# Supplementary material for: Unique age-related transcriptional signature in the nervous system of the long-lived red sea urchin Mesocentrotus franciscanus
Source: Sci Rep. 2020 Jun 8;10:9182. doi: 10.1038/s41598-020-66052-3 (PMC7280269; doi:10.1038/s41598-020-66052-3)
Supplement: Supplementary file 2 — Supplementary inforamtion2. [file 41598_2020_66052_MOESM2_ESM.xlsx]

## Sheet: Sheet1
Supplementary Table S1. Quantitative RT-PCR results for M. franciscanus RN and ALM
Radial Nerve - Average Ct value for each target gene for individual sea urchins from the 2010 collection (highest expressor is highlighted)																	Aristotle's Lantern Muscle - Average Ct value for each target gene for individual sea urchins from the 2010 collection (highest expressor is highlighted)
Mf ID	HPRT	PARP1	ATub5	Cyc7	Profilin	RPL8	Tank	Wnt1	Calpain	Mab21	Lkb1	Hyou1	MAPK	Glur6	Neurx		Mf ID	mACT	GAPDH	Cyc7	Profilin	PCNA	RPL8	B tubulin	Myostatin	Echbp	SM30E
S51	24.4806	25.923	20.9275	21.072	26.8811	20.7113	23.7151	25.203	21.016	21.2431	23.8865	25.355	24.3081	26.9571	25.0009		S53	9.855	17.355	19.28	25.895	24.7	20.215	19.07	24.5022	22.6904	23.842
S53	24.0568	25.5086	20.1487	20.6307	26.6585	20.3386	23.6237	27.4821	20.9196	21.0307	23.6321	26.1302	24.3173	26.9143	25.1354		S54	9.42	17.085	19.48	25.76	25.33	20.67	18.965	24.312	22.5932	24.5425
S54	23.7812	25.9543	19.8477	20.8797	26.7351	20.2891	23.6625	27.6709	21.1653	20.9344	23.9269	25.5198	24.1514	26.2752	24.4789		S55	9.715	16.725	19.81	25.52	24.32	20.135	19	24.4125	22.4652	24.1018
S55	24.2428	25.6644	20.58	21.3372	27.048	20.4433	23.2192	26.1073	20.6271	20.8477	23.4441	25.8053	24.3547	27.0396	25.3492		S57	9.91	17.305	19.835	26.11	25.02	20.8	19.22	25.7146	22.8588	24.7337
S56	24.1961	25.828	20.0474	20.36	26.3361	20.0769	23.2213	26.1876	20.9142	20.7944	23.824	25.4564	23.9059	26.5228	24.5911		S58	9.66	17.315	19.515	26.135	24.48	20.01	19.15	26.0269	22.2413	24.9141
S57	23.7039	25.4624	19.8541	20.6841	27.057	20.3995	23.2029	25.3568	20.8139	20.7533	23.3322	25.2946	23.7468	26.3786	24.6519		L40	10.645	18.035	19.78	26.175	25.04	20.14	18.86	21.1344	26.2855	29.1267
L41	23.1065	24.4245	19.2286	21.0115	27.4939	20.6238	28.4934	32.5526	24.8721	22.3797	22.7134	23.4385	23.0387	24.3777	22.6351		L41	11.965	17.98	20.675	26.825	25.11	20.57	19.05	21.241	25.8003	30.1195
L42	28.769	30.2336	25.4907	27.551	31.1957	25.9776	31.9212	33.7228	28.7667	27.1603	26.6486	27.7287	27.5928	30.6912	28.1116		L42	11.665	17.87	20.545	26.9	25.665	20.415	19.385	21.7377	26.6162	29.4053
L44	29.1442	30.2256	25.7584	28.0922	31.0415	26.1737	32.6433	33.6623	30.4444	27.2452	27.3268	27.8423	28.0638	31.4118	27.9261		L43	11.285	18.315	20.29	26.11	25.09	20.255	19.415	21.0916	26.5597	30.1706
L45	25.0024	26.7743	21.2532	23.1152	28.676	22.3593	29.3692	34.5314	27.1959	23.9981	24.109	26.0329	24.7844	26.3924	24.4		L44	11.355	18.13	20.255	26.55	25.07	20.03	18.865	23.031	24.3029	27.1732
no RT	35.0615	33.8263	33.681	Undetermined	33.6199	33.543	33.4994	33.5546	33.44	Undetermined	32.5605	35.4748	33.0233	34.8361	Undetermined		no RT	Undetermined	35.24	Undetermined	35.98	34.31	36	33.25	34.9211	34.5271	34.4534
no template	Undetermined	Undetermined	Undetermined	Undetermined	Undetermined	Undetermined	Undetermined	Undetermined	Undetermined	Undetermined	Undetermined	Undetermined	36.1478	Undetermined	Undetermined		no template	Undetermined	Undetermined	Undetermined	Undetermined	Undetermined	Undetermined	Undetermined	Undetermined	Undetermined	Undetermined
Relative Expression level (relative to the highest expressor within each gene group)																	Relative Expression level (relative to the highest expressor within each gene group)
Mf ID	HPRT	PARP1	ATub5	Cyc7	Profilin	RPL8	Tank	Wnt1	Calpain	Mab21	Lkb1	Hyou1	MAPK	Glur6	Neurx		MF ID	mACT	GAPDH	Cyc7	Profilin	PCNA	RPL8	B tubulin	Myostatin	Echbp	SM30E
S51	0.385793	0.353933	0.308021	0.610494	0.685391	0.644209	0.701152	1	0.763659	0.712124	0.443452	0.264915	0.414832	0.167311	0.194016		S53	0.739694	0.646176	1	0.771105	0.768438	0.867539	0.864537	0.0940388	0.7325	1
S53	0.517543	0.471703	0.528454	0.828889	0.799711	0.834104	0.74701	0.206026	0.816458	0.825048	0.528985	0.154792	0.412181	0.172342	0.176746		S54	1	0.779165	0.870551	0.846745	0.496546	0.632878	0.929805	0.107287	0.783579	0.615338
S54	0.626484	0.346325	0.6511	0.697517	0.758384	0.86322	0.727188	0.180754	0.68863	0.881969	0.431236	0.23631	0.462444	0.268399	0.278587		S55	0.815072	1	0.692555	1	1	0.917004	0.907519	0.100071	0.856218	0.835233
S55	0.454941	0.423417	0.391912	0.507947	0.610494	0.775689	0.988731	0.534292	1	0.936597	0.602632	0.193882	0.401647	0.158011	0.152407		S57	0.712025	0.668964	0.680657	0.664343	0.615572	0.578344	0.779165	0.0405825	0.651777	0.538979
S56	0.469875	0.378024	0.566913	1	1	1	0.987327	0.505366	0.819519	0.971914	0.463101	0.246926	0.54821	0.226079	0.257742		S58	0.846745	0.664343	0.849685	0.65293	0.895025	1	0.817902	0.0326822	1	0.47561
S57	0.660967	0.48707	0.648195	0.798797	0.606698	0.799655	1	0.898849	0.878522	1	0.651212	0.276241	0.612105	0.249853	0.247106		L40	0.427798	0.403321	0.707107	0.635075	0.607097	0.913831	1	0.970769	0.0606163	0.0256535
L41	1	1	1	0.636596	0.448195	0.684513	0.0255497	0.00613105	0.0527348	0.323895	1	1	1	1	1		L41	0.171348	0.418994	0.380245	0.404721	0.578344	0.678302	0.876606	0.901625	0.0848466	0.0128914
L42	0.0197432	0.0178356	0.0130288	0.00684397	0.0344441	0.0167378	0.00237435	0.00272439	0.00354586	0.0117838	0.065369	0.0511153	0.0425661	0.0125732	0.0224615		L42	0.210954	0.45219	0.416099	0.384219	0.393654	0.755236	0.694959	0.639028	0.0481974	0.0211485
L44	0.015222	0.0179354	0.010823	0.00470301	0.0383282	0.0146105	0.00143927	0.00284107	0.00110833	0.01111	0.0408534	0.0472415	0.030711	0.00763001	0.0255426		L43	0.274523	0.332171	0.496546	0.664343	0.586417	0.843816	0.680657	1	0.0501242	0.0124423
L45	0.268706	0.19618	0.245773	0.148111	0.197524	0.205556	0.0139238	0.00155545	0.010534	0.105484	0.380073	0.165586	0.298189	0.247474	0.294257		L44	0.261521	0.377618	0.50874	0.48971	0.594604	0.986233	0.99654	0.260725	0.239542	0.0993594
Relative Expression normalized to the mean of 3 most stable reference genes (ATub5, HPRT, PARP1, all with M values <0.4)																	Relative Expression normalized to the mean of 3 most stable reference genes (PCNA, RPL8 and Btub)
Normalization factor qBase	HPRT	PARP1	ATub5	Cyc7	Profilin	RPL8	Tank	Wnt1	Calpain	Mab21	Lkb1	Hyou1	MAPK	Glur6	Neurx		Normalization factor qBase	mACT	GAPDH	Cyc7	Profilin	PCNA	RPL8	B tubulin	Myostatin	Echbp	SM30E
1.458	0.264604	0.242753	0.211263	0.41872	0.47009	0.441844	0.4809	0.685871	0.523771	0.488425	0.304151	0.181697	0.284521	0.114753	0.13307		1.10178	0.671364	0.586485	0.907624	0.699874	0.697452	0.787399	0.784675	0.0853519	0.664834	0.907624
2.118	0.244354	0.222711	0.249506	0.391354	0.377578	0.393817	0.352696	0.097274	0.385485	0.389541	0.249757	0.0730839	0.194609	0.0813704	0.0834495		0.878532	1.13826	0.886894	0.990915	0.963818	0.5652	0.720382	1.05836	0.122121	0.891918	0.700416
2.183	0.286983	0.158647	0.298259	0.319522	0.347404	0.395428	0.333114	0.0828008	0.315451	0.404017	0.197543	0.10825	0.211839	0.12295	0.127617		1.24531	0.654516	0.803016	0.556132	0.803016	0.803016	0.736369	0.728752	0.0803588	0.687556	0.670705
1.771	0.256883	0.239083	0.221294	0.286814	0.344717	0.437995	0.55829	0.301689	0.564653	0.528852	0.340278	0.109476	0.226791	0.0892215	0.086057		0.863439	0.824638	0.774766	0.788309	0.769415	0.71293	0.669814	0.902396	0.0470009	0.754861	0.624223
1.95	0.240962	0.193858	0.290725	0.512821	0.512821	0.512821	0.506322	0.259162	0.420266	0.498417	0.237488	0.126629	0.281133	0.115938	0.132175		1.1932	0.709644	0.556775	0.712107	0.54721	0.750106	0.838084	0.685471	0.0273904	0.838084	0.398601
2.486	0.265876	0.195925	0.260738	0.321318	0.244046	0.321663	0.402253	0.361564	0.353388	0.402253	0.261952	0.111119	0.246221	0.100504	0.0993989		1.08787	0.393245	0.370745	0.649995	0.583781	0.558063	0.840023	0.919231	0.892361	0.0557204	0.0235815
4.191	0.238607	0.238607	0.238607	0.151896	0.106942	0.163329	0.00609632	0.00146291	0.0125829	0.0772836	0.238607	0.238607	0.238607	0.238607	0.238607		0.927552	0.184731	0.45172	0.409944	0.436333	0.623517	0.731282	0.945075	0.972048	0.0914736	0.0138983
0.07	0.282046	0.254794	0.186126	0.0977711	0.492058	0.239111	0.0339193	0.0389199	0.0506551	0.16834	0.933843	0.730219	0.608088	0.179618	0.320879		0.782683	0.269527	0.577743	0.531632	0.4909	0.502955	0.964933	0.887919	0.816458	0.0615798	0.0270205
0.06	0.2537	0.298923	0.180384	0.0783835	0.638803	0.243508	0.0239878	0.0473512	0.0184721	0.185166	0.68089	0.787359	0.51185	0.127167	0.42571		0.921145	0.298024	0.360607	0.539053	0.721214	0.636618	0.916051	0.738925	1.08561	0.0544151	0.0135075
0.984	0.273075	0.19937	0.24977	0.150519	0.200736	0.208898	0.0141502	0.00158074	0.0107053	0.107199	0.386253	0.168278	0.303038	0.251498	0.299042		1.10688	0.236269	0.341155	0.459616	0.442424	0.537188	0.891002	0.900314	0.235549	0.216412	0.0897652
Small	HPRT	PARP1	ATub5	Cyc7	Profilin	RPL8	Tank	Wnt1	Calpain	Mab21	Lkb1	Hyou1	MAPK	Glur6	Neurx		Small	mACT	GAPDH	Cyc7	Profilin	PCNA	RPL8	B tubulin	Myostatin	Echbp	SM30E
S51	0.264604	0.242753	0.211263	0.41872	0.47009	0.441844	0.4809	0.685871	0.523771	0.488425	0.304151	0.181697	0.284521	0.114753	0.13307		S53	0.671364	0.586485	0.907624	0.699874	0.697452	0.787399	0.784675	0.0853519	0.664834	0.907624
S53	0.244354	0.222711	0.249506	0.391354	0.377578	0.393817	0.352696	0.097274	0.385485	0.389541	0.249757	0.0730839	0.194609	0.0813704	0.0834495		S54	1.13826	0.886894	0.990915	0.963818	0.5652	0.720382	1.05836	0.122121	0.891918	0.700416
S54	0.286983	0.158647	0.298259	0.319522	0.347404	0.395428	0.333114	0.0828008	0.315451	0.404017	0.197543	0.10825	0.211839	0.12295	0.127617		S55	0.654516	0.803016	0.556132	0.803016	0.803016	0.736369	0.728752	0.0803588	0.687556	0.670705
S55	0.256883	0.239083	0.221294	0.286814	0.344717	0.437995	0.55829	0.301689	0.564653	0.528852	0.340278	0.109476	0.226791	0.0892215	0.086057		S57	0.824638	0.774766	0.788309	0.769415	0.71293	0.669814	0.902396	0.0470009	0.754861	0.624223
S56	0.240962	0.193858	0.290725	0.512821	0.512821	0.512821	0.506322	0.259162	0.420266	0.498417	0.237488	0.126629	0.281133	0.115938	0.132175		S58	0.709644	0.556775	0.712107	0.54721	0.750106	0.838084	0.685471	0.0273904	0.838084	0.398601
S57	0.265876	0.195925	0.260738	0.321318	0.244046	0.321663	0.402253	0.361564	0.353388	0.402253	0.261952	0.111119	0.246221	0.100504	0.0993989		Avg	0.799685	0.721587	0.791018	0.756667	0.705741	0.75041	0.831931	0.0724446	0.767451	0.660314
Avg	0.259944	0.20883	0.255297	0.375092	0.382776	0.417261	0.438929	0.29806	0.427169	0.451917	0.265195	0.118376	0.240852	0.104123	0.110295		StDev	0.200565	0.143353	0.16953	0.151921	0.088463	0.0645163	0.150471	0.0366546	0.0968929	0.182123
StDev	0.0167377	0.032149	0.0353815	0.0835581	0.0964448	0.0637668	0.0900315	0.220276	0.097922	0.0601096	0.0504943	0.0356749	0.0367052	0.0164916	0.0233426		SEM	0.0896954	0.0641095	0.075816	0.0679412	0.0395618	0.0288526	0.0672927	0.0163924	0.0433318	0.0814477
SEM	0.00683312	0.0131248	0.0144444	0.0341124	0.0393734	0.0260327	0.0367552	0.0899274	0.0399765	0.0245396	0.0206142	0.0145642	0.0149848	0.00673269	0.00952958
																	Large	mACT	GAPDH	Cyc7	Profilin	PCNA	RPL8	B tubulin	Myostatin	Echbp	SM30E
Large	HPRT	PARP1	ATub5	Cyc7	Profilin	RPL8	Tank	Wnt1	Calpain	Mab21	Lkb1	Hyou1	MAPK	Glur6	Neurx		L40	0.393245	0.370745	0.649995	0.583781	0.558063	0.840023	0.919231	0.892361	0.0557204	0.0235815
L41	0.238607	0.238607	0.238607	0.151896	0.106942	0.163329	0.00609632	0.00146291	0.0125829	0.0772836	0.238607	0.238607	0.238607	0.238607	0.238607		L41	0.184731	0.45172	0.409944	0.436333	0.623517	0.731282	0.945075	0.972048	0.0914736	0.0138983
L42	0.282046	0.254794	0.186126	0.0977711	0.492058	0.239111	0.0339193	0.0389199	0.0506551	0.16834	0.933843	0.730219	0.608088	0.179618	0.320879		L42	0.269527	0.577743	0.531632	0.4909	0.502955	0.964933	0.887919	0.816458	0.0615798	0.0270205
L44	0.2537	0.298923	0.180384	0.0783835	0.638803	0.243508	0.0239878	0.0473512	0.0184721	0.185166	0.68089	0.787359	0.51185	0.127167	0.42571		L43	0.298024	0.360607	0.539053	0.721214	0.636618	0.916051	0.738925	1.08561	0.0544151	0.0135075
L45	0.273075	0.19937	0.24977	0.150519	0.200736	0.208898	0.0141502	0.00158074	0.0107053	0.107199	0.386253	0.168278	0.303038	0.251498	0.299042		L44	0.236269	0.341155	0.459616	0.442424	0.537188	0.891002	0.900314	0.235549	0.216412	0.0897652
Avg	0.261857	0.247923	0.213722	0.119642	0.359635	0.213712	0.0195384	0.0223287	0.0231039	0.134497	0.559898	0.481116	0.415396	0.199222	0.321059		Avg	0.276359	0.420394	0.518048	0.53493	0.571668	0.868658	0.878293	0.800404	0.0959201	0.0335546
StDev	0.0194984	0.0412002	0.035551	0.037302	0.248041	0.0369437	0.01206	0.024271	0.0186631	0.0507651	0.30976	0.322757	0.173505	0.0573301	0.0779638		StDev	0.0777516	0.0975427	0.0910171	0.119693	0.0570137	0.0890312	0.0808343	0.331126	0.0690216	0.0319767
SEM	0.00974918	0.0206001	0.0177755	0.018651	0.124021	0.0184719	0.00602999	0.0121355	0.00933157	0.0253825	0.15488	0.161378	0.0867527	0.0286651	0.0389819		SEM	0.0347716	0.0436224	0.0407041	0.0535284	0.0254973	0.039816	0.0361502	0.148084	0.0308674	0.0143004
S/L	0.992695	0.842316	1.19453	3.1351	1.06435	1.95245	22.4649	13.3488	18.4891	3.36005	0.473648	0.246044	0.579814	0.522646	0.343533		S/L	2.89364	1.71645	1.52692	1.41451	1.23453	0.863872	0.947214	0.09051	8.00094	19.6788
L/S	1.00736	1.1872	0.837147	0.318969	0.939544	0.512177	0.0445138	0.0749133	0.054086	0.297615	2.11127	4.06431	1.72469	1.91334	2.91093		L/S	0.345585	0.582596	0.654913	0.706956	0.810025	1.15758	1.05573	11.0485	0.124985	0.0508161
ttest	0.872065	0.129274	0.106717	0.000474882	0.838211	0.00045079	1.73695e-05	0.0403096	4.36937e-05	2.45812e-05	0.0462993	0.022678	0.039624	0.00433247	0.00021385		ttest	0.000615967	0.00464712	0.0131518	0.0334597	0.0215259	0.0428516	0.560729	0.00121507	1.45707e-06	6.42865e-05
qRT-PCR Log2 FC							-4.4896	-3.73863	-4.2086	-1.74848	1.07811	2.02301	0.786337	0.936093	1.54148		qRT-PCR Log2 FC								3.46578	-3.00017	-4.29857
RNA-Seq Log2 FC							-4.5781	-6.85906	-3.72442	-3.24905	2.60407	1.66395	1.74366	3.21968	3.22827		RNA-Seq Log2 FC								2.04	-3.05	-3.25
RNA-Seq data taken from Supplementary Table 5 - using data from the year 2010 (column G and column J)																	RNA-Seq data taken from Supplementary Table S2 - using data from the year 2010 (column G and column J)
