# Supplementary material for: Unique age-related transcriptional signature in the nervous system of the long-lived red sea urchin Mesocentrotus franciscanus
Source: Sci Rep. 2020 Jun 8;10:9182. doi: 10.1038/s41598-020-66052-3 (PMC7280269; doi:10.1038/s41598-020-66052-3)
Supplement: Supplementary file 3 — Supplementary inforamtion3. [file 41598_2020_66052_MOESM3_ESM.xlsx]

## Sheet: ALM Differential Expressed Gene
Supplementary Table S2. Age-related differentially expressed genes from M. franciscanus Aristotle's Lantern Muscle (ALM) curated into custom sea urchin gene ontology categories.
						raw read counts
Category	SPU-ID	SPU name	Ensembl ID Protein	Ensemble ID Gene	HGNC Name (based on ENSG ID)	S-2010 OtA0807	S-2011 OtA0809	S-2013 OtA0811	L-2010 OtA0808	L-2011 OtA0810	L-2013 OtA0812	Normalized Base Mean	log2 Fold Change	Log2 fold change std error	pvalue	padj	Up or Down with Age?	Expressed in RN <-1>1 direction	Expressed in ES direction	Function Information
Adhesion/ ECM	SPU_012530	Sp-Fn3/Igf_8	ENSP00000383392	ENSG00000154654	NCAM2	9	12	14	297	45	111	65.5961	2.60232	0.509364	3.23939e-07	0.000132024	UP			adhesion receptor
Adhesion/ ECM	SPU_026739	Sp-Echn14	ENSP00000321573	ENSG00000057019	DCBLD2	12	26	7	59	112	179	59.0374	2.07718	0.514847	5.47044e-05	0.00795326	UP			echinonectin-14, this is an adhesion protein isolated from the extracellular matrix
Adhesion/ ECM	SPU_011529	Sp-Ttrspn_8				19	34	43	300	63	255	97.7857	1.93211	0.452803	1.98125e-05	0.0036758	UP			Tetraspanin 8. The protein encoded by this gene is a member of the transmembrane 4 superfamily, also known as the tetraspanin family. Most of these members are cell-surface proteins that are characterized by the presence of four hydrophobic domains. The proteins mediate signal transduction events that play a role in the regulation of cell development, activation, growth and motility. This encoded…
Adhesion/ ECM	SPU_006245	Sp-Dspp				33	11	27	136	128	205	80.8385	1.86727	0.477302	9.14823e-05	0.0119075	UP			Sp-Dspp - dentin sialophosphoprotein [Strongylocentrotus purpuratus] (94% coverage, 97% identity). The encoded preproprotein is secreted by odontoblasts and proteolytically processed to generate two principal proteins of the dentin extracellular matrix of the tooth, dentin sialoprotein and dentin phosphoprotein. These two protein products may play distinct but related roles in dentin mineralizati…
Adhesion/ ECM	SPU_008756	Sp-Adamts7/12L				10	17	66	268	45	255	88.5973	1.80819	0.523578	0.000553322	0.0461615	UP			ADAM Metallopeptidase With Thrombospondin Type 1 Motif 7. The protein encoded by this gene is a member of the ADAMTS (a disintegrin and metalloproteinase with thrombospondin motifs) family. Members of this family share several distinct protein modules, including a propeptide region, a metalloproteinase domain, a disintegrin-like domain, and a thrombospondin type 1 (TS) motif. Individual members o…
Adhesion/ ECM	SPU_024076	Sp-PkdccL				40	41	68	20	10	24	34.8179	-1.61538	0.463648	0.00049385	0.043231	DOWN	RN-Down		protein kinase domain containing, cytoplasmic-like. Secreted tyrosine-protein kinase that mediates phosphorylation of extracellular proteins and endogenous proteins in the secretory pathway, which is essential for patterning at organogenesis stages. Mediates phosphorylation of MMP1, MMP13, MMP14, MMP19 and ERP29. Required for longitudinal bone growth through regulation of chondrocyte differentiat…
Adhesion/ ECM	SPU_007225	Sp-Tin/Ag				750	1463	1115	475	310	486	785.245	-1.65424	0.334444	7.56606e-07	0.0002508	DOWN	RN-Down		Tubulointerstitial nephritis antigen, Mediates adhesion of proximal tubule epithelial cells via integrins alpha3-beta1 and alphaV-beta3.
Adhesion/ ECM	SPU_026008	Sp-FcolI/II/IIIf				3218	3234	2363	787	1186	1054	2192.54	-1.73006	0.417941	3.48096e-05	0.00558323	DOWN	RN-Down		collagen-fibrillar I/II/III. Fibrillar collagen molecules are trimers that can be composed of one or more types of alpha chains. Fibrillar forming collagen is a minor connective tissue component of nearly ubiquitous distribution. Type V collagen binds to DNA, heparan sulfate, thrombospondin, heparin, and insulin.
Adhesion/ ECM	SPU_009076	Sp-6Afcol				318	384	399	148	92	145	260.933	-1.80129	0.348949	2.44269e-07	0.000104703	DOWN	RN-Down		Type I collagen is a member of group I collagen (fibrillar forming collagen). type I collagen whose triple helix comprises two alpha1 chains and one alpha2 chain. Type I is a fibril-forming collagen found in most connective tissues and is abundant in bone, cornea, dermis and tendon.
Adhesion/ ECM	SPU_011551	Sp-Bmp1/TldL2				170	195	219	29	66	72	134.836	-1.87465	0.439895	2.0298e-05	0.00373799	DOWN	RN-Down		Sp-Bmp1/TldL2, BMP1 (Bone Morphogenetic Protein 1) This gene encodes a protein that is capable of inducing formation of cartilage in vivo. Although other bone morphogenetic proteins are members of the TGF-beta superfamily, this gene encodes a protein that is not closely related to other known growth factors. Cleaves the C-terminal propeptides of procollagen I, II and III. Induces cartilage and bo…
Adhesion/ ECM	SPU_016078	Sp-Adamts9	ENSP00000418735	ENSG00000163638	ADAMTS9	78	119	118	32	24	25	69.5463	-2.08216	0.405267	2.78054e-07	0.000117164	DOWN			ADAM metallopeptidase with thrombospondin type 1 motif, 9
Adhesion/ ECM	SPU_007582	Sp-Colf_2	ENSP00000399760	ENSG00000186998	EMID1	66	122	120	32	23	19	66.2335	-2.1183	0.419979	4.56344e-07	0.000171897	DOWN	RN-Down		collagen
Adhesion/ ECM	SPU_013670	Sp-Mtmmpe	ENSP00000246186	ENSG00000125966	MMP24	11	34	33	8	1	3	15.0238	-2.21871	0.582807	0.000140693	0.0168974	DOWN	RN-Down		matrix metallopeptidase with transmembrane segment E, metallopeptidase 24-like, Sp-Mt1-4/MmpL6
Adhesion/ ECM	SPU_026203	Sp-Rpesp	ENSP00000297354	ENSG00000164764	SBSPON	119	575	643	133	40	78	256.253	-2.34754	0.452597	2.13907e-07	9.32973e-05	DOWN	RN-Down		RPE-spondin, PREDICTED: somatomedin-B and thrombospondin type-1 domain-containing protein [Strongylocentrotus purpuratus]. Predicted to have polysaccharide binding activity and scavenger receptor activity. Predicted to be involved in immune response and vesicle-mediated transport. Among its related pathways are Diseases of glycosylation and O-linked glycosylation. Gene Ontology (GO) annotations r…
Adhesion/ ECM	SPU_003170	Sp-Adam/TsL6				122	66	43	29	5	11	55.6136	-2.35798	0.54637	1.59076e-05	0.00306572	DOWN			ADAM metallopeptidase with thrombospondin
Adhesion/ ECM	SPU_000041	Sp-Vwd_mucL	ENSP00000486476	ENSG00000278466	MUC2	80	71	69	7	18	11	48.8504	-2.43827	0.502811	1.23916e-06	0.000371165	DOWN		ES - Up	mucin, This gene encodes a membrane-bound protein that is a member of the mucin family. Mucins are O-glycosylated proteins that play an essential role in forming protective mucous barriers on epithelial surfaces. These proteins also play a role in intracellular signaling. The N-terminal alpha subunit functions in cell-adhesion and the C-terminal beta subunit is involved in cell signaling.
Adhesion/ ECM	SPU_014412	Sp-Fbs_5	ENSP00000263388	ENSG00000074181	NOTCH3	29	29	71	7	2	0	24.2495	-3.01165	0.577304	1.82088e-07	8.23073e-05	DOWN			fibrosurfin-like (partial), Sp-Notchh2_3. Fibrosurfin is an interfibrillar component of collagenous tissues. Sea urchin protein of 2656 amino acids made up of a series of epidermal growth factor-like and SURF modules. fibrosurfin is co-localized with the amino-propeptide of the 2α fibrillar collagen chain in several collagenous ligaments, i.e., test sutures, spine ligaments, peristomial membrane,…
Adhesion/ ECM	SPU_009921	Sp-Hypp_59				48	38	104	5	6	4	36.6497	-3.16841	0.518638	1.00198e-09	1.13228e-06	DOWN			mucin-3A-like, The mucin genes encode epithelial glycoproteins, some of which are secreted and some membrane bound. extracellular matrix structural constituent and extracellular matrix constituent
Adhesion/ ECM	SPU_027114	Sp-AnL7_1	ENSP00000438178	ENSG00000107581	EIF3A	21	58	209	5	4	7	48.3223	-3.32373	0.549532	1.46386e-09	1.58231e-06	DOWN			[Echinobase calls this tolloid-like, BMP1-like, tollish] PREDICTED: blastula protease 10 isoform X1 [Strongylocentrotus purpuratus], also very closely related to PREDICTED: protein SpAN isoform X2 [Strongylocentrotus purpuratus]. This gene encodes an astacin-like, zinc-dependent, metalloprotease that belongs to the peptidase M12A family. This protease processes procollagen C-propeptides, such as …
Adhesion/ ECM	SPU_030090	Sp-Prtelsn_1	ENSP00000374135	ENSG00000168702	LRP1B	37	88	177	10	2	1	52.368	-3.70593	0.541012	7.38554e-12	1.6692e-08	DOWN			proteoliaisin, partial [Strongylocentrotus purpuratus], Proteoliaisin, a constituent of the specialized echinoderm extracellular matrix called the fertilization envelope, has certain structural similarities to mammalian extracellular matrix proteins. Also closely related to PREDICTED: low-density lipoprotein receptor-related protein 2-like [Strongylocentrotus purpuratus].
5	15
Apoptosis	SPU_002659	Sp-CspeN4				237	197	88	2046	518	1017	586.311	1.79779	0.482018	0.000191694	0.0221661	UP			CaspaseN4. This gene encodes a protein that is a member of the cysteine-aspartic acid protease (caspase) family. Sequential activation of caspases plays a central role in the execution-phase of cell apoptosis. Caspases exist as inactive proenzymes composed of a prodomain and a large and small protease subunit. Activation of caspases requires proteolytic processing at conserved internal aspartic r…
1	0
Autophagy/Lysosome	SPU_014766	Sp-Cthpsn6				24	28	50	156	70	312	89.5868	1.6815	0.454964	0.000219111	0.0244134	UP	RN-Down		CathepsinL-Like2. The protein encoded by this gene is a lysosomal cysteine proteinase that plays a major role in intracellular protein catabolism. Its substrates include collagen and elastin, as well as alpha-1 protease inhibitor, a major controlling element of neutrophil elastase activity. The encoded protein has been implicated in several pathologic processes, including myofibril necrosis in my…
Autophagy/Lysosome	SPU_012140	Sp-Lgmn				321	428	326	1786	864	1984	834.494	1.48765	0.364469	4.47098e-05	0.00681921	UP			legumain [Strongylocentrotus purpuratus] (99% coverage 99.5% identity). This gene encodes a cysteine protease that has a strict specificity for hydrolysis of asparaginyl bonds. Can also cleave aspartyl bonds slowly, especially under acidic conditions. Required for normal lysosomal protein degradation in renal proximal tubules. Required for normal degradation of internalized EGFR. Plays a role in …
Autophagy/Lysosome	SPU_027316	Sp-Ctsb				214	254	297	1103	528	1327	543.478	1.37015	0.356107	0.000119295	0.0146821	UP			cathepsin B [Strongylocentrotus purpuratus] (100% coverage 98.6% identity). This enzyme is a lysosomal cysteine protease with both endopeptidase and exopeptidase activity that may play a role in protein turnover. It is also known as amyloid precursor protein secretase and is involved in the proteolytic processing of amyloid precursor protein (APP). Incomplete proteolytic processing of APP has bee…
3	0
Biomineralization	SPU_013821	Sp-Msp130_1				124	122	123	20	16	68	85.3099	-1.98302	0.475636	3.05677e-05	0.00506629	DOWN	RN-Down		Biomineralization_MSP130, mesenchyme specific protein, 130 kDa
Biomineralization	SPU_018810	Sp-Sm32				163	162	194	61	42	44	119.798	-2.01904	0.393559	2.89426e-07	0.000119924	DOWN	RN-Down		Spicule Matrix Protein 29
Biomineralization	SPU_018813	Sp-Sm37				126	83	99	13	35	8	71.0238	-2.19049	0.534659	4.18569e-05	0.00646337	DOWN	RN-Down		spicule matrix protein SM37
Biomineralization	SPU_012518	Sp-Cara7LA	ENSP00000377632	ENSG00000168748	CA7	42	37	63	9	11	6	30.5288	-2.27549	0.50644	7.01903e-06	0.00154425	DOWN			carbonic anhydrase
Biomineralization	SPU_030147	Sp-Pm27	ENSP00000393719	ENSG00000187912	CLEC17A	361	332	362	67	93	62	237.989	-2.31503	0.421612	3.99885e-08	2.67615e-05	DOWN	RN-Down		27 kDa primary mesenchyme-specific spicule protein precursor S. purpuratus
Biomineralization	SPU_004136	Sp-P19				174	254	280	71	33	39	149.728	-2.45315	0.383655	1.61436e-10	2.74927e-07	DOWN	RN-Down		biomineralization protein SpP19, tooth matrix protein P19
Biomineralization	SPU_011163	Sp-Clect_25	ENSP00000331210	ENSG00000132692	BCAN	169	173	329	38	48	29	139.533	-2.49422	0.42674	5.07118e-09	4.66943e-06	DOWN	RN-Down		c-lectin 25, (carbohydrate binding) Clect_25 is a major protein of sea urchin spicule, test and spine matrix and was tentatively identified in tooth matrix
Biomineralization	SPU_027906	Sp-C-lectin/PMC1				101	118	102	26	11	23	69.6866	-2.54082	0.431594	3.93117e-09	3.90931e-06	DOWN	RN-Down		C-type lectin
Biomineralization	SPU_016506	Sp-Msp130r2				386	629	591	157	57	78	334.526	-2.61296	0.382869	8.81182e-12	1.82559e-08	DOWN	RN-Down		mesenchyme specific protein, 130 kDa-related 2; SpMsp130rel2, Sp-ApL
Biomineralization	SPU_000438	Sp-p58-b	ENSP00000481056	ENSG00000275395	FCGBP	16	48	53	3	4	3	21.5789	-2.88261	0.550402	1.6296e-07	7.79106e-05	DOWN			P58-B biomineralization protein, Sp-Hypp_302
Biomineralization	SPU_005989	Sp-Clect_13				32	41	35	6	1	3	21.8047	-2.95075	0.552373	9.19522e-08	4.76255e-05	DOWN			Sp-Clect_13
Biomineralization	SPU_004867	Sp-Sm30E	ENSP00000387410	ENSG00000172023	REG1B	189	217	127	22	19	7	112.269	-3.24802	0.483737	1.88802e-11	3.61062e-08	DOWN	RN-Down		spicule matrix protein Sm30E, verified by QPCR
Biomineralization	SPU_005990	Sp-Sm29				455	683	547	60	29	32	332.344	-3.81825	0.385868	4.36665e-23	1.08559e-18	DOWN	RN-Down		Spicule Matrix Protein 29
0	13
CalciumToolkit	SPU_020633	Sp-Pcalr				64	87	84	1156	172	282	254.905	1.89584	0.487027	9.91425e-05	0.0127709	UP	RN-Up		calbindin-32 isoform X5 [Strongylocentrotus purpuratus] (88% coverage, 100% identity). The protein encoded by this gene is a member of the calcium-binding protein superfamily that includes calmodulin and troponin C. Buffers cytosolic calcium. May stimulate a membrane Ca(2+)-ATPase and a 3',5'-cyclic nucleotide phosphodiesterase.
1	0
Cytoskeleton/Cilia	SPU_017114	Sp-Unc44_123	ENSP00000262209	ENSG00000104321	TRPA1	1	3	3	34	6	53	13.1307	2.15299	0.614109	0.000455115	0.040847	UP	RN-Up		ankyrin2,3/unc44-like-123; ankyrin repeat protein-like, phospholipase A2 activity This gene encodes a member of the ankyrin family of proteins that link the integral membrane proteins to the underlying spectrin-actin cytoskeleton. Ankyrins play key roles in activities such as cell motility, activation, proliferation, contact and the maintenance of specialized membrane domains. Ankyrin 3 is an imm…
Cytoskeleton/Cilia	SPU_005488	Sp-Fhod3				20	24	55	181	156	121	84.1295	1.68689	0.434382	0.000102994	0.013131	UP	RN-down		hypothetical protein-449. FH1/FH2 domain-containing protein 3 isoform X2 [Strongylocentrotus purpuratus] (97% coverage 89% idnentity). Actin-organizing protein that may cause stress fiber formation together with cell elongation (By similarity). Isoform 4 may play a role in actin filament polymerization in cardiomyocytes.
Cytoskeleton/Cilia	SPU_013083	Sp-Kif4				20	31	43	119	180	109	78.8175	1.62053	0.448839	0.000305608	0.030883	UP			kinesin-related protein 4 isoform X2 [Strongylocentrotus purpuratus] (99% coverage, 97% identity). This gene encodes a member of the kinesin 4 subfamily of kinesin related proteins. The encoded protein is an ATP dependent microtubule-based motor protein that is involved in the intracellular transport of membranous organelles. This protein also associates with condensed chromosome arms and may be …
Cytoskeleton/Cilia	SPU_010603	Sp-Krt2				1177	748	633	3302	3895	5866	2396.81	1.58278	0.440991	0.000331767	0.0323106	UP	RN-Down		keratin, type II cytoskeletal 2 epidermal-like [Strongylocentrotus purpuratus] (100% coverage 100% identity)
Cytoskeleton/Cilia	SPU_020529	Sp-Tchh				38	41	57	133	273	169	113.899	1.55624	0.454241	0.000612493	0.0494389	UP			Best match is trichohyalin [Strongylocentrotus purpuratus] (98% coverage 94% identity). Intermediate filament-associated protein that associates in regular arrays with keratin intermediate filaments (KIF) of the inner root sheath cells of the hair follicle and the granular layer of the epidermis. It later becomes cross-linked to KIF by isodipeptide bonds. It may serve as scaffold protein, togethe…
Cytoskeleton/Cilia	SPU_020920	Sp-Actinin				92773	153123	140145	98898	48137	74884	101458	-1.13153	0.327874	0.000558288	0.0463862	DOWN	RN-Down		Alpha actinins belong to the spectrin gene superfamily which represents a diverse group of cytoskeletal proteins, including the alpha and beta spectrins and dystrophins. Alpha actinin is an actin-binding protein with multiple roles in different cell types. In nonmuscle cells, the cytoskeletal isoform is found along microfilament bundles and adherens-type junctions, where it is involved in binding…
Cytoskeleton/Cilia	SPU_000128	Sp-Tropmy1				183650	258169	194096	108544	107901	108361	167596	-1.24451	0.359622	0.000538957	0.0452669	DOWN	RN-Down		Tropomyosin 1. This gene is a member of the tropomyosin family of highly conserved, widely distributed actin-binding proteins involved in the contractile system of striated and smooth muscles and the cytoskeleton of non-muscle cells. Tropomyosin is composed of two alpha-helical chains arranged as a coiled-coil. It is polymerized end to end along the two grooves of actin filaments and provides sta…
Cytoskeleton/Cilia	SPU_013917	Sp-ProjL				17817	32676	43593	21172	6587	11787	21943.6	-1.49341	0.376846	7.4041e-05	0.0101139	DOWN	RN-Down		twitchin isoform X1 [Strongylocentrotus purpuratus] (100% coverage and 87% identity). Regulator of muscle contraction and relaxation. Senses mechanical strain that occurs during muscle activity by unfolding in clearly resolvable steps at differing forces (PubMed:18390597, PubMed:7190524). Plays a role in the organization of sarcomeres in body wall muscles. Key component in the assembly and functi…
Cytoskeleton/Cilia	SPU_012678	Sp-Atub14				354	261	129	96	90	75	194.559	-1.72025	0.477223	0.0003125	0.031201	DOWN	RN-Down		alpha-tubulin. Microtubules of the eukaryotic cytoskeleton perform essential and diverse functions and are composed of a heterodimer of alpha and beta tubulins.
Cytoskeleton/Cilia	SPU_028605	Sp-Pfn4				362	1070	650	314	86	247	456.57	-1.87326	0.415426	6.50599e-06	0.00146825	DOWN	RN-Down		profilin-4 isoform X1 [Strongylocentrotus purpuratus] (100% coverage, 100% identity). Binds to phosphatidylinositol 3-phosphate (PtdIns(3)P), phosphatidylinositol 4,5-bisphosphate (PtdIns(4,5)P2), phosphatidylinositol 4-phosphate (PtdIns(4)P) and phosphatidic acid (PA). Does not bind to actin (PubMed:19419568), contrary to other family members.
5	5
Defensome	SPU_017989	Sp-Mt1				3137	4695	4468	11423	34524	16340	12180.6	1.81778	0.461344	8.14203e-05	0.0108827	UP			metallothionein Mt1. This gene is a member of the metallothionein family of genes. Proteins encoded by this gene family are low in molecular weight, are cysteine-rich, lack aromatic residues, and bind divalent heavy metal ions. The conserved cysteine residues co-ordinate metal ions using mercaptide linkages. These proteins act as anti-oxidants, protect against hydroxyl free radicals, are importan…
Defensome	SPU_028532	Sp-Gpx1_1				820	1251	557	485	285	454	678.645	-1.41684	0.401761	0.000420954	0.0386175	DOWN	RN-Down		glutathione peroxidase-1. he protein encoded by this gene belongs to the glutathione peroxidase family, members of which catalyze the reduction of organic hydroperoxides and hydrogen peroxide (H2O2) by glutathione, and thereby protect cells against oxidative damage. Other studies indicate that H2O2 is also essential for growth-factor mediated signal transduction, mitochondrial function, and maint…
1	1
DNA/RNA Metabolism	SPU_010404	Sp-Irf				59	24	89	542	163	475	189.58	1.93391	0.46519	3.22088e-05	0.00526805	UP			interferon regulatory factor, Sp-irf1. Transcriptional regulator which displays a remarkable functional diversity in the regulation of cellular responses. These include the regulation of IFN and IFN-inducible genes, host response to viral and bacterial infections, regulation of many genes expressed during hematopoiesis, inflammation, immune responses and cell proliferation and differentiation, re…
DNA/RNA Metabolism	SPU_005035	Sp-Z339				14	9	18	42	64	171	46.2574	1.8629	0.516115	0.00030683	0.030883	UP
DNA/RNA Metabolism	SPU_013044	Sp-Endrvt_928				9	29	24	200	37	103	55.3538	1.69218	0.493782	0.000610334	0.0494251	UP			endonuclease-reverse transcriptase-like-28
DNA/RNA Metabolism	SPU_007528	Sp-PolppL_60				12	62	85	311	140	300	128.159	1.68849	0.449723	0.000173686	0.020368	UP	RN-Up		pol polyprotein-like-60. putative transposon Ty3-I Gag-Pol polyprotein [Apostichopus japonicus] but poor match (45% coverage, 59% identity)
DNA/RNA Metabolism	SPU_015376	Sp-Pym1				29	38	30	135	181	138	86.2283	1.64593	0.435838	0.000159058	0.0189203	UP			partner of Y14 and mago [Strongylocentrotus purpuratus] (100% coverage, 99.5% identity). Key regulator of the exon junction complex (EJC), a multiprotein complex that associates immediately upstream of the exon-exon junction on mRNAs and serves as a positional landmark for the intron exon structure of genes and directs post-transcriptional processes in the cytoplasm such as mRNA export, nonsense-…
DNA/RNA Metabolism	SPU_001795	Sp-Glyr1L				374	444	385	173	137	174	298.869	-1.59887	0.362833	1.04987e-05	0.00213942	DOWN	RN-Down		putative oxidoreductase GLYR1 isoform X2 [Strongylocentrotus purpuratus] (81% coverage, 97% identity)Nucleosome-destabilizing factor that is recruited to genes during transcriptional activation (PubMed:29759984). Facilitates Pol II transcription through nucleosomes (PubMed:29759984). Binds DNA (in vitro) (PubMed:29759984). Recognizes and binds trimethylated 'Lys-36' of histone H3 (H3K36me3) (PubM…
DNA/RNA Metabolism	SPU_003470	Sp-Z12				62	37	74	28	14	15	41.4906	-1.73013	0.483511	0.000345899	0.0330746	DOWN			Sp-Z12, DNA-binding protein with twelve Zn fingers.
DNA/RNA Metabolism	SPU_007996	Sp-RtL_16				24	24	20	4	5	5	15.376	-2.02713	0.564495	0.000329339	0.0323106	DOWN			reverse transcriptase-like-16
DNA/RNA Metabolism	SPU_006676	Sp-FoxA	ENSP00000250448	ENSG00000129514	FOXA1	14	16	23	3	1	0	10.3381	-2.55794	0.622318	3.95071e-05	0.00613867	DOWN			forkhead box A, fkh, HNF3
5	4
Immunity/Lectins	SPU_010894	Sp-Alox5_5	ENSP00000251535	ENSG00000108839	ALOX12	1	7	4	114	22	122	35.4477	3.00536	0.555	6.12666e-08	3.62655e-05	UP			arachidonate 5-lipoxygenase-5. This gene encodes a member of the lipoxygenase gene family and plays a dual role in the synthesis of leukotrienes from arachidonic acid. The encoded protein, which is expressed specifically in bone marrow-derived cells, catalyzes the conversion of arachidonic acid to 5(S)-hydroperoxy-6-trans-8,11,14-cis-eicosatetraenoic acid, and further to the allylic epoxide 5(S)-…
Immunity/Lectins	SPU_007900	Sp-Srcr66	ENSP00000357952	ENSG00000187908	DMBT1	3	18	19	162	91	78	53.461	2.31918	0.487199	1.93372e-06	0.000534157	UP	RN-Up		SRCR
Immunity/Lectins	SPU_014859	Sp-Srcr118	ENSP00000499224	ENSG00000187908	DMBT1	3	2	6	65	12	63	20.1556	2.31773	0.576356	5.78653e-05	0.00825989	UP	RN - Up		SRCR
Immunity/Lectins	SPU_013394	Sp-SlamfL	ENSP00000442687	ENSG00000186470	BTN3A2	9	24	36	262	119	106	79.7156	2.15902	0.458156	2.44795e-06	0.000640615	UP	RN-Up		SLAM family member-like, Sp-TropC, Signaling Lymphocytic Activation Molecule Family Member 1, Self-ligand receptor of the signaling lymphocytic activation molecule (SLAM) family. SLAM receptors triggered by homo- or heterotypic cell-cell interactions are modulating the activation and differentiation of a wide variety of immune cells and thus are involved in the regulation and interconnection of b…
Immunity/Lectins	SPU_013205	Sp-NLR3				9	17	11	83	45	73	34.6455	1.72679	0.46708	0.000218173	0.0244134	UP			NACHT, LRR and PYD domains-containing protein 3 [Strongylocentrotus purpuratus] (98% coverage, 100% identity)
Immunity/Lectins	SPU_027497	Sp-SRb1				13	18	103	234	175	235	112.625	1.7006	0.496886	0.000620443	0.0497575	UP			scavenger receptor class B member 1 isoform X1 [Strongylocentrotus purpuratus] (78% coverage, 100% identity)
Immunity/Lectins	SPU_006538	Sp-Srcr51				162	360	214	140	49	70	169.979	-1.71294	0.416131	3.84928e-05	0.00601867	DOWN	RN-Down		Sp-Srcr51
Immunity/Lectins	SPU_017295	Sp-Clect_35				57	34	35	18	8	10	30.927	-1.89294	0.521916	0.000286842	0.0294677	DOWN			Clect_35 lectin.
Immunity/Lectins	SPU_000164	Sp-Clect				13	31	17	6	2	3	12.6308	-2.05973	0.586651	0.000446432	0.0402128	DOWN			C-type lectin
Immunity/Lectins	SPU_021526	Sp-Ams	ENSP00000252854	ENSG00000130558	OLFM1	17	44	59	2	4	8	22.5542	-2.59876	0.54741	2.06077e-06	0.000556879	DOWN	RN-Down		amassin
Immunity/Lectins	SPU_028669	Sp-Srcr226	ENSP00000499403	ENSG00000187908	DMBT1	82	294	564	50	1	16	162.472	-3.14242	0.562274	2.28694e-08	1.64275e-05	DOWN			Sp-Srcr226
6	5
Metabolism	SPU_011187	Sp-Smpd1				16	14	38	137	97	132	63.7387	1.81695	0.435187	2.97842e-05	0.00500314	UP			Sphingomyelin phosphodiesterase precursor (Smpd1). The protein encoded by this gene is a lysosomal acid sphingomyelinase that converts sphingomyelin to ceramide. The encoded protein also has phospholipase C activity. Gene Ontology (GO) annotations related to this gene include hydrolase activity and sphingomyelin phosphodiesterase activity.
Metabolism	SPU_015000	Sp-Bhmt_7				16	24	18	90	126	63	53.4889	1.65193	0.481726	0.000605373	0.0491836	UP			betaine-homocysteine methyltransferase-7. Involved in the regulation of homocysteine metabolism. Converts betaine and homocysteine to dimethylglycine and methionine, respectively. This reaction is also required for the irreversible oxidation of choline.
Metabolism	SPU_005942	Sp-Taut_2				34	60	117	348	127	368	148.97	1.44518	0.416292	0.000517468	0.0439777	UP			TAUT taurine transporter. Solute Carrier Family 6 (Neurotransmitter Transporter, Taurine), Member 6. Sodium-dependent taurine and beta-alanine transporter. Among its related pathways are Transport of glucose and other sugars, bile salts and organic acids, metal ions and amine compounds and Amino acid transport across the plasma membrane. Gene Ontology (GO) annotations related to this gene include…
Metabolism	SPU_028310	Sp-Slc29a1				356	669	777	376	212	333	448.547	-1.23947	0.33026	0.000174718	0.0203928	DOWN	RN-Down		Solute Carrier Family 29 (Equilibrative Nucleoside Transporter), Member 1. This gene is a member of the equilibrative nucleoside transporter family. Mediates both influx and efflux of nucleosides across the membrane. The gene encodes a transmembrane glycoprotein that localizes to the plasma and mitochondrial membranes and mediates the cellular uptake of nucleosides from the surrounding medium. Nu…
Metabolism	SPU_013100	Sp-Ars				106	231	186	87	37	50	118.108	-1.77319	0.397209	8.03991e-06	0.00173809	DOWN	RN-Down		arylsulfatase, The protein encoded by this gene hydrolyzes cerebroside sulfate to cerebroside and sulfate. Among its related pathways are Innate Immune System and Metabolism.
Metabolism	SPU_007045	Sp-Gbxf	ENSP00000293230	ENSG00000161544	CYGB	15	25	78	13	2	8	22.6413	-2.0382	0.561922	0.000286519	0.0294677	DOWN			globin X fragment, involved in oxygen transport, and may be involved in protection during oxidative stress
Metabolism	SPU_004345	Sp-Fabp2L2	ENSP00000274024	ENSG00000145384	FABP2	37	32	24	2	11	3	21.3743	-2.04558	0.587295	0.000495728	0.0432431	DOWN	RN-Down		fatty acid binding protein 2-like, The protein encoded by this gene is an intracellular fatty acid-binding protein that participates in the uptake, intracellular metabolism, and transport of long-chain fatty acids. The encoded protein is also involved in the modulation of cell growth and proliferation. This protein binds saturated long-chain fatty acids with high affinity, and may act as a lipid …
Metabolism	SPU_001906	Sp-Slc16a12L_2	ENSP00000360855	ENSG00000152779	SLC16A12	23	25	25	7	3	1	15.5193	-2.28056	0.580924	8.64603e-05	0.0113131	DOWN	RN-Down	ES-Down	solute carrier family 16, member 12 (monocarboxylic acid transporter 12)-like-2. Proton-linked monocarboxylate transporter that mediates creatine transport across the plasma membrane.
Metabolism	SPU_002185	none	ENSP00000280097	ENSG00000150540	HNMT	295	583	150	42	87	60	226.766	-2.30391	0.494366	3.15704e-06	0.000809147	DOWN	RN-Down		PREDICTED: Strongylocentrotus purpuratus histamine N-methyltransferase A (LOC581824), mRNA Sequence ID: ref|XM_781807.4|, 100% coverage, 100% identity, Protein arginine methyltransferases are enyzmes that catalyze the transfer of methyl groups from S-adenosylmethionine (SAM) to the arginine residues on histones and other proteins. In the mammalian brain, the neurotransmitter activity of histamine…
Metabolism	SPU_026910	Sp-Acel	ENSP00000290863	ENSG00000159640	ACE	41	48	79	12	5	10	34.2102	-2.54782	0.479975	1.10693e-07	5.50389e-05	DOWN	RN-Down		angiotensin I converting enzyme precursor (metalloprotease), This gene encodes an enzyme involved in catalyzing the conversion of angiotensin I into a physiologically active peptide angiotensin II. Angiotensin II is a potent vasopressor and aldosterone-stimulating peptide that controls blood pressure and fluid-electrolyte balance.
Metabolism	SPU_013736	Sp-Echinbp				1003	1550	668	132	120	153	681.426	-3.05303	0.411578	1.19027e-13	5.91826e-10	DOWN			echinenone-binding protein, EBP, fatty acid-binding protein-like. Verified by QPCR
Metabolism	SPU_017329	Sp-Sfe9				1477	1058	1192	57	78	49	771.852	-4.1459	0.436209	2.01252e-21	2.50167e-17	DOWN			cortical granule protein with LDL-receptor-like repeats, partial [Strongylocentrotus purpuratus]. Also closely related to low-density lipoprotein receptor-related protein 2 isoform X2 [Strongylocentrotus purpuratus]. The low density lipoprotein receptor (LDLR) gene family consists of cell surface proteins involved in receptor-mediated endocytosis of specific ligands. Low density lipoprotein (LDL)…
3	9
Nerve Function	SPU_000117	Sp-Gucy1b3	ENSP00000264424	ENSG00000061918	GUCY1B1	21	46	40	1040	185	717	272.057	3.21102	0.449894	9.5188e-13	3.38067e-09	UP			soluble guanylyl cyclase beta1. This gene encodes the beta subunit of the soluble guanylate cyclase (sGC), which catalyzes the conversion of GTP (guanosine triphosphate) to cGMP (cyclic guanosine monophosphate). The encoded protein contains an HNOX domain, which serves as a receptor for ligands such as nitric oxide, oxygen and nitrovasodilator drugs. GUCY1B1 (Guanylate Cyclase 1 Soluble Subunit B…
Nerve Function	SPU_000201	Sp-Hnmtl	ENSP00000280097	ENSG00000150540	HNMT	4	11	17	63	102	112	46.2077	2.3863	0.49046	1.14211e-06	0.000350543	UP			histamine N-methyltransferase. In mammals, histamine is metabolized by two major pathways: N(tau)-methylation via histamine N-methyltransferase and oxidative deamination via diamine oxidase. This gene encodes the first enzyme which is found in the cytosol and uses S-adenosyl-L-methionine as the methyl donor. In the mammalian brain, the neurotransmitter activity of histamine is controlled by N(tau…
Nerve Function	SPU_015321	Sp-Celsr1	ENSP00000356580	ENSG00000112414	ADGRG6	1	9	6	71	25	33	20.2588	2.01961	0.560161	0.000311667	0.031201	UP	RN-Up		cadherin, EGF LAG seven-pass G-type receptor 1 (flamingo homolog, Drosophila). Receptor that may have an important role in cell/cell signaling during nervous system formation. The protein encoded by this gene is a member of the flamingo subfamily, part of the cadherin superfamily. The flamingo subfamily consists of nonclassic-type cadherins; a subpopulation that does not interact with catenins. T…
Nerve Function	SPU_006561	Sp-Gat	ENSP00000496171	ENSG00000157103	SLC6A1	442	1675	1584	505	155	302	760.211	-2.02783	0.417028	1.15865e-06	0.000351284	DOWN		ES - Down	GABA transporter
Nerve Function	SPU_016091	Sp-Scdfr2L_1				16	24	43	8	5	3	16.8978	-2.04708	0.554706	0.000223918	0.0247415	DOWN			stromal cell derived factor 2-like protein. SCO-spondin isoform X2 [Strongylocentrotus purpuratus] is the best match in ncbi. SCO Protein, Thrombospondin Domain Containing. Involved in the modulation of neuronal aggregation. May be involved in developmental events during the formation of the central nervous system Reeler-like, A reeler is a mouse mutant, so named because of its characteristic "re…
Nerve Function	SPU_018169	Sp-Cntnap4L_2	ENSP00000439733	ENSG00000152910	CNTNAP4	204	422	293	129	41	63	199.395	-2.14522	0.410124	1.68908e-07	7.92308e-05	DOWN			contactin associated protein-like 4-like-2, This gene encodes a member of the neurexin protein family. Members of this family function in the vertebrate nervous system as cell adhesion molecules and receptors. Presynaptic protein involved in both dopaminergic synaptic transmission and GABAergic system, thereby participating in the structural maturation of inhibitory interneuron synapses. Involved…
Nerve Function	SPU_007767	Sp-Gabrb3L	ENSP00000345284	ENSG00000145451	GLRA3	18	27	77	10	6	4	23.5026	-2.21924	0.545987	4.81064e-05	0.00716152	DOWN			gamma-aminobutyric acid (GABA) A receptor, beta 3-like
Nerve Function	SPU_003832	Sp-Glyt	ENSP00000353791	ENSG00000196517	SLC6A9	474	879	375	143	124	129	384.938	-2.25048	0.410344	4.14962e-08	2.67615e-05	DOWN	RN-Down		glycine transporter, The amino acid glycine acts as an inhibitory neurotransmitter in the central nervous system. The protein encoded by this gene is one of two transporters that stop glycine signaling by removing it from the synaptic cleft. SLC6A9 (Solute Carrier Family 6 Member 9). Terminates the action of glycine by its high affinity sodium-dependent reuptake into presynaptic terminals. May pl…
3	5
Protein Trafficking	SPU_023233	Sp-Slsp_16	ENSP00000303208	ENSG00000169174	PCSK9	8	17	30	429	153	292	127.588	3.17901	0.430785	1.5881e-13	6.58031e-10	UP			subtilisin-like serine protease (bacterial)-16; serine protease-like. This gene encodes a member of the subtilisin-like proprotein convertase family, which includes proteases that process protein and peptide precursors trafficking through regulated or constitutive branches of the secretory pathway. The protein undergoes an initial autocatalytic processing event and interacts with a neuroendocrine…
Protein Trafficking	SPU_000931	Sp-St8sia				35	55	131	661	112	737	232.336	1.98344	0.481582	3.81203e-05	0.00599815	UP	RN-Down		alpha-2,8-sialyltransferase. Catalyzes the transfer of sialic acid from a CMP-linked sialic acid donor onto glycoproteins and glycolipids. Among its related pathways are Transport to the Golgi and subsequent modification and Synthesis of substrates in N-glycan biosythesis.
2	0
Signaling	SPU_028902	Sp-IgfbpL7	ENSP00000295666	ENSG00000163453	IGFBP7	913	1781	1927	8775	7050	10915	4587.57	2.05212	0.321144	1.65879e-10	2.74927e-07	UP	RN-Down		insulin-like growth factor binding protein 7; follistatin-like protein, This gene encodes a member of the insulin-like growth factor (IGF)-binding protein (IGFBP) family. IGFBPs bind IGFs with high affinity, and regulate IGF availability in body fluids and tissues and modulate IGF binding to its receptors. This protein binds IGF-I and IGF-II with relatively low affinity, and belongs to a subfamil…
Signaling	SPU_002795	Sp-MstnB	ENSP00000260950	ENSG00000138379	MSTN	4	6	8	46	43	43	22.3411	2.04259	0.518948	8.28471e-05	0.0109556	UP	RN-Up		myostatin-like B, Sp-Myostatin, Sp-myostatinB, Gdf8/11-like, activin/inhibin-like. This gene encodes a secreted ligand of the TGF-beta (transforming growth factor-beta) superfamily of proteins. Ligands of this family bind various TGF-beta receptors leading to recruitment and activation of SMAD family transcription factors that regulate gene expression. This protein negatively regulates skeletal m…
Signaling	SPU_004502	Sp-Gpr103L				2	3	6	30	23	35	14.2901	1.97687	0.567292	0.000492582	0.043231	UP	RN-Up		G protein-coupled receptor 103-like. Receptor for the orexigenic neuropeptide QRFP. The activity of this receptor is mediated by G proteins that modulate adenylate cyclase activity and intracellular calcium levels. Gene Ontology (GO) annotations related to this gene include G protein-coupled receptor activity and neuropeptide Y receptor activity.
Signaling	SPU_025517	Sp-Cd157				51	83	65	328	145	311	143.471	1.39044	0.380532	0.000258248	0.0273205	UP			ADP RIBOSYL CYCLASE, cyclic ADP-ribose hydrolase also called Bone Marrow Stromal Cell Antigen 1 (Bst1). Bone marrow stromal cell antigen-1 is a stromal cell line-derived glycosylphosphatidylinositol-anchored molecule that facilitates pre-B-cell growth. Synthesizes the second messengers cyclic ADP-ribose and nicotinate-adenine dinucleotide phosphate, the former a second messenger that elicits calc…
Signaling	SPU_000491	Sp-Ppap2cL				76	203	219	658	460	538	321.011	1.31798	0.362591	0.000278093	0.0288069	UP			phosphatidic acid phosphatase type 2C-like. The protein encoded by this gene is a member of the phosphatidic acid phosphatase (PAP) family. PAPs convert phosphatidic acid to diacylglycerol, and function in synthesis of glycerolipids and in phospholipase D-mediated signal transduction. This enzyme is an integral membrane glycoprotein that plays a role in the hydrolysis and uptake of lipids from ex…
Signaling	SPU_013411	Sp-Rassf9L				168	356	516	185	111	213	250.344	-1.24753	0.364417	0.000618552	0.0497575	DOWN	RN-Down		ras association domain-containing protein 10 [Strongylocentrotus purpuratus] (100% coverage 100% identity). Not much information for this gene. Plays an important role in regulating embryonic neurogenesis.
Signaling	SPU_002533	Sp-Melkl				139	261	221	110	65	131	155.168	-1.30606	0.362682	0.000316864	0.0313847	DOWN	RN-Up		maternal embryonic leucine zipper kinase. Serine/threonine-protein kinase involved in various processes such as cell cycle regulation, self-renewal of stem cells, apoptosis and splicing regulation. Acts as a regulator of cell cycle, notably by mediating phosphorylation of CDC25B, promoting localization of CDC25B to the centrosome and the spindle poles during mitosis.
Signaling	SPU_009930	Sp-LrpL_8				626	1042	1001	728	205	326	657.159	-1.37034	0.397776	0.000571076	0.0471678	DOWN	RN-Up		low-density lipoprotein receptor-related protein 8 isoform X1 [Strongylocentrotus purpuratus] (94% coverage and 72% identity).Also called Apolipoprotein E Receptor 2. This gene encodes a member of the low density lipoprotein receptor (LDLR) family. Low density lipoprotein receptors are cell surface proteins that play roles in both signal transduction and receptor-mediated endocytosis of specific …
Signaling	SPU_016792	Sp-Tob				274	716	599	369	55	185	359.863	-1.57009	0.455889	0.000573137	0.0471813	DOWN			Transducer of erbB-2. This gene encodes a member of the transducer of erbB-2 /B-cell translocation gene protein family. Members of this family are anti-proliferative factors that have the potential to regulate cell growth. The encoded protein may function as a tumor suppressor. Among its related pathways are Signaling by BMP and Immune response IL-2 activation and signaling pathway. Gene Ontology…
Signaling	SPU_018963	Sp-NmbrL_4				40	30	91	3	18	9	33.8904	-1.99374	0.55774	0.00035066	0.0331474	DOWN	RN-Up		neuromedin B receptor-like-4. This gene encodes a 7-transmembrane G protein-coupled receptor that binds neuromedin B, which is a growth factor and mitogen for gastrointestinal epithelial tissue and for normal and neoplastic lung. This receptor may play a role in smooth muscle contraction, neuronal responses, and the regulation of cell growth.
Signaling	SPU_024812	Sp-Surreal/Gpcr135	ENSP00000277874	ENSG00000148680	HTR7	26	13	5	3	1	1	10.4851	-2.21042	0.639379	0.000545946	0.0456996	DOWN			Sp-Surreal/Gpcr135. Among its related pathways are Circadian entrainment and GPCRs, Other. Gene Ontology (GO) annotations related to this gene include G protein-coupled receptor activity and G protein-coupled peptide receptor activity. HTR7-This is one of the several different receptors for 5-hydroxytryptamine (serotonin), a biogenic hormone that functions as a neurotransmitter, a hormone, and a …
Signaling	SPU_014551	Sp-So/Gpcr	ENSP00000489292	ENSG00000116690	PRG4	11	7	18	0	0	0	6.73952	-2.72793	0.65674	3.27084e-05	0.0053148	DOWN			GPCR (actually blast shows: PREDICTED: uncharacterized protein LOC100889913 [Strongylocentrotus purpuratus] it is only remotely related to a few GPCR
Signaling	SPU_025339	Sp-Rej8L				193	274	287	34	27	15	150.439	-3.23894	0.416444	7.39088e-15	4.59362e-11	DOWN		ES-Down	receptor for egg jelly 8
5	8
Uncharacterized	SPU_019827	none				0	3	2	21	9	95	16.8654	2.59082	0.626905	3.5849e-05	0.00567669	UP	RN-Up		not annotated
Uncharacterized	SPU_010365	none				12	9	8	95	92	126	50.5125	2.51901	0.471322	9.06349e-08	4.76255e-05	UP	RN-Down		not annotated
Uncharacterized	SPU_027620	none				5	4	7	61	62	50	28.4128	2.47318	0.517632	1.77159e-06	0.000506247	UP			not annotated
Uncharacterized	SPU_012963	none				4	14	13	222	40	70	49.108	2.40438	0.525641	4.78055e-06	0.00115388	UP	RN-Up		not annotated
Uncharacterized	SPU_019352	Sp-Hypp_2433				0	1	0	23	12	12	6.76193	2.37776	0.652558	0.0002687	0.0279505	UP	RN-Up		hypothetical protein-2433
Uncharacterized	SPU_004469	Sp-Hypp_1526				5	6	3	48	41	58	23.6022	2.33477	0.52917	1.02357e-05	0.00210306	UP			hypothetical protein-1526; ankyrin domain protein
Uncharacterized	SPU_004244	none				1	2	2	39	8	36	11.706	2.32253	0.61468	0.000157811	0.0188622	UP	RN-Up		not annotated
Uncharacterized	SPU_014944	none				1299	1816	1747	14331	8159	9572	5401.77	2.1492	0.337085	1.81948e-10	2.82713e-07	UP	RN-Down		not annotated
Uncharacterized	SPU_000930	Sp-Hypp_1295				3	1	1	25	20	23	10.8127	2.13386	0.613307	0.000502778	0.0434013	UP			hypothetical protein-1295; TM2 domain-containing protein
Uncharacterized	SPU_023719	Sp-Hypp_2684				6	9	2	20	39	125	28.664	2.12183	0.58211	0.000267313	0.027923	UP			hypothetical protein-2684
Uncharacterized	SPU_001941	Sp-Hypp_1356				6	8	26	227	27	66	48.2453	1.99834	0.552609	0.000298981	0.0304629	UP	RN-Down	ES-Down	hypothetical protein-1356
Uncharacterized	SPU_026014	Sp-Hypp2811				6	20	25	58	156	92	56.4249	1.98095	0.512941	0.000112487	0.0140529	UP			hypothetical protein-2811, Sp-Hypp_2811. uncharacterized protein
Uncharacterized	SPU_020210	none				2	8	15	76	44	45	27.347	1.96717	0.521119	0.000160079	0.018951	UP	RN-Up		uncharacterized protein
Uncharacterized	SPU_013392	none				14	25	24	190	98	93	64.9371	1.94364	0.436541	8.4932e-06	0.0018047	UP			Uncharacterized protein. Possible oxidoreductase
Uncharacterized	SPU_014904	Sp-Hypp_2178				75	108	90	586	555	396	277.045	1.93212	0.392201	8.3774e-07	0.00027404	UP	RN-Up	ES-Up	hypothetical protein-2178. No match in NCBI genbank
Uncharacterized	SPU_028839	Sp-Hypp_2973				5	15	16	56	104	52	39.0632	1.91972	0.51581	0.000197836	0.0227229	UP			hypothetical protein with best matcht to deleted in malignant brain tumors 1 protein-like [Strongylocentrotus purpuratus] (100% coverage, 86% identity). DMBT May play roles in mucosal defense system, cellular immune defense and epithelial differentiation. May play a role as an opsonin receptor for SFTPD and SPAR in macrophage tissues throughout the body, including epithelial cells lining the gast…
Uncharacterized	SPU_004448	none				5	5	11	51	42	44	23.4402	1.91405	0.514533	0.000199251	0.0227229	UP	RN-Up		Uncharacterized protein.
Uncharacterized	SPU_004706	Sp-Hypp_1537				2	6	9	47	30	33	18.4121	1.86285	0.541502	0.000581366	0.0477008	UP			hypothetical protein-1537. Uncharacterized protein
Uncharacterized	SPU_016397	Sp-Hypp_2259				188	149	106	789	383	1334	425.515	1.64471	0.447034	0.000233994	0.0254031	UP			hypothetical protein-2259. Uncharacterized protein
Uncharacterized	SPU_009138	Sp-Hypp_571				12	33	62	199	95	166	80.9527	1.57424	0.437724	0.000322627	0.0318287	UP			hypothetical protein-571; Uncharacterized protein
Uncharacterized	SPU_001057	Sp-Hypp_324				15	21	38	133	79	106	57.5583	1.55074	0.422358	0.000241008	0.0259381	UP			hypothetical protein-324. Uncharacterized protein
Uncharacterized	SPU_014300	Sp-Hypp_748				599	1106	879	3796	2604	3685	1889.6	1.4773	0.326436	6.02384e-06	0.00138665	UP	RN-Down		hypothetical protein-748. Uncharacterized protein
Uncharacterized	SPU_016232	none				469	681	665	2378	1926	2244	1270.6	1.37686	0.32817	2.72181e-05	0.00469909	UP			Uncharacterized protein
Uncharacterized	SPU_009040	none				91	131	149	520	280	540	252.013	1.33334	0.342758	0.00010023	0.0128444	UP	RN-Up		Uncharacterized protein.
Uncharacterized	SPU_015091	none				471	872	743	2900	1409	3010	1377.76	1.2935	0.33741	0.000126271	0.0154641	UP			Uncharacterized protein
Uncharacterized	SPU_013008	Sp-Hypp_2064				202	98	158	43	40	68	114.471	-1.82859	0.456628	6.21366e-05	0.00867852	DOWN			hypothetical protein-2064. Uncharacterized protein.
Uncharacterized	SPU_013486	none				3306	1755	1140	391	944	306	1600.8	-1.86839	0.529354	0.000416234	0.0383259	DOWN	RN-Down		Uncharacterized protein.
Uncharacterized	SPU_005715	none	ENSP00000450056	ENSG00000175183	CSRP2	18370	30663	20020	9512	4149	5769	15624.6	-2.07927	0.369636	1.85325e-08	1.39617e-05	DOWN	RN-Down		not annotated
Uncharacterized	SPU_008297	none	ENSP00000265132	ENSG00000106927	AMBP	450	615	689	190	129	156	390.829	-2.11161	0.336045	3.30569e-10	4.83429e-07	DOWN			not annotated
Uncharacterized	SPU_012935	none				140	125	150	32	38	23	94.0653	-2.20457	0.441479	5.92642e-07	0.000210481	DOWN	RN-Down		not annotated
Uncharacterized	SPU_007421	none				2006	3267	2325	366	803	265	1649.56	-2.24093	0.469991	1.86032e-06	0.000525561	DOWN	RN-Down		not annotated
Uncharacterized	SPU_024165	none				10	85	50	11	2	5	26.608	-2.47006	0.570462	1.49158e-05	0.00289704	DOWN			not annotated
Uncharacterized	SPU_028034	none				31	30	63	6	7	5	25.1976	-2.47498	0.522622	2.18313e-06	0.000583599	DOWN			not annotated
Uncharacterized	SPU_009352	none				7	64	117	4	10	3	32.5551	-2.48357	0.589745	2.53952e-05	0.00444612	DOWN			not annotated
Uncharacterized	SPU_012604	none				170	114	314	26	37	26	123.791	-2.6325	0.45393	6.65732e-09	5.70716e-06	DOWN			not annotated
Uncharacterized	SPU_013911	Sp-Hypp_732				10	10	17	0	0	0	6.82917	-2.8003	0.655457	1.9347e-05	0.00364328	DOWN			hypothetical protein-732
Uncharacterized	SPU_021365	Sp-Hypp_2548				36	38	60	7	1	1	25.925	-3.22599	0.55711	7.01471e-09	5.81309e-06	DOWN			Hypothetical protein - closest protein from blast: PREDICTED: spore wall protein 2-like, partial [Strongylocentrotus purpuratus]
Uncharacterized	SPU_009543	Sp-Hypp_580				38	41	11	2	0	1	18.9229	-3.33688	0.617185	6.42277e-08	3.71341e-05	DOWN			PREDICTED: uncharacterized protein LOC105443455 [Strongylocentrotus purpuratus]
Uncharacterized	SPU_027253	none	ENSP00000496870	ENSG00000081479	LRP2	29	66	63	7	0	3	29.2591	-3.34387	0.546274	9.2852e-10	1.09923e-06	DOWN			uncharacterized protein
14	25																Total shared	68	6
