# Supplementary material for: Unique age-related transcriptional signature in the nervous system of the long-lived red sea urchin Mesocentrotus franciscanus
Source: Sci Rep. 2020 Jun 8;10:9182. doi: 10.1038/s41598-020-66052-3 (PMC7280269; doi:10.1038/s41598-020-66052-3)
Supplement: Supplementary file 4 — Supplementary inforamtion4. [file 41598_2020_66052_MOESM4_ESM.xlsx]

## Sheet: ES rough calculations
SPU-ID	Functional Category (echinobase annotations)	Category (AGB)	Sp-name	Sp name (AGB)	protein	Ensemble Gene ID	HGNC Name (based on ENSG ID)	AGB HGNC Name (If different)	AGB Ensembl GeneID (if different)	S-2010 OtA0813	S-2011 OtA0815	S-2013 OtA0812	L-2010 OtA0814	L-2011 OtA0816	L-2013 OtA0818	normalized baseMean	log2FoldChange	log2 fold change standard error	test statistic	pvalue	padj	Up or Down with Age?	Function Information (Echinobase)	Function Information (AGB)
SPU_008506	DNA_Replication		none							1	0	0	29	28	26	15.3397	3.72383	0.664975	-5.59995	2.14411e-08	2.12363e-05	UP	none
SPU_025193			none							4	10	3	6	256	277	80.0654	3.35275	0.651115	-5.14924	2.61548e-07	0.000153895	UP	none
SPU_000041	BloodProtein		Sp-Vwd_mucL		ENSP00000486476	ENSG00000278466	MUC2			42	129	8	108	1884	3667	828.725	3.34348	0.65406	-5.11189	3.18955e-07	0.000183227	UP	none
SPU_026998	Unclassified		Sp-Csmd1L		ENSP00000345799	ENSG00000164796	CSMD3			4	12	6	19	83	231	51.4673	2.98399	0.590064	-5.05706	4.25768e-07	0.00020879	UP	CUB and Sushi multiple domains 1-like
SPU_026986			none							36	40	32	47	429	1036	231.394	2.95699	0.568649	-5.20003	1.99252e-07	0.000130071	UP	none
SPU_016859			Sp-Hypp_846							2	1	3	33	22	27	16.337	2.88578	0.627694	-4.59743	4.2773e-06	0.00141215	UP	hypothetical protein-846
SPU_020139			Sp-Cola2L_2		ENSP00000260356	ENSG00000137801	THBS1			1	1	1	5	25	42	11.1333	2.82879	0.672142	-4.20861	2.56943e-05	0.0058994	UP	alpha-2 collagen-like-2
SPU_017552			Sp-Hypp_2341							0	3	1	5	25	66	14.4363	2.76705	0.680495	-4.06623	4.77792e-05	0.00939973	UP	hypothetical protein-2341
SPU_006731	ImmuneSystem_Receptor_SRCR		Sp-Srcr53							142	188	208	564	787	3559	817.782	2.74381	0.483753	-5.67192	1.41209e-08	1.62238e-05	UP	none
SPU_004157	Metalloprotease		Sp-Cpa3		ENSP00000419660	ENSG00000128510	CPA4			9	10	0	16	87	201	46.9635	2.7384	0.646103	-4.23833	2.25184e-05	0.00552101	UP	carboxypeptidase A3 preproprotein
SPU_006331			Sp-Hypp_475		ENSP00000363585	ENSG00000165124	SVEP1			8	51	12	12	431	773	182.088	2.72509	0.659735	-4.13059	3.61833e-05	0.0075311	UP	hypothetical protein-475; hyalin-like
SPU_001941			Sp-Hypp_1356							22	16	17	80	108	241	77.4475	2.70483	0.438102	-6.17397	6.65951e-10	1.12518e-06	UP	hypothetical protein-1356
SPU_007945	ImmuneSystem_Misc		Sp-Hypp_1755							0	2	0	2	23	62	12.5322	2.69538	0.705771	-3.81906	0.000133962	0.0195664	UP	hypothetical protein-1755
SPU_001943			Sp-Hypp_1357							21	8	20	103	43	342	85.7841	2.67802	0.57245	-4.67816	2.89459e-06	0.00108634	UP	hypothetical protein-1357
SPU_020523			none							8	6	2	9	71	131	33.0113	2.67757	0.620703	-4.31377	1.60493e-05	0.004153	UP	none
SPU_015677			none							2	23	14	10	237	287	82.7506	2.60042	0.649123	-4.00604	6.17442e-05	0.0114023	UP	none
SPU_025620			Sp-Cntnap2L_2		ENSP00000264638	ENSG00000108797	CNTNAP1			51	37	33	99	203	631	158.645	2.51795	0.485377	-5.18762	2.12999e-07	0.000132999	UP	contactin associated protein-like 2-like-2; neurexin-4 [Culex quinquefasciatus]-like
SPU_016732	Unclassified		none		ENSP00000411675	ENSG00000188313	PLSCR1			2	6	1	1	73	94	25.2591	2.50171	0.689221	-3.62976	0.000283682	0.0320795	UP	none
SPU_015792	Unclassified		Sp-Fbs		ENSP00000256646	ENSG00000134250	NOTCH2			0	5	0	2	75	55	20.0515	2.49292	0.706203	-3.53003	0.000415512	0.0421722	UP	fibrosurfin-like, Sp-Fbs_1, Sp-Notch1, Sp-Notchh1_11, Sp-Notchh2_3
SPU_019789			Sp-Hypp_946		ENSP00000358476	ENSG00000134253	TRIM45			27	12	21	66	160	162	72.2445	2.46589	0.44121	-5.58893	2.28477e-08	2.16055e-05	UP	hypothetical protein-946
SPU_014597	SensoryGPCR_Rhodopsin		none							3	5	3	1	46	138	27.2294	2.46163	0.682896	-3.60469	0.000312527	0.0345258	UP	none
SPU_000737			Sp-Tmem							23	56	15	11	485	547	163.93	2.42161	0.641425	-3.77536	0.000159776	0.0218536	UP	Macoilin transmembrane protein domain containing
SPU_014827	Unclassified		Sp-Hypp_765		ENSP00000444097	ENSG00000187942	LDLRAD2			40	98	24	37	509	946	237.309	2.36903	0.606694	-3.90481	9.42992e-05	0.0152166	UP	hypothetical protein-765; neuropilin-like
SPU_028742	Metalloprotease		Sp-Astacin2		ENSP00000350630	ENSG00000095587	TLL2			765	1383	152	543	10236	11069	3527.15	2.34466	0.625168	-3.75045	0.000176514	0.0233755	UP	none
SPU_019137			none		ENSP00000377784	ENSG00000287363	AL096814.2			1	6	3	5	23	94	18.7336	2.33669	0.667063	-3.50295	0.000460135	0.0451073	UP	none
SPU_015293			Sp-FaMeT							2	4	3	24	66	4	18.2052	2.33361	0.674219	-3.4612	0.00053777	0.049827	UP	farnesoic acid O-methyltransferase (Crustacean)
SPU_025178	Adhesion_Atypical		Sp-Ly/Egf/Sea_1							17	13	11	30	85	153	47.3086	2.3245	0.494472	-4.70098	2.58918e-06	0.00100499	UP	none
SPU_028008			Sp-Hypp_2926							72	16	34	201	81	594	161.597	2.29318	0.57855	-3.96367	7.3806e-05	0.0130057	UP	hypothetical protein-2926
SPU_025339	Fertilization_EggReceptorJelly		Sp-Rej8L							430	2166	127	734	13154	12256	4239.82	2.26341	0.650313	-3.48049	0.000500493	0.0472884	UP	receptor for egg jelly 8 [Strongylocentrotus purpuratus]-like
SPU_007821			none		ENSP00000350818	ENSG00000197826	CFAP299			53	49	60	47	366	467	154.897	2.03215	0.50921	-3.99078	6.5856e-05	0.0118967	UP	none
SPU_025995			none		ENSP00000357511	ENSG00000163263	C1orf189			19	13	5	20	67	129	38.2281	2.02541	0.561416	-3.60767	0.000308957	0.0343635	UP	none
SPU_010707	Metabolism_ProteinDegradation		Sp-PolppL_89							13	16	8	28	42	126	35.963	2.02234	0.528564	-3.8261	0.000130188	0.0191763	UP	pol polyprotein-like-89
SPU_017780	Unclassified		Sp-Lrrc67		ENSP00000429721	ENSG00000178125	PPP1R42			21	5	9	20	81	102	36.5556	2.02007	0.565179	-3.57422	0.000351274	0.0372312	UP	leucine rich repeat containing 67
SPU_014904	Unclassified		Sp-Hypp_2178							123	208	159	466	711	670	392.093	1.9624	0.336041	-5.83975	5.22793e-09	7.15056e-06	UP	hypothetical protein-2178	hypothetical protein-2178. coagulation factor XIII B chain isoform X1 [Strongylocentrotus purpuratus] (92% coverage 95% identity). This gene encodes coagulation factor XIII B subunit. Coagulation factor XIII is the last zymogen to become activated in the blood coagulation cascade.
SPU_016978	DNA_Replication		Sp-RtL_45							103	163	170	124	1377	637	394.178	1.93148	0.525589	-3.67489	0.000237953	0.028886	UP	reverse transcriptase-like-45	reverse transcriptase-like-45
SPU_003732			Sp-Hypp_3094							43	58	31	46	274	297	113.399	1.90588	0.490594	-3.88485	0.000102392	0.0161754	UP	hypothetical protein-3094	hypothetical protein-3094. Uncharacterized protein.
SPU_011489	Unclassified		Sp-Hypp_1983							15	15	10	38	54	72	33.722	1.9041	0.461221	-4.12839	3.65305e-05	0.00754868	UP	hypothetical protein-1983	hypothetical protein-1983. Uncharacterized protein.
SPU_012888	ImmuneSystem_Receptor_SRCR		Sp-Srcr108							29	77	81	161	302	217	144.719	1.8265	0.434867	-4.20014	2.66748e-05	0.00603291	UP	none	ImmuneSystem_Receptor_SRCR
SPU_024768			none	Sp-Tex47						9	11	19	23	77	58	31.3514	1.78654	0.507577	-3.51974	0.000431978	0.0430823	UP	none	testis-expressed protein 47 [Strongylocentrotus purpuratus]. No information about function of gene product.
SPU_005931	Defensome_OxidativeBiotransformation		Sp-Cyp4L1							19	28	28	28	119	148	56.4749	1.73111	0.476533	-3.63271	0.000280457	0.0318402	UP	Cytochrome P450 Family 4 like, CYP4	Cytochrome P450 Family 4 like, CYP4. This gene encodes a member of the cytochrome P450 superfamily of enzymes. The cytochrome P450 proteins are monooxygenases which catalyze many reactions involved in drug metabolism and synthesis of cholesterol, steroids and other lipids. This protein localizes to the endoplasmic reticulum and hydroxylates medium-chain fatty acids such as laurate and myristate. …
SPU_027893			Sp-Iqcg							180	164	203	142	722	1372	412.679	1.70859	0.484311	-3.52788	0.00041891	0.0422188	UP	IQ motif containing G	dynein regulatory complex protein 9 [Strongylocentrotus purpuratus] (94% coverage 98% identity). Also refered to IQGC. Component of the nexin-dynein regulatory complex (N-DRC), a key regulator of ciliary/flagellar motility which maintains the alignment and integrity of the distal axoneme and regulates microtubule sliding in motile axonemes. Binds calmodulin when cellular Ca2+ levels are low and t…
SPU_012151			none	Sp-CFAP126						69	40	52	69	215	304	115.852	1.67815	0.435554	-3.85291	0.000116722	0.0178331	UP	none	protein Flattop homolog [Strongylocentrotus purpuratus] (97% coverage 98% identity). Also called Cilia And Flagella Associated Protein 126. Acts as a regulator of cilium basal body docking and positioning in mono- and multiciliated cells. Regulates basal body docking and cilia formation in multiciliated lung cells. Regulates kinocilium positioning and stereocilia bundle morphogenesis in the inner…
SPU_007215	Ligase		none	Sp-Pus7						219	267	393	337	1368	1212	591.147	1.60886	0.409029	-3.93336	8.37664e-05	0.0140734	UP	none	PREDICTED: pseudouridylate synthase 7 homolog [Crassostrea gigas] (40% coverage 67.5% identity). Pseudouridylate synthase that catalyzes pseudouridylation of RNAs. Acts as a regulator of protein synthesis in embryonic stem cells by mediating pseudouridylation of RNA fragments derived from tRNAs (tRFs): pseudouridylated tRFs inhibit translation by targeting the translation initiation complex. Also…
SPU_016307			none							240	166	182	240	1032	683	401.408	1.60574	0.418379	-3.838	0.00012404	0.0184601	UP	none	Uncharacterized protein
SPU_001581			Sp-Hypp1337							139	205	180	240	683	723	342.122	1.60138	0.352249	-4.54616	5.46333e-06	0.00174339	UP	hypothetical protein-1337, Sp-Hypp_1337	hypothetical protein-1337, Sp-Hypp_1337. Uncharacterized protein
SPU_005756			Sp-C7orf63	Sp-CFAP69						52	65	51	85	154	298	110.587	1.58157	0.393815	-4.01602	5.91891e-05	0.0110395	UP	human chromosome 7 open reading frame 63	cilia- and flagella-associated protein 69 [Strongylocentrotus purpuratus] (100% coverage 100% identity). Cilium- and flagellum-associated protein (PubMed:29606301). In the olfactory epithelium, regulates the speed of activation and termination of the odor response and thus contributes to the robustness of olfactory transduction pathways (By similarity). Required for sperm flagellum assembly and s…
SPU_027632	Hormone		Sp-SommL_3							26	32	37	45	88	175	62.7152	1.55651	0.435113	-3.57727	0.000347207	0.0371514	UP	none	Uncharacterized protein (39% coverage 39% identity)
SPU_025980			Sp-Spag8							63	58	57	72	168	335	115.937	1.53577	0.420535	-3.65193	0.000260276	0.0303899	UP	sperm associated antigen 8	sperm-associated antigen 8 [Strongylocentrotus purpuratus] (100% coverage 100% identity). This protein is localized in germ cells of the testis at all stages of spermatogenesis and is localized to the acrosomal region of mature spermatozoa. This protein interacts with ACT (activator of CREM in testis) and may play a role in CREM (cAMP response element modulator)-ACT-mediated gene transcription du…
SPU_008500			none							59	51	47	69	142	278	100.451	1.50778	0.414373	-3.63869	0.000274028	0.0313582	UP	none	Uncharacterized protein
SPU_025132			none							68	44	48	69	200	180	97.0055	1.41141	0.406896	-3.46873	0.00052293	0.0487666	UP	none	Uncharacterized protein
SPU_022740	Unclassified		Sp-Hypp_2629							1042	853	771	839	2871	3724	1560.04	1.36121	0.390264	-3.48793	0.000486776	0.0466658	UP	hypothetical protein-2629	Uncharacterized protein
SPU_026949	Defensome_MetalDetoxification		Sp-Tf							4502	5400	3920	5927	9893	20176	7827.11	1.33412	0.353704	-3.77185	0.000162042	0.0220584	UP	transferrin, similar to melanotransferrin	transferrin, similar to melanotransferrin
SPU_010566	Metabolism_InorganicIon		Sp-Kcnk18L6							72	98	111	107	255	332	153.425	1.27177	0.364653	-3.48762	0.000487348	0.0466658	UP	potassium channel, subfamily K, member 18-like; Sp-Kcnk18L	potassium channel, subfamily K, member 18-like; Sp-Kcnk18L. Potassium channels play a role in many cellular processes including maintenance of the action potential, muscle contraction, hormone secretion, osmotic regulation, and ion flow. This gene encodes a member of the superfamily of potassium channel proteins containing two pore-forming P domains and the encoded protein functions as an outward…
SPU_015595	Cytoskeleton_ActinBinding		Sp-Calpn							5988	7478	6612	2039	3009	2768	4427.61	-1.13332	0.298468	3.79714	0.000146374	0.0204092	DOWN	myophilin	Best match is: muscle-specific protein 20 [Strongylocentrotus purpuratus] (77% coverage 86% identity). Next best match is myophilin (77% coverage and 48% identity). Myophilin, a smooth-muscle protein of the tapeworm Echinococcus granulosus, was recently postulated to be a member of the calponin family of proteins.
SPU_021511	Kinase_CAMP		Sp-Calm2							3259	2669	2620	788	1048	1609	1894.77	-1.13744	0.309514	3.67491	0.000237933	0.028886	DOWN	calmodulin 2 (phosphorylase kinase, delta)	calmodulin 2 (phosphorylase kinase, delta). Calmodulin is a calcium binding protein that plays a role in signaling pathways, cell cycle progression and proliferation. Calmodulin mediates the control of a large number of enzymes, ion channels, aquaporins and other proteins through calcium-binding. Among the enzymes to be stimulated by the calmodulin-calcium complex are a number of protein kinases …
SPU_007284	Defensome_OxidativeBiotransformation		Sp-Aldh2_1							12717	15698	12345	2986	6208	7173	8918.48	-1.17575	0.290088	4.05309	5.05448e-05	0.00980944	DOWN	Aldehyde dehydrogenase, mitochondrial precursor (ALDH class 2) (ALDHI) (ALDH-E2)	Aldehyde dehydrogenase, mitochondrial precursor (ALDH class 2) (ALDHI) (ALDH-E2). Aldehyde dehydrogenase enzymes oxidize aldehydes to generate carboxylic acids for use in the muscle and heart. Numerous aldehyde dehydrogenase genes exist, of which ALDH2 is best known for its role in alcohol oxidation.Aldehyde dehydrogenase is the second enzyme of the major oxidative pathway of alcohol metabolism. …
SPU_002990	Transferase		Sp-St8sia4_3							520	709	607	186	190	306	398.271	-1.18956	0.334504	3.5562	0.000376253	0.0394421	DOWN	ST8 alpha-N-acetyl-neuraminide alpha-2,8-sialyltransferase 4	ST8 alpha-N-acetyl-neuraminide alpha-2,8-sialyltransferase 4. The protein encoded by this gene is a type II membrane protein that is thought to catalyze the transfer of sialic acid from CMP-sialic acid to N-linked oligosaccharides and glycoproteins. The encoded protein may be found in the Golgi apparatus and may be involved in the production of polysialic acid, a modulator of the adhesive propert…
SPU_021267	Transporter_Nucleoside		Sp-Slc28a3_2							359	378	287	70	135	194	221.86	-1.21082	0.338619	3.57575	0.000349228	0.0371514	DOWN	Solute carrier family 28 (sodium-coupled nucleoside transporter), member 3	Solute carrier family 28 (sodium-coupled nucleoside transporter), member 3 . Nucleoside transporters, such as SLC28A3, regulate multiple cellular processes, including neurotransmission, vascular tone, adenosine concentration in the vicinity of cell surface receptors, and transport and metabolism of nucleoside drugs. SLC28A3 shows broad specificity for pyrimidine and purine nucleosides. Sodium-dep…
SPU_024093	TranscriptionFactor_Homeo		Sp-Abox							343	257	230	71	112	115	179.011	-1.25667	0.354805	3.54185	0.000397335	0.0413223	DOWN	absent from olfactores homeobox (Branchiostoma) homolog, Sp-Phb2	absent from olfactores homeobox (Branchiostoma) homolog, Sp-Phb2
SPU_025328	Unclassified		none	Sp-Kcnip4						158	212	235	47	75	97	128.861	-1.2621	0.343933	3.6696	0.000242928	0.0291951	DOWN	none	Kv channel-interacting protein 4-like [Strongylocentrotus purpuratus] (99% coverage 100% identity). This gene encodes a member of the family of voltage-gated potassium (Kv) channel-interacting proteins (KCNIPs), which belong to the recoverin branch of the EF-hand superfamily. Members of the KCNIP family are small calcium binding proteins. They all have EF-hand-like domains, and differ from each o…
SPU_006530	ImmuneSystem_Receptor_OtherPRR		Sp-Gnbp1/2/3B_1							2642	2882	2268	404	1279	1244	1662.22	-1.27876	0.348923	3.66487	0.000247463	0.0294324	DOWN	none	beta-1,3-glucan-binding protein isoform X2 [Strongylocentrotus purpuratus] (100% coverage 93% identity).
SPU_016157	Adhesion_Proteoglycan		Sp-Papss							5451	8063	5555	1537	2942	1779	3998.7	-1.33387	0.361344	3.69142	0.00022301	0.0277295	DOWN	3'phosphoadenosine 5'phosphosulfate synthase, PAPS synthase, PAPS syntethase	3'phosphoadenosine 5'phosphosulfate synthase, PAPS synthase, PAPS syntethase. Bifunctional enzyme with both ATP sulfurylase and APS kinase activity, which mediates two steps in the sulfate activation pathway. The first step is the transfer of a sulfate group to ATP to yield adenosine 5'-phosphosulfate (APS), and the second step is the transfer of a phosphate group from ATP to APS yielding 3'-phos…
SPU_006561	Nervous_NeurotransmitterRelated		Sp-Gat							432	471	558	112	198	184	307.433	-1.35445	0.311218	4.35209	1.34846e-05	0.00358629	DOWN	GABA transporter	GABA transporter
SPU_015350	Metabolism_Energy		Sp-Ckm							4006	3810	3833	760	1682	1637	2461.89	-1.35847	0.290869	4.67038	3.00644e-06	0.0011071	DOWN	creatine kinase, muscle	creatine kinase, muscle. The protein encoded by this gene is a cytoplasmic enzyme involved in energy homeostasis and is an important serum marker for myocardial infarction. The encoded protein reversibly catalyzes the transfer of phosphate between ATP and various phosphogens such as creatine phosphate. Creatine kinase isoenzymes play a central role in energy transduction in tissues with large, fl…
SPU_010054	Cytoskeleton_Myosin		Sp-My18A putative homolog							8132	8816	4822	1772	2752	2182	4519.18	-1.41635	0.36776	3.85129	0.000117498	0.0178565	DOWN	myosin XVIIIA	myosin XVIIIA
SPU_021348	ImmuneSystem_Receptor_SRCR		Sp-Srcr164							774	631	662	100	316	276	429.513	-1.42031	0.35862	3.96049	7.47953e-05	0.0130203	DOWN	none	ImmuneSystem_Receptor_SRCR
SPU_007735	Defensome_ReductiveConjugativeBiotransformation		none	S-Mgst1						350	404	362	100	93	152	231.239	-1.42185	0.349975	4.06272	4.85043e-05	0.00947747	DOWN	none	microsomal glutathione S-transferase 1 [Strongylocentrotus purpuratus] (100% coverage 100% identity). This gene encodes a protein that catalyzes the conjugation of glutathione to electrophiles and the reduction of lipid hydroperoxides. This protein is localized to the endoplasmic reticulum and outer mitochondrial membrane where it is thought to protect these membranes from oxidative stress.
SPU_006759	Oxidoreductase		Sp-Dhdh							404	472	423	120	142	128	268.771	-1.42903	0.350608	4.07586	4.58444e-05	0.00908131	DOWN	dimeric dihydrodiol dehydrogenase	dimeric dihydrodiol dehydrogenase. This gene encodes an enzyme that belongs to the family of dihydrodiol dehydrogenases, which exist in multiple forms in mammalian tissues and are involved in the metabolism of xenobiotics and sugars. These enzymes catalyze the NADP1-linked oxidation of transdihydrodiols of aromatic hydrocarbons to corresponding catechols. This enzyme is a dimeric dihydrodiol dehy…
SPU_012743	Hydrolase		Sp-Ars_3							14393	24886	22944	4078	7974	7910	12798.6	-1.43669	0.318015	4.51767	6.25226e-06	0.00189035	DOWN	Arylsulfatase precursor (AS) (Aryl-sulfate sulphohydrolase) (ARS)	Arylsulfatase precursor (AS) (Aryl-sulfate sulphohydrolase) (ARS). The protein encoded by this gene hydrolyzes cerebroside sulfate to cerebroside and sulfate.
SPU_006683	Nervous_Placode		Sp-Pax1/9							496	423	491	98	190	158	292.346	-1.44679	0.325044	4.45106	8.54483e-06	0.00250442	DOWN	paired box 1/9, Sp-Pax1-9	paired box 1/9, Sp-Pax1-9. This gene is a member of the paired box (PAX) family of transcription factors. Members of the PAX family typically contain a paired box domain and a paired-type homeodomain. These genes play critical roles during fetal development. This gene plays a role in pattern formation during embryogenesis and may be essential for development of the vertebral column.
SPU_000441	ImmuneSystem_Misc		Sp-Igcam/Igcam							3112	2945	3575	884	978	940	1981.18	-1.46778	0.34284	4.28125	1.8585e-05	0.0046419	DOWN	none	Uncharacterized protein (88% coverage 100% identity)
SPU_022110	Defensome_OxidativeBiotransformation		Sp-Cyp2L49							226	265	203	50	100	52	141.615	-1.47007	0.401298	3.66328	0.000249002	0.0294324	DOWN	Cytochrome P450 Family 2 like, CYP2	Cytochrome P450 Family 2 like, CYP2. This gene encodes a member of the cytochrome P450 superfamily of enzymes. The cytochrome P450 proteins are monooxygenases which catalyze many reactions involved in drug metabolism and synthesis of cholesterol, steroids and other lipids.
SPU_001655			Sp-Galnac4s-6stL							296	258	199	64	70	79	153.866	-1.51392	0.378723	3.99744	6.40311e-05	0.0116403	DOWN	B-cell RAG-associated gene protein-like; N-acetylgalactosamine 4-sulfate 6-O-sulfotransferase-like; GalNAc4S-6ST-like	N-acetylgalactosamine 4-sulfate 6-O-sulfotransferase-like. Chondroitin sulfate (CS) is a glycosaminoglycan which is an important structural component of the extracellular matrix and which links to proteins to form proteoglycans. This gene encodes a type II transmembrane glycoprotein that acts as a sulfotransferase to transfer sulfate to the C-6 hydroxal group of chondroitin sulfate. This gene has…
SPU_015719	TranscriptionFactor_Forkhead		Sp-FoxL1							407	426	340	31	162	158	234.143	-1.56309	0.431485	3.62257	0.000291687	0.0328554	DOWN	forkhead box L2	TranscriptionFactor_Forkhead - forkhead box L2
SPU_007614	Cytoskeleton_Actin		Sp-Actg1							70	108	168	14	41	41	67.9792	-1.57084	0.451801	3.47684	0.000507368	0.0477808	DOWN	actin, gamma 1	Cytoskeleton_Actin
SPU_016492	Defensome_ReductiveConjugativeBiotransformation		Sp-Mgst3							2804	3642	2322	695	880	778	1761.22	-1.58458	0.350571	4.51999	6.18425e-06	0.00188968	DOWN	microsomal glutathione S-transferase 3	microsomal glutathione S-transferase 3
SPU_019723	Oxygenase		Sp-Dioxg							237	308	260	63	86	61	160.731	-1.5996	0.37865	4.22447	2.39506e-05	0.00568842	DOWN	dioxygenase/hydroxylase related to phytanoyl-CoA dioxygenases	dioxygenase/hydroxylase related to phytanoyl-CoA dioxygenases. This gene is a member of the PhyH family and encodes a peroxisomal protein that is involved in the alpha-oxidation of 3-methyl branched fatty acids. Specifically, this protein converts phytanoyl-CoA to 2-hydroxyphytanoyl-CoA. Among its related pathways are Peroxisomal lipid metabolism and Peroxisome.
SPU_024075	ImmuneSystem_Receptor_OtherPRR		Sp-Gnbp1/2/3C							2533	2252	2172	295	924	833	1399.74	-1.60175	0.34638	4.62426	3.75938e-06	0.00125559	DOWN	none	beta-1,3-glucan-binding protein [Strongylocentrotus purpuratus] (100% coverage 94% identity),
SPU_016629			Sp-Clect/Egfl/Tm_5							230	288	266	43	73	109	156.736	-1.60778	0.335171	4.79689	1.61149e-06	0.000680689	DOWN	none	uncharacterized protein (61% coverage 100% identity)
SPU_021063	Metabolism_AminoAcid		Sp-Slc1a2L							1090	1046	1214	170	392	417	673.704	-1.61254	0.305024	5.2866	1.2461e-07	9.17739e-05	DOWN	solute carrier family 1 (glial high affinity glutamate transporter) member 2-like, excitatory amino acid transporter 2 (Eaat2)-like, Sp-Slc1, Sp-Slc1a2_1	solute carrier family 1 (glial high affinity glutamate transporter) member 2-like, excitatory amino acid transporter 2 (Eaat2)-like, Sp-Slc1, Sp-Slc1a2_1
SPU_005501			Sp-Crispld2L							1280	1075	1139	203	510	179	692.728	-1.62315	0.431599	3.76079	0.00016938	0.0226283	DOWN	cysteine-rich secretory protein LCCL domain like	Uncharacterized protein
SPU_010643			none	Sp-Gnbp1/2/3						2463	1904	1749	203	780	781	1220.45	-1.63294	0.393038	4.15465	3.25781e-05	0.0070176	DOWN	none	beta-1,3-glucan-binding protein-like [Strongylocentrotus purpuratus] (70% coverage 99% identity)
SPU_014876	Transporter_Taurine		Sp-Taut							154	151	177	36	49	38	95.8168	-1.63903	0.386864	4.23671	2.26814e-05	0.00552101	DOWN	taurine transporter	TAUT taurine transporter. Solute Carrier Family 6 (Neurotransmitter Transporter, Taurine), Member 6. Sodium-dependent taurine and beta-alanine transporter. Among its related pathways are Transport of glucose and other sugars, bile salts and organic acids, metal ions and amine compounds and Amino acid transport across the plasma membrane. Gene Ontology (GO) annotations related to this gene include…
SPU_016163	ImmuneSystem_Receptor_OtherPRR		Sp-Gnbp1/2/3A							4773	4589	4030	423	1743	1617	2651.88	-1.66117	0.386972	4.29273	1.76486e-05	0.00444668	DOWN	none	beta 1,3-glucanase precursor [Strongylocentrotus purpuratus] (100% coverage 78% identity)
SPU_002605	Nervous_NeurotransmitterRelated		Sp-AchE_5							118	178	114	30	28	42	80.2663	-1.68555	0.410938	4.10173	4.10078e-05	0.00829483	DOWN	acetylcholinesterase	acetylcholinesterase
SPU_010490			Sp-Hypp_1921							184	241	114	25	71	36	104.862	-1.69054	0.451788	3.74189	0.000182638	0.0238451	DOWN	hypothetical protein-1921	Uncharacterized protein
SPU_003277	BloodProtein		Sp-Vwd/Mucl	Sp-Muc5AC						19093	26432	10385	4309	3424	4670	10832	-1.73909	0.430158	4.0429	5.27938e-05	0.0101093	DOWN	none	mucin-5AC isoform X1 [Strongylocentrotus purpuratus]. Gel-forming glycoprotein of gastric and respiratoy tract epithelia that protects the mucosa from infection and chemical damage by binding to inhaled microrganisms and particles that are subsequently removed by the mucocilary system. Gene Ontology (GO) annotations related to this gene include extracellular matrix structural constituent.
SPU_016122			none							27257	58317	29201	4138	16359	6747	21941.6	-1.74138	0.456606	3.81374	0.000136877	0.0196901	DOWN	none	Uncharacterized protein
SPU_000039			none							257	402	190	24	118	63	162.579	-1.74589	0.467	3.73852	0.000185105	0.0240485	DOWN	none	Uncharacterized protein
SPU_006123	Nervous_NeurotransmitterRelated		Sp-AchE							72	167	98	24	22	25	64.0601	-1.77754	0.464485	3.8269	0.000129765	0.0191763	DOWN	acetylcholinesterase	acetylcholinesterase
SPU_021919	Unclassified		Sp-Sea/Ccp	Sp-Muc3A						172	236	208	29	72	47	118.952	-1.78053	0.381707	4.66465	3.09144e-06	0.00111965	DOWN	none	mucin-3A [Strongylocentrotus purpuratus] (94% coverage 85% identity)
SPU_027377	Unclassified		none	Sp-Dmbt1						108	139	90	8	49	16	63.3967	-1.79971	0.516734	3.48286	0.00049608	0.047026	DOWN	none	deleted in malignant brain tumors 1 protein [Strongylocentrotus purpuratus] (100% coverage 91% identity). The encoded protein precursor is a glycoprotein containing multiple scavenger receptor cysteine-rich (SRCR) domains separated by SRCR-interspersed domains (SID). May play roles in mucosal defense system, cellular immune defense and epithelial differentiation. May play a role as an opsonin rec…
SPU_023693	Metalloprotease		Sp-Anpep_1							707	643	465	114	152	129	349.745	-1.87084	0.366968	5.09811	3.43055e-07	0.000189056	DOWN	Aminopeptidase N (rAPN) (Alanyl aminopeptidase) (Microsomal aminopeptidase) (CD13) (Aminopeptidase M) (APM) (Kidney Zn peptidase) (KZP)	Aminopeptidase N (rAPN) (Alanyl aminopeptidase) (Microsomal aminopeptidase) (CD13) (Aminopeptidase M) (APM) (Kidney Zn peptidase) (KZP). Aminopeptidase N is located in the small-intestinal and renal microvillar membrane, and also in other plasma membranes. In the small intestine aminopeptidase N plays a role in the final digestion of peptides generated from hydrolysis of proteins by gastric and p…
SPU_025244	Cytoskeleton_Myosin		Sp-Mrlc							4448	4273	4571	792	1002	1070	2542.14	-1.94133	0.302268	6.42256	1.34004e-10	2.96077e-07	DOWN	myosin regulatory light chain MRCL3	myosin regulatory light chain 12A [Strongylocentrotus purpuratus] (100% coverage 100% identity). This gene encodes a nonsarcomeric myosin regulatory light chain. Myosin regulatory subunit that plays an important role in regulation of both smooth muscle and nonmuscle cell contractile activity via its phosphorylation. Implicated in cytokinesis, receptor capping, and cell locomotion
SPU_006649			Sp-Clect_102							31	69	55	6	12	10	28.254	-1.97182	0.511294	3.85653	0.000115008	0.01776	DOWN	none	C-type lectin lectoxin-Phi1-like [Strongylocentrotus purpuratus] (33% coverage 100% identity)
SPU_023660	Metalloprotease		Sp-CbpdDL_1	Sp-CpdL						100	62	54	8	16	18	40.437	-1.98054	0.477756	4.14549	3.39084e-05	0.00719734	DOWN	none	carboxypeptidase D-like [Strongylocentrotus purpuratus] (88% coverage 90% identity). The metallocarboxypeptidase family of enzymes is divided into 2 subfamilies based on sequence similarities. The pancreatic carboxypeptidase-like and the regulatory B-type carboxypeptidase subfamilies. Carboxypeptidase D has been identified as a regulatory B-type carboxypeptidase.Among its related pathways are Ves…
SPU_006866	Apoptosis_Caspase		Sp-CspeN6a	Sp-Casp1						109	207	43	15	31	12	65.0816	-1.98407	0.55448	3.57826	0.000345892	0.0371514	DOWN	none	caspase-1-like [Strongylocentrotus purpuratus] (77% coverage 86% identity). This gene encodes a protein which is a member of the cysteine-aspartic acid protease (caspase) family. Sequential activation of caspases plays a central role in the execution-phase of cell apoptosis. Caspases exist as inactive proenzymes which undergo proteolytic processing at conserved aspartic residues to produce 2 subu…
SPU_017651			Sp-Hypp2350							21	44	36	5	5	6	18.1998	-1.98798	0.562495	3.53423	0.000408972	0.041804	DOWN	hypothetical protein-2350, Sp-Hypp_2350, Sp-Hypp_1328	hypothetical protein-2350, Sp-Hypp_2350, Sp-Hypp_1328. Uncharacterized protein.
SPU_014025	Defensome_IonTransporter		Sp-Slco2a1_1		ENSP00000387846	ENSG00000176463	SLCO3A1			65	54	64	7	9	19	33.8775	-2.00233	0.475952	4.20699	2.58791e-05	0.0058994	DOWN	Solute carrier organic anion transporter family member 2A1 (Solute carrier family 21 member 2) (Prostaglandin transporter) (PGT)
SPU_007885			Sp-Hypp_1751							30	52	32	4	8	7	20.582	-2.02256	0.539301	3.75033	0.0001766	0.0233755	DOWN	hypothetical protein-1751
SPU_011508			Sp-Hypp_69		ENSP00000479573	ENSG00000083857	FAT1			110	133	117	14	32	25	67.0058	-2.0315	0.398777	5.09433	3.49977e-07	0.000189056	DOWN	hypothetical protein-69
SPU_022552	Metabolism_AminoAcid		Sp-AapL		ENSP00000334750	ENSG00000186334	SLC36A3			84	94	51	12	16	11	42.2444	-2.04673	0.485052	4.21962	2.44717e-05	0.00571463	DOWN	transmembrane amino acid transporter protein (round worm)-like
SPU_000938	Unclassified		none		ENSP00000252444	ENSG00000130164	LDLR			33	58	46	8	3	9	24.5873	-2.0734	0.554053	3.74223	0.000182395	0.0238451	DOWN	none
SPU_011666	ImmuneSystem_Misc		none							503	455	424	48	121	92	255.999	-2.15641	0.348693	6.18429	6.23843e-10	1.11992e-06	DOWN	none
SPU_025636	Metabolism_Carbohydrate		Sp-St8sia4_2		ENSP00000231461	ENSG00000113532	ST8SIA4			46	32	35	7	3	3	20.1307	-2.18604	0.591021	3.69875	0.000216661	0.0272945	DOWN	CMP-N-acetylneuraminate-poly-alpha-2,8-sialyl transferase (Alpha-2,8-sialyltransferase 8D) (ST8Sia IV) (Polysialyltransferase-1)
SPU_025652			none							285	412	182	49	42	26	157.239	-2.25599	0.486312	4.63897	3.50145e-06	0.00121171	DOWN	none
SPU_009564	Metabolism_AminoAcid		Sp-Glt1		ENSP00000493924	ENSG00000110436	SLC1A2			119	136	92	2	29	23	61.3448	-2.25705	0.525677	4.29361	1.75794e-05	0.00444668	DOWN	Glutamate transporter
SPU_001906	Metabolism_Carbohydrate		Sp-Slc16a12L_2		ENSP00000360855	ENSG00000152779	SLC16A12			52	33	18	0	8	3	17.6672	-2.26579	0.644799	3.51395	0.00044149	0.043577	DOWN	solute carrier family 16, member 12 (monocarboxylic acid transporter 12)-like-2
SPU_020252	Transferase		Sp-PppL_214		ENSP00000427162	ENSG00000145723	GIN1			81	181	106	14	22	20	65.5771	-2.26779	0.448564	5.05567	4.28876e-07	0.00020879	DOWN	pol polyprotein like-214
SPU_001201	Unclassified		Sp-Ph4		ENSP00000476303	ENSG00000178467	P4HTM			68	162	290	28	9	2	87.5539	-2.27334	0.642477	3.5384	0.000402554	0.0414671	DOWN	Putative HIF-prolyl hydroxylase PH-4 (Hypoxia-inducible factor prolyl 4-hydroxylase)
SPU_000624			Sp-Hypp_1266							215	154	77	15	32	17	80.3307	-2.28949	0.493326	4.64093	3.46848e-06	0.00121171	DOWN	hypothetical protein-1266
SPU_018768	Metabolism_AminoAcid		Sp-ApdpL_1		ENSP00000421566	ENSG00000108039	XPNPEP1			1684	1020	477	27	183	268	566.754	-2.32844	0.538828	4.3213	1.5511e-05	0.00405021	DOWN	XPNPEP1
SPU_007151	ImmuneSystem_Effector_Cytolytic		Sp-Ctsb		ENSP00000434217	ENSG00000164733	CTSB			28	23	12	1	3	0	10.4792	-2.39795	0.674578	3.55474	0.000378357	0.0395183	DOWN	Cathepsin B
SPU_022712			Sp-Hypp_2624							20	48	3	1	1	0	11.232	-2.48595	0.705254	3.5249	0.000423642	0.0423982	DOWN	hypothetical protein-2624
SPU_022303	Defensome_ReductiveConjugativeBiotransformation		Sp-Sult1d1		ENSP00000226444	ENSG00000109193	SULT1E1			34	41	32	1	7	1	17.8819	-2.55822	0.61473	4.16154	3.16115e-05	0.00687862	DOWN	sulfotransferase family 1D, member 1; amine N-sulfotransferase-like
SPU_009826	GTPase_Ras_Ras		Sp-RasD1/2		ENSP00000225688	ENSG00000108551	RASD1			12	12	17	0	0	1	6.41801	-2.56705	0.70467	3.64291	0.000269573	0.0310961	DOWN	Dexamethasone-induced Ras-related protein 1/2
SPU_025908			Sp-Tmem183a		ENSP00000356211	ENSG00000163444	TMEM183A			567	9561	2908	159	370	695	2138.66	-2.60622	0.594554	4.38349	1.16792e-05	0.00325691	DOWN	transmembrane protein 183A
SPU_001331	Adhesion_Atypical		Sp-Hypp_1322							33	47	2	0	1	1	12.9165	-2.68777	0.705014	3.81236	0.000137644	0.0196901	DOWN	hypothetical protein-1322; cell adhesion molecule 1b-like
SPU_010473			Sp-Hypp_3065							6	14	36	0	0	0	8.46941	-2.83166	0.712731	3.97297	7.09832e-05	0.0125855	DOWN	hypothetical protein-3065
SPU_018177	Metabolism_Lipid		Sp-Bbox1_6		ENSP00000263182	ENSG00000129151	BBOX1			113	52	12	1	3	4	29.0962	-3.04913	0.646147	4.71895	2.37069e-06	0.000932784	DOWN	Gamma-butyrobetaine dioxygenase (Gamma-butyrobetaine,2-oxoglutarate dioxygenase) (Gamma-butyrobetaine hydroxylase) (Gamma-BBH)
SPU_007135	Hydrolase		none		ENSP00000380365	ENSG00000130988	RGN			40432	44825	5023	1140	2754	1191	14841.1	-3.21111	0.565906	5.67429	1.39264e-08	1.62238e-05	DOWN	none
SPU_008762			Sp-Hypp_36							301	279	117	14	8	4	113.192	-3.56363	0.551948	6.45646	1.07184e-10	2.56554e-07	DOWN	hypothetical protein-36; glycosyl hydrolase family 81 protein-like
SPU_018116			Sp-Hypp_3044							1508	685	2587	41	50	65	762.349	-4.21259	0.460891	9.14009	6.24021e-20	8.96188e-16	DOWN	hypothetical protein-3044
53	70
17.0732	21 genes shared with RN	17.9% overlap between ES and RN tissue
	42 genes shared with RN at <-1>1 level

## Sheet: ES Differential Expressed Genes
Supplementary Table S3. Age-related differentially expressed genes from M. franciscanus Esophagus (ES) curated into custom sea urchin gene ontology categories.
						raw read counts
Category	SPU-ID	SPU name	Ensembl ID Protein	Ensemble ID Gene	HGNC Name (based on ENSG ID)	S-2010 OtA0813	S-2011 OtA0815	S-2013 OtA0812	L-2010 OtA0814	L-2011 OtA0816	L-2013 OtA0818	Normalized BaseMean	log2 Fold Change	log2 fold change std error	pvalue	padj	Up or Down with Age?	Expressed in RN <-1>1 direction	Expressed in ALM direction	Function Information
Adhesion/ECM	SPU_025178	Sp-Ly/Egf/Sea_1				42	129	8	108	1884	3667	828.725	3.34348	0.65406	3.18955e-07	0.000183227	UP			adhesion protein/mucin
Adhesion/ECM	SPU_000041	Sp-Vwd_mucL	ENSP00000486476	ENSG00000278466	MUC2	765	1383	152	543	10236	11069	3527.15	2.34466	0.625168	0.000176514	0.0233755	UP		ALM-Down	mucin
Adhesion/ECM	SPU_020139	Sp-Cola2L_2	ENSP00000260356	ENSG00000137801	THBS1	17	13	11	30	85	153	47.3086	2.3245	0.494472	2.58918e-06	0.00100499	UP	RN-Up		alpha-2 collagen-like-2
Adhesion/ECM	SPU_001655	Sp-Galnac4s-6stL				296	258	199	64	70	79	153.866	-1.51392	0.378723	6.40311e-05	0.0116403	DOWN			N-acetylgalactosamine 4-sulfate 6-O-sulfotransferase-like. Chondroitin sulfate (CS) is a glycosaminoglycan which is an important structural component of the extracellular matrix and which links to proteins to form proteoglycans. This gene encodes a type II transmembrane glycoprotein that acts as a sulfotransferase to transfer sulfate to the C-6 hydroxal group of chondroitin sulfate. This gene has…
Adhesion/ECM	SPU_003277	Sp-Muc5AC				19093	26432	10385	4309	3424	4670	10832	-1.73909	0.430158	5.27938e-05	0.0101093	DOWN			mucin-5AC isoform X1 [Strongylocentrotus purpuratus]. Gel-forming glycoprotein of gastric and respiratoy tract epithelia that protects the mucosa from infection and chemical damage by binding to inhaled microrganisms and particles that are subsequently removed by the mucocilary system. Gene Ontology (GO) annotations related to this gene include extracellular matrix structural constituent.
Adhesion/ECM	SPU_021919	Sp-Muc3A				172	236	208	29	72	47	118.952	-1.78053	0.381707	3.09144e-06	0.00111965	DOWN			mucin-3A [Strongylocentrotus purpuratus] (94% coverage 85% identity)
Adhesion/ECM	SPU_015792	Sp-Fbs	ENSP00000256646	ENSG00000134250	NOTCH2	46	32	35	7	3	3	20.1307	-2.18604	0.591021	0.000216661	0.0272945	DOWN			fibrosurfin-like. Fibrosurfin is an interfibrillar component of collagenous tissues. Sea urchin protein of 2656 amino acids made up of a series of epidermal growth factor-like and SURF modules. fibrosurfin is co-localized with the amino-propeptide of the 2α fibrillar collagen chain in several collagenous ligaments, i.e., test sutures, spine ligaments, peristomial membrane, and to a lesser extent,…
Adhesion/ECM	SPU_028742	Sp-Astacin2	ENSP00000350630	ENSG00000095587	TLL2	1684	1020	477	27	183	268	566.754	-2.32844	0.538828	1.5511e-05	0.00405021	DOWN	RN-Up		PREDICTED: protein SpAN [Strongylocentrotus purpuratus]. Tolloid-Like Protein 1=This gene encodes an astacin-like, zinc-dependent, metalloprotease that belongs to the peptidase M12A family. This protease processes procollagen C-propeptides, such as chordin, pro-biglycan and pro-lysyl oxidase. Among its related pathways are Collagen chain trimerization and Degradation of the extracellular matrix.
3	5
Apoptosis	SPU_006866	Sp-Casp1				109	207	43	15	31	12	65.0816	-1.98407	0.55448	0.000345892	0.0371514	DOWN			caspase-1-like [Strongylocentrotus purpuratus] (77% coverage 86% identity). This gene encodes a protein which is a member of the cysteine-aspartic acid protease (caspase) family. Sequential activation of caspases plays a central role in the execution-phase of cell apoptosis. Caspases exist as inactive proenzymes which undergo proteolytic processing at conserved aspartic residues to produce 2 subu…
0	1
Autophagy/Lysosome	SPU_007151	Sp-Ctsb	ENSP00000434217	ENSG00000164733	CTSB	28	23	12	1	3	0	10.4792	-2.39795	0.674578	0.000378357	0.0395183	DOWN			Cathepsin B, This enzyme is a lysosomal cysteine protease with both endopeptidase and exopeptidase activity that may play a role in protein turnover. It is also known as amyloid precursor protein secretase and is involved in the proteolytic processing of amyloid precursor protein (APP). Incomplete proteolytic processing of APP has been suggested to be a causative factor in Alzheimer's disease, th…
0	1
Calcium toolkit	SPU_021511	Sp-Calm2				3259	2669	2620	788	1048	1609	1894.77	-1.13744	0.309514	0.000237933	0.028886	DOWN			calmodulin 2 (phosphorylase kinase, delta). Calmodulin is a calcium binding protein that plays a role in signaling pathways, cell cycle progression and proliferation. Calmodulin mediates the control of a large number of enzymes, ion channels, aquaporins and other proteins through calcium-binding. Among the enzymes to be stimulated by the calmodulin-calcium complex are a number of protein kinases …
0	1
Cytoskeleton/Cilia	SPU_017780	Sp-Lrrc67	ENSP00000429721	ENSG00000178125	PPP1R42	21	5	9	20	81	102	36.5556	2.02007	0.565179	0.000351274	0.0372312	UP			leucine rich repeat containing 67, The protein encoded by this gene can interact with gamma-tubulin and PP1 phosphatase, a regulator of centrosome separation. The encoded protein is a positive regulator of PP1 phosphatase and thus plays a role in the control of centrosome integrity.
Cytoskeleton/Cilia	SPU_027893	Sp-Iqcg				180	164	203	142	722	1372	412.679	1.70859	0.484311	0.00041891	0.0422188	UP	RN-Down		dynein regulatory complex protein 9 [Strongylocentrotus purpuratus] (94% coverage 98% identity). Also refered to IQGC. Component of the nexin-dynein regulatory complex (N-DRC), a key regulator of ciliary/flagellar motility which maintains the alignment and integrity of the distal axoneme and regulates microtubule sliding in motile axonemes. Binds calmodulin when cellular Ca2+ levels are low and t…
Cytoskeleton/Cilia	SPU_012151	Sp-CFAP126				69	40	52	69	215	304	115.852	1.67815	0.435554	0.000116722	0.0178331	UP	RN-Down		protein Flattop homolog [Strongylocentrotus purpuratus] (97% coverage 98% identity). Also called Cilia And Flagella Associated Protein 126. Acts as a regulator of cilium basal body docking and positioning in mono- and multiciliated cells. Regulates basal body docking and cilia formation in multiciliated lung cells. Regulates kinocilium positioning and stereocilia bundle morphogenesis in the inner…
Cytoskeleton/Cilia	SPU_005756	Sp-CFAP69				52	65	51	85	154	298	110.587	1.58157	0.393815	5.91891e-05	0.0110395	UP			cilia- and flagella-associated protein 69 [Strongylocentrotus purpuratus] (100% coverage 100% identity). Cilium- and flagellum-associated protein (PubMed:29606301). In the olfactory epithelium, regulates the speed of activation and termination of the odor response and thus contributes to the robustness of olfactory transduction pathways (By similarity). Required for sperm flagellum assembly and s…
Cytoskeleton/Cilia	SPU_025980	Sp-Spag8				63	58	57	72	168	335	115.937	1.53577	0.420535	0.000260276	0.0303899	UP	RN-Down		sperm-associated antigen 8 [Strongylocentrotus purpuratus] (100% coverage 100% identity). This protein is localized in germ cells of the testis at all stages of spermatogenesis and is localized to the acrosomal region of mature spermatozoa. This protein interacts with ACT (activator of CREM in testis) and may play a role in CREM (cAMP response element modulator)-ACT-mediated gene transcription du…
Cytoskeleton/Cilia	SPU_015595	Sp-Calpn				5988	7478	6612	2039	3009	2768	4427.61	-1.13332	0.298468	0.000146374	0.0204092	DOWN	RN-Down		Best match is: muscle-specific protein 20 [Strongylocentrotus purpuratus] (77% coverage 86% identity). Next best match is myophilin (77% coverage and 48% identity). Myophilin, a smooth-muscle protein of the tapeworm Echinococcus granulosus, was recently postulated to be a member of the calponin family of proteins.
Cytoskeleton/Cilia	SPU_010054	Sp-My18A				8132	8816	4822	1772	2752	2182	4519.18	-1.41635	0.36776	0.000117498	0.0178565	DOWN	RN-Down		myosin XVIIIA
Cytoskeleton/Cilia	SPU_007614	Sp-Actg1				70	108	168	14	41	41	67.9792	-1.57084	0.451801	0.000507368	0.0477808	DOWN			Cytoskeleton_Actin
Cytoskeleton/Cilia	SPU_025244	Sp-Mrlc				4448	4273	4571	792	1002	1070	2542.14	-1.94133	0.302268	1.34004e-10	2.96077e-07	DOWN	RN-Down		myosin regulatory light chain 12A [Strongylocentrotus purpuratus] (100% coverage 100% identity). This gene encodes a nonsarcomeric myosin regulatory light chain. Myosin regulatory subunit that plays an important role in regulation of both smooth muscle and nonmuscle cell contractile activity via its phosphorylation. Implicated in cytokinesis, receptor capping, and cell locomotion
5	4
Defensome	SPU_005931	Sp-Cyp4L1				19	28	28	28	119	148	56.4749	1.73111	0.476533	0.000280457	0.0318402	UP			Cytochrome P450 Family 4 like, CYP4. This gene encodes a member of the cytochrome P450 superfamily of enzymes. The cytochrome P450 proteins are monooxygenases which catalyze many reactions involved in drug metabolism and synthesis of cholesterol, steroids and other lipids. This protein localizes to the endoplasmic reticulum and hydroxylates medium-chain fatty acids such as laurate and myristate. …
Defensome	SPU_026949	Sp-Tf				4502	5400	3920	5927	9893	20176	7827.11	1.33412	0.353704	0.000162042	0.0220584	UP			transferrin, similar to melanotransferrin
Defensome	SPU_007735	S-Mgst1				350	404	362	100	93	152	231.239	-1.42185	0.349975	4.85043e-05	0.00947747	DOWN	RN-Down		microsomal glutathione S-transferase 1 [Strongylocentrotus purpuratus] (100% coverage 100% identity). This gene encodes a protein that catalyzes the conjugation of glutathione to electrophiles and the reduction of lipid hydroperoxides. This protein is localized to the endoplasmic reticulum and outer mitochondrial membrane where it is thought to protect these membranes from oxidative stress.
Defensome	SPU_006759	Sp-Dhdh				404	472	423	120	142	128	268.771	-1.42903	0.350608	4.58444e-05	0.00908131	DOWN			dimeric dihydrodiol dehydrogenase. This gene encodes an enzyme that belongs to the family of dihydrodiol dehydrogenases, which exist in multiple forms in mammalian tissues and are involved in the metabolism of xenobiotics and sugars. These enzymes catalyze the NADP1-linked oxidation of transdihydrodiols of aromatic hydrocarbons to corresponding catechols. This enzyme is a dimeric dihydrodiol dehy…
Defensome	SPU_022110	Sp-Cyp2L49				226	265	203	50	100	52	141.615	-1.47007	0.401298	0.000249002	0.0294324	DOWN			Cytochrome P450 Family 2 like, CYP2. This gene encodes a member of the cytochrome P450 superfamily of enzymes. The cytochrome P450 proteins are monooxygenases which catalyze many reactions involved in drug metabolism and synthesis of cholesterol, steroids and other lipids.
Defensome	SPU_016492	Sp-Mgst3				2804	3642	2322	695	880	778	1761.22	-1.58458	0.350571	6.18425e-06	0.00188968	DOWN			microsomal glutathione S-transferase 3
Defensome	SPU_022303	Sp-Sult1d1	ENSP00000226444	ENSG00000109193	SULT1E1	34	41	32	1	7	1	17.8819	-2.55822	0.61473	3.16115e-05	0.00687862	DOWN			sulfotransferase family 1D, member 1; amine N-sulfotransferase-like, This gene encodes a member of the sulfotransferase family. Sulfotransferases aid in the metabolism of drugs and endogenous compounds by converting these substances into more hydrophilic water-soluble sulfate conjugates that can be easily excreted. Sulfotransferase enzymes catalyze the sulfate conjugation of many hormones, neurot…
2	5
DNA/RNA Metabolism	SPU_010707	Sp-PolppL_89				13	16	8	28	42	126	35.963	2.02234	0.528564	0.000130188	0.0191763	UP	RN-Up		pol polyprotein-like-89
DNA/RNA Metabolism	SPU_016978	Sp-RtL_45				103	163	170	124	1377	637	394.178	1.93148	0.525589	0.000237953	0.028886	UP	RN-Up		reverse transcriptase-like-45
DNA/RNA Metabolism	SPU_007215	Sp-Pus7				219	267	393	337	1368	1212	591.147	1.60886	0.409029	8.37664e-05	0.0140734	UP			PREDICTED: pseudouridylate synthase 7 homolog [Crassostrea gigas] (40% coverage 67.5% identity). Pseudouridylate synthase that catalyzes pseudouridylation of RNAs. Acts as a regulator of protein synthesis in embryonic stem cells by mediating pseudouridylation of RNA fragments derived from tRNAs (tRFs): pseudouridylated tRFs inhibit translation by targeting the translation initiation complex. Also…
DNA/RNA Metabolism	SPU_024093	Sp-Abox				343	257	230	71	112	115	179.011	-1.25667	0.354805	0.000397335	0.0413223	DOWN			absent from olfactores homeobox (Branchiostoma) homolog, Sp-Phb2
DNA/RNA Metabolism	SPU_006683	Sp-Pax1/9				496	423	491	98	190	158	292.346	-1.44679	0.325044	8.54483e-06	0.00250442	DOWN	RN-Down		paired box 1/9, Sp-Pax1-9. This gene is a member of the paired box (PAX) family of transcription factors. Members of the PAX family typically contain a paired box domain and a paired-type homeodomain. These genes play critical roles during fetal development. This gene plays a role in pattern formation during embryogenesis and may be essential for development of the vertebral column.
DNA/RNA Metabolism	SPU_015719	Sp-FoxL1				407	426	340	31	162	158	234.143	-1.56309	0.431485	0.000291687	0.0328554	DOWN			TranscriptionFactor_Forkhead - forkhead box L2
DNA/RNA Metabolism	SPU_020252	Sp-PppL_214	ENSP00000427162	ENSG00000145723	GIN1	81	181	106	14	22	20	65.5771	-2.26779	0.448564	4.28876e-07	0.00020879	DOWN			pol polyprotein like-214
3	4
Immunity/Lectins	SPU_006731	Sp-Srcr53				142	188	208	564	787	3559	817.782	2.74381	0.483753	1.41209e-08	1.62238e-05	UP	RN-Up		SRCR
Immunity/Lectins	SPU_012888	Sp-Srcr108				29	77	81	161	302	217	144.719	1.8265	0.434867	2.66748e-05	0.00603291	UP			ImmuneSystem_Receptor_SRCR
Immunity/Lectins	SPU_006530	Sp-Gnbp1/2/3B_1				2642	2882	2268	404	1279	1244	1662.22	-1.27876	0.348923	0.000247463	0.0294324	DOWN			beta-1,3-glucan-binding protein isoform X2 [Strongylocentrotus purpuratus] (100% coverage 93% identity).
Immunity/Lectins	SPU_021348	Sp-Srcr164				774	631	662	100	316	276	429.513	-1.42031	0.35862	7.47953e-05	0.0130203	DOWN			ImmuneSystem_Receptor_SRCR
Immunity/Lectins	SPU_024075	Sp-Gnbp1/2/3C				2533	2252	2172	295	924	833	1399.74	-1.60175	0.34638	3.75938e-06	0.00125559	DOWN			beta-1,3-glucan-binding protein [Strongylocentrotus purpuratus] (100% coverage 94% identity),
Immunity/Lectins	SPU_010643	Sp-Gnbp1/2/3				2463	1904	1749	203	780	781	1220.45	-1.63294	0.393038	3.25781e-05	0.0070176	DOWN			beta-1,3-glucan-binding protein-like [Strongylocentrotus purpuratus] (70% coverage 99% identity)
Immunity/Lectins	SPU_016163	Sp-Gnbp1/2/3A				4773	4589	4030	423	1743	1617	2651.88	-1.66117	0.386972	1.76486e-05	0.00444668	DOWN			beta 1,3-glucanase precursor [Strongylocentrotus purpuratus] (100% coverage 78% identity)
Immunity/Lectins	SPU_027377	Sp-Dmbt1				108	139	90	8	49	16	63.3967	-1.79971	0.516734	0.00049608	0.047026	DOWN			deleted in malignant brain tumors 1 protein [Strongylocentrotus purpuratus] (100% coverage 91% identity). The encoded protein precursor is a glycoprotein containing multiple scavenger receptor cysteine-rich (SRCR) domains separated by SRCR-interspersed domains (SID). May play roles in mucosal defense system, cellular immune defense and epithelial differentiation. May play a role as an opsonin rec…
Immunity/Lectins	SPU_006649	Sp-Clect_102				31	69	55	6	12	10	28.254	-1.97182	0.511294	0.000115008	0.01776	DOWN			C-type lectin lectoxin-Phi1-like [Strongylocentrotus purpuratus] (33% coverage 100% identity)
2	7
Metabolism	SPU_018768	Sp-ApdpL_1	ENSP00000421566	ENSG00000108039	XPNPEP1	1	1	1	5	25	42	11.1333	2.82879	0.672142	2.56943e-05	0.0058994	UP			X-Prolyl Aminopeptidase 1. This gene encodes the cytosolic form of a metalloaminopeptidase that catalyzes the cleavage of the N-terminal amino acid adjacent to a proline residue. The gene product may play a role in degradation and maturation of tachykinins, neuropeptides, and peptide hormones.
Metabolism	SPU_001201	Sp-Ph4	ENSP00000476303	ENSG00000178467	P4HTM	2	4	3	24	66	4	18.2052	2.33361	0.674219	0.00053777	0.049827	UP			Transmembrane prolyl 4-hydroxylase-like (100% coverage, 95% identity), The product of this gene belongs to the family of prolyl 4-hydroxylases. This protein is a prolyl hydroxylase that may be involved in the degradation of hypoxia-inducible transcription factors under normoxia. It plays a role in adaptation to hypoxia and may be related to cellular oxygen sensing. Catalyzes the post-translationa…
Metabolism	SPU_010566	Sp-Kcnk18L6				72	98	111	107	255	332	153.425	1.27177	0.364653	0.000487348	0.0466658	UP	RN-Up		potassium channel, subfamily K, member 18-like; Sp-Kcnk18L. Potassium channels play a role in many cellular processes including maintenance of the action potential, muscle contraction, hormone secretion, osmotic regulation, and ion flow. This gene encodes a member of the superfamily of potassium channel proteins containing two pore-forming P domains and the encoded protein functions as an outward…
Metabolism	SPU_021267	Sp-Slc28a3_2				359	378	287	70	135	194	221.86	-1.21082	0.338619	0.000349228	0.0371514	DOWN			Solute carrier family 28 (sodium-coupled nucleoside transporter), member 3 . Nucleoside transporters, such as SLC28A3, regulate multiple cellular processes, including neurotransmission, vascular tone, adenosine concentration in the vicinity of cell surface receptors, and transport and metabolism of nucleoside drugs. SLC28A3 shows broad specificity for pyrimidine and purine nucleosides. Sodium-dep…
Metabolism	SPU_016157	Sp-Papss				5451	8063	5555	1537	2942	1779	3998.7	-1.33387	0.361344	0.00022301	0.0277295	DOWN	RN-Down		3'phosphoadenosine 5'phosphosulfate synthase, PAPS synthase, PAPS syntethase. Bifunctional enzyme with both ATP sulfurylase and APS kinase activity, which mediates two steps in the sulfate activation pathway. The first step is the transfer of a sulfate group to ATP to yield adenosine 5'-phosphosulfate (APS), and the second step is the transfer of a phosphate group from ATP to APS yielding 3'-phos…
Metabolism	SPU_015350	Sp-Ckm				4006	3810	3833	760	1682	1637	2461.89	-1.35847	0.290869	3.00644e-06	0.0011071	DOWN	RN-Down		creatine kinase, muscle. The protein encoded by this gene is a cytoplasmic enzyme involved in energy homeostasis and is an important serum marker for myocardial infarction. The encoded protein reversibly catalyzes the transfer of phosphate between ATP and various phosphogens such as creatine phosphate. Creatine kinase isoenzymes play a central role in energy transduction in tissues with large, fl…
Metabolism	SPU_012743	Sp-Ars_3				14393	24886	22944	4078	7974	7910	12798.6	-1.43669	0.318015	6.25226e-06	0.00189035	DOWN	RN-Down		Arylsulfatase precursor (AS) (Aryl-sulfate sulphohydrolase) (ARS). The protein encoded by this gene hydrolyzes cerebroside sulfate to cerebroside and sulfate.
Metabolism	SPU_019723	Sp-Dioxg				237	308	260	63	86	61	160.731	-1.5996	0.37865	2.39506e-05	0.00568842	DOWN			dioxygenase/hydroxylase related to phytanoyl-CoA dioxygenases. This gene is a member of the PhyH family and encodes a peroxisomal protein that is involved in the alpha-oxidation of 3-methyl branched fatty acids. Specifically, this protein converts phytanoyl-CoA to 2-hydroxyphytanoyl-CoA. Among its related pathways are Peroxisomal lipid metabolism and Peroxisome.
Metabolism	SPU_021063	Sp-Slc1a2L				1090	1046	1214	170	392	417	673.704	-1.61254	0.305024	1.2461e-07	9.17739e-05	DOWN			solute carrier family 1 (glial high affinity glutamate transporter) member 2-like, excitatory amino acid transporter 2 (Eaat2)-like, Sp-Slc1, Sp-Slc1a2_1
Metabolism	SPU_014876	Sp-Taut				154	151	177	36	49	38	95.8168	-1.63903	0.386864	2.26814e-05	0.00552101	DOWN	RN-Up		TAUT taurine transporter. Solute Carrier Family 6 (Neurotransmitter Transporter, Taurine), Member 6. This gene encodes a multi-pass membrane protein that is a member of a family of sodium and chloride-ion dependent transporters. The encoded protein transports taurine and beta-alanine. Sodium-dependent taurine and beta-alanine transporter. Among its related pathways are Transport of glucose and ot…
Metabolism	SPU_023693	Sp-Anpep_1				707	643	465	114	152	129	349.745	-1.87084	0.366968	3.43055e-07	0.000189056	DOWN	RN-Down		Aminopeptidase N (rAPN) (Alanyl aminopeptidase) (Microsomal aminopeptidase) (CD13) (Aminopeptidase M) (APM) (Kidney Zn peptidase) (KZP). Aminopeptidase N is located in the small-intestinal and renal microvillar membrane, and also in other plasma membranes. In the small intestine aminopeptidase N plays a role in the final digestion of peptides generated from hydrolysis of proteins by gastric and p…
Metabolism	SPU_015293	Sp-FaMeT				65	54	64	7	9	19	33.8775	-2.00233	0.475952	2.58791e-05	0.0058994	DOWN			farnesoic acid O-methyltransferase, Methyl farnesoate (MF), an analogue of the insect juvenile hormone III, is believed to play important roles in the regulation of the growth and reproductive development in crustaceans. Farnesoic acid O-methyltransferase (FAMeT) is the key enzyme in the juvenile hormone biosynthetic pathway, involved in the conversion of farnesoic acid (FA) to MF in the final st…
Metabolism	SPU_001906	Sp-Slc16a12L_2	ENSP00000360855	ENSG00000152779	SLC16A12	52	33	18	0	8	3	17.6672	-2.26579	0.644799	0.00044149	0.043577	DOWN	RN-Down	ALM-Down	solute carrier family 16, member 12 (monocarboxylic acid transporter 12)-like-2, Proton-linked monocarboxylate transporter that mediates creatine transport
Metabolism	SPU_014025	Sp-Slco2a1_1	ENSP00000387846	ENSG00000176463	SLCO3A1	68	162	290	28	9	2	87.5539	-2.27334	0.642477	0.000402554	0.0414671	DOWN			Solute carrier organic anion transporter family member 2A1 (Solute carrier family 21 member 2) (Prostaglandin transporter) (PGT). The encoded protein may be involved in mediating the uptake and clearance of prostaglandins in numerous tissues.
Metabolism	SPU_018177	Sp-Bbox1_6	ENSP00000263182	ENSG00000129151	BBOX1	113	52	12	1	3	4	29.0962	-3.04913	0.646147	2.37069e-06	0.000932784	DOWN			Gamma-butyrobetaine dioxygenase (Gamma-butyrobetaine,2-oxoglutarate dioxygenase) (Gamma-butyrobetaine hydroxylase) (Gamma-BBH). Gamma-butyrobetaine dioxygenase catalyses the formation of L-carnitine from gamma-butyrobetaine, the last step in the L-carnitine biosynthesis pathway.[7] Carnitine is essential for the transport of activated fatty acids across the mitochondrial membrane during mitochond…
3	12
Mitochondria	SPU_007284	Sp-Aldh2_1				12717	15698	12345	2986	6208	7173	8918.48	-1.17575	0.290088	5.05448e-05	0.00980944	DOWN	RN-Down		Aldehyde dehydrogenase, mitochondrial precursor (ALDH class 2) (ALDHI) (ALDH-E2). Aldehyde dehydrogenase enzymes oxidize aldehydes to generate carboxylic acids for use in the muscle and heart. Numerous aldehyde dehydrogenase genes exist, of which ALDH2 is best known for its role in alcohol oxidation.Aldehyde dehydrogenase is the second enzyme of the major oxidative pathway of alcohol metabolism. …
0	1
Nerve Function	SPU_026998	Sp-Csmd1L	ENSP00000345799	ENSG00000164796	CSMD3	4	12	6	19	83	231	51.4673	2.98399	0.590064	4.25768e-07	0.00020879	UP	RN-Up		PREDICTED: CUB and sushi domain-containing protein 3-like [Strongylocentrotus purpuratus]. Involved in dendrite development.An important paralog of this gene is CSMD1. CR1=Complement Receptor Type 1. Therefore different functions for the two assignments (SU and human)
Nerve Function	SPU_025620	Sp-Cntnap2L_2	ENSP00000264638	ENSG00000108797	CNTNAP1	51	37	33	99	203	631	158.645	2.51795	0.485377	2.12999e-07	0.000132999	UP			contactin associated protein-like 2-like-2; neurexin-4-like, The architecture of its extracellular domain is similar to that of neurexins, and this protein may be the signaling subunit of contactin, enabling recruitment and activation of intracellular signaling pathways in neurons. Required, with CNTNAP2, for radial and longitudinal organization of myelinated axons. Plays a role in the formation …
Nerve Function	SPU_000737	Sp-Tmem				23	56	15	11	485	547	163.93	2.42161	0.641425	0.000159776	0.0218536	UP	RN-Down		Macoilin transmembrane protein domain containing, Plays a role in the regulation of neuronal activity (from Uniprot)
Nerve Function	SPU_025328	Sp-Kcnip4				158	212	235	47	75	97	128.861	-1.2621	0.343933	0.000242928	0.0291951	DOWN	RN-Up		Kv channel-interacting protein 4-like [Strongylocentrotus purpuratus] (99% coverage 100% identity). This gene encodes a member of the family of voltage-gated potassium (Kv) channel-interacting proteins (KCNIPs), which belong to the recoverin branch of the EF-hand superfamily. Members of the KCNIP family are small calcium binding proteins. They all have EF-hand-like domains, and differ from each o…
Nerve Function	SPU_006561	Sp-Gat				432	471	558	112	198	184	307.433	-1.35445	0.311218	1.34846e-05	0.00358629	DOWN		ALM-Down	GABA transporter
Nerve Function	SPU_002605	Sp-AchE_5				118	178	114	30	28	42	80.2663	-1.68555	0.410938	4.10078e-05	0.00829483	DOWN			acetylcholinesterase
Nerve Function	SPU_006123	Sp-AchE				72	167	98	24	22	25	64.0601	-1.77754	0.464485	0.000129765	0.0191763	DOWN			acetylcholinesterase
Nerve Function	SPU_009564	Sp-Glt1	ENSP00000493924	ENSG00000110436	SLC1A2	119	136	92	2	29	23	61.3448	-2.25705	0.525677	1.75794e-05	0.00444668	DOWN			Glutamate transporter
3	5
Protein Homeostasis	SPU_022552	Sp-AapL	ENSP00000334750	ENSG00000186334	SLC36A3	9	10	0	16	87	201	46.9635	2.7384	0.646103	2.25184e-05	0.00552101	UP			transmembrane amino acid transporter protein (round worm)-like
Protein Homeostasis	SPU_004157	Sp-Cpa3	ENSP00000419660	ENSG00000128510	CPA4	84	94	51	12	16	11	42.2444	-2.04673	0.485052	2.44717e-05	0.00571463	DOWN			carboxypeptidase A3 preproprotein, This gene encodes a member of the carboxypeptidase A family of zinc metalloproteases. The encoded preproprotein is proteolytically processed to generate a mature protease that is released by mast cells and may be involved in the degradation of endogenous proteins and the inactivation of venom-associated peptides.
1	1
Protein Trafficking	SPU_025636	Sp-St8sia4_2	ENSP00000231461	ENSG00000113532	ST8SIA4	0	5	0	2	75	55	20.0515	2.49292	0.706203	0.000415512	0.0421722	UP			CMP-N-acetylneuraminate-poly-alpha-2,8-sialyl transferase (Alpha-2,8-sialyltransferase 8D) (ST8Sia IV) , The protein encoded by this gene catalyzes the polycondensation of alpha-2,8-linked sialic acid required for the synthesis of polysialic acid, a modulator of the adhesive properties of neural cell adhesion molecule (NCAM1). The encoded protein, which is a member of glycosyltransferase family 2…
Protein Trafficking	SPU_002990	Sp-St8sia4_3				520	709	607	186	190	306	398.271	-1.18956	0.334504	0.000376253	0.0394421	DOWN			ST8 alpha-N-acetyl-neuraminide alpha-2,8-sialyltransferase 4. The protein encoded by this gene is a type II membrane protein that is thought to catalyze the transfer of sialic acid from CMP-sialic acid to N-linked oligosaccharides and glycoproteins. The encoded protein may be found in the Golgi apparatus and may be involved in the production of polysialic acid, a modulator of the adhesive propert…
Protein Trafficking	SPU_023660	Sp-CpdL				100	62	54	8	16	18	40.437	-1.98054	0.477756	3.39084e-05	0.00719734	DOWN			carboxypeptidase D-like [Strongylocentrotus purpuratus] (88% coverage 90% identity). The metallocarboxypeptidase family of enzymes is divided into 2 subfamilies based on sequence similarities. The pancreatic carboxypeptidase-like and the regulatory B-type carboxypeptidase subfamilies. Carboxypeptidase D has been identified as a regulatory B-type carboxypeptidase.Among its related pathways are Ves…
1	2
Signaling	SPU_009826	Sp-RasD1/2	ENSP00000225688	ENSG00000108551	RASD1	430	2166	127	734	13154	12256	4239.82	2.26341	0.650313	0.000500493	0.0472884	UP			Dexamethasone-induced Ras-related protein 1/2, As a member of the Ras superfamily of small G-proteins, RASD1 regulates signal transduction pathways through both G proteins and G protein-coupled receptors
Signaling	SPU_025339	Sp-Rej8L				12	12	17	0	0	1	6.41801	-2.56705	0.70467	0.000269573	0.0310961	DOWN		ALM-Down	receptor for egg jelly 8 [Strongylocentrotus purpuratus]-like
1	1
Uncharacterized	SPU_018116	Sp-Hypp_3044				1	0	0	29	28	26	15.3397	3.72383	0.664975	2.14411e-08	2.12363e-05	UP			hypothetical protein-3044
Uncharacterized	SPU_008762	Sp-Hypp_36				4	10	3	6	256	277	80.0654	3.35275	0.651115	2.61548e-07	0.000153895	UP			hypothetical protein-36; glycosyl hydrolase family 81 protein-like
Uncharacterized	SPU_007135	none	ENSP00000380365	ENSG00000130988	RGN	36	40	32	47	429	1036	231.394	2.95699	0.568649	1.99252e-07	0.000130071	UP			not annotated
Uncharacterized	SPU_010473	Sp-Hypp_3065				2	1	3	33	22	27	16.337	2.88578	0.627694	4.2773e-06	0.00141215	UP			hypothetical protein-3065
Uncharacterized	SPU_001331	Sp-Hypp_1322				0	3	1	5	25	66	14.4363	2.76705	0.680495	4.77792e-05	0.00939973	UP	RN-Down		hypothetical protein-1322; cell adhesion molecule 1b-like
Uncharacterized	SPU_025908	Sp-Tmem183a	ENSP00000356211	ENSG00000163444	TMEM183A	8	51	12	12	431	773	182.088	2.72509	0.659735	3.61833e-05	0.0075311	UP			transmembrane protein 183A, no information available for this gene in Gene Cards
Uncharacterized	SPU_022712	Sp-Hypp_2624				22	16	17	80	108	241	77.4475	2.70483	0.438102	6.65951e-10	1.12518e-06	UP	RN-Down		hypothetical protein-2624
Uncharacterized	SPU_000624	Sp-Hypp_1266				0	2	0	2	23	62	12.5322	2.69538	0.705771	0.000133962	0.0195664	UP	RN-Down		hypothetical protein-1266
Uncharacterized	SPU_025652	none				21	8	20	103	43	342	85.7841	2.67802	0.57245	2.89459e-06	0.00108634	UP			not annotated
Uncharacterized	SPU_011666	none				8	6	2	9	71	131	33.0113	2.67757	0.620703	1.60493e-05	0.004153	UP			not annotated
Uncharacterized	SPU_000938	none	ENSP00000252444	ENSG00000130164	LDLR	2	23	14	10	237	287	82.7506	2.60042	0.649123	6.17442e-05	0.0114023	UP			not annotated
Uncharacterized	SPU_011508	Sp-Hypp_69	ENSP00000479573	ENSG00000083857	FAT1	2	6	1	1	73	94	25.2591	2.50171	0.689221	0.000283682	0.0320795	UP			hypothetical protein-69
Uncharacterized	SPU_007885	Sp-Hypp_1751				27	12	21	66	160	162	72.2445	2.46589	0.44121	2.28477e-08	2.16055e-05	UP	RN-Up		hypothetical protein-1751
Uncharacterized	SPU_008506	none				3	5	3	1	46	138	27.2294	2.46163	0.682896	0.000312527	0.0345258	UP			not annotated
Uncharacterized	SPU_025193	none				40	98	24	37	509	946	237.309	2.36903	0.606694	9.42992e-05	0.0152166	UP			not annotated
Uncharacterized	SPU_026986	none				1	6	3	5	23	94	18.7336	2.33669	0.667063	0.000460135	0.0451073	UP	RN-Down		not annotated
Uncharacterized	SPU_016859	Sp-Hypp_846				72	16	34	201	81	594	161.597	2.29318	0.57855	7.3806e-05	0.0130057	UP			hypothetical protein-846
Uncharacterized	SPU_017552	Sp-Hypp_2341				53	49	60	47	366	467	154.897	2.03215	0.50921	6.5856e-05	0.0118967	UP			hypothetical protein-2341
Uncharacterized	SPU_006331	Sp-Hypp_475	ENSP00000363585	ENSG00000165124	SVEP1	19	13	5	20	67	129	38.2281	2.02541	0.561416	0.000308957	0.0343635	UP			hypothetical protein-475; hyalin-like
Uncharacterized	SPU_014904	Sp-Hypp_2178				123	208	159	466	711	670	392.093	1.9624	0.336041	5.22793e-09	7.15056e-06	UP	RN-Up	ALM-Up	hypothetical protein-2178. Similarity to coagulation factor XIII B chain isoform X1 [Strongylocentrotus purpuratus] (92% coverage 95% identity). This gene encodes coagulation factor XIII B subunit. Coagulation factor XIII is the last zymogen to become activated in the blood coagulation cascade.
Uncharacterized	SPU_003732	Sp-Hypp_3094				43	58	31	46	274	297	113.399	1.90588	0.490594	0.000102392	0.0161754	UP	RN-Down		hypothetical protein-3094. Uncharacterized protein.
Uncharacterized	SPU_011489	Sp-Hypp_1983				15	15	10	38	54	72	33.722	1.9041	0.461221	3.65305e-05	0.00754868	UP	RN-Up		hypothetical protein-1983. Uncharacterized protein.
Uncharacterized	SPU_024768	Sp-Tex47				9	11	19	23	77	58	31.3514	1.78654	0.507577	0.000431978	0.0430823	UP			testis-expressed protein 47 [Strongylocentrotus purpuratus]. No information about function of gene product.
Uncharacterized	SPU_016307	none				240	166	182	240	1032	683	401.408	1.60574	0.418379	0.00012404	0.0184601	UP	RN-Down		Uncharacterized protein
Uncharacterized	SPU_001581	Sp-Hypp1337				139	205	180	240	683	723	342.122	1.60138	0.352249	5.46333e-06	0.00174339	UP			hypothetical protein-1337, Sp-Hypp_1337. Uncharacterized protein
Uncharacterized	SPU_027632	Sp-SommL_3				26	32	37	45	88	175	62.7152	1.55651	0.435113	0.000347207	0.0371514	UP			Uncharacterized protein (39% coverage 39% identity)
Uncharacterized	SPU_008500	none				59	51	47	69	142	278	100.451	1.50778	0.414373	0.000274028	0.0313582	UP	RN-Down		Uncharacterized protein
Uncharacterized	SPU_025132	none				68	44	48	69	200	180	97.0055	1.41141	0.406896	0.00052293	0.0487666	UP			Uncharacterized protein
Uncharacterized	SPU_022740	Sp-Hypp_2629				1042	853	771	839	2871	3724	1560.04	1.36121	0.390264	0.000486776	0.0466658	UP			Uncharacterized protein
Uncharacterized	SPU_000441	Sp-Igcam/Igcam				3112	2945	3575	884	978	940	1981.18	-1.46778	0.34284	1.8585e-05	0.0046419	DOWN	RN-Down		Uncharacterized protein (88% coverage 100% identity)
Uncharacterized	SPU_016629	Sp-Clect/Egfl/Tm_5				230	288	266	43	73	109	156.736	-1.60778	0.335171	1.61149e-06	0.000680689	DOWN			uncharacterized protein (61% coverage 100% identity)
Uncharacterized	SPU_005501	Sp-Crispld2L				1280	1075	1139	203	510	179	692.728	-1.62315	0.431599	0.00016938	0.0226283	DOWN			Uncharacterized protein
Uncharacterized	SPU_010490	Sp-Hypp_1921				184	241	114	25	71	36	104.862	-1.69054	0.451788	0.000182638	0.0238451	DOWN			Uncharacterized protein
Uncharacterized	SPU_016122	none				27257	58317	29201	4138	16359	6747	21941.6	-1.74138	0.456606	0.000136877	0.0196901	DOWN			Uncharacterized protein
Uncharacterized	SPU_000039	none				257	402	190	24	118	63	162.579	-1.74589	0.467	0.000185105	0.0240485	DOWN			Uncharacterized protein
Uncharacterized	SPU_017651	Sp-Hypp2350				21	44	36	5	5	6	18.1998	-1.98798	0.562495	0.000408972	0.041804	DOWN			hypothetical protein-2350, Sp-Hypp_2350, Sp-Hypp_1328. Uncharacterized protein.
Uncharacterized	SPU_001941	Sp-Hypp_1356				30	52	32	4	8	7	20.582	-2.02256	0.539301	0.0001766	0.0233755	DOWN	RN-Down	ALM-Up	hypothetical protein-1356
Uncharacterized	SPU_007945	Sp-Hypp_1755				110	133	117	14	32	25	67.0058	-2.0315	0.398777	3.49977e-07	0.000189056	DOWN			hypothetical protein-1755
Uncharacterized	SPU_001943	Sp-Hypp_1357				33	58	46	8	3	9	24.5873	-2.0734	0.554053	0.000182395	0.0238451	DOWN			hypothetical protein-1357
Uncharacterized	SPU_020523	none				503	455	424	48	121	92	255.999	-2.15641	0.348693	6.23843e-10	1.11992e-06	DOWN			not annotated
Uncharacterized	SPU_015677	none				285	412	182	49	42	26	157.239	-2.25599	0.486312	3.50145e-06	0.00121171	DOWN	RN-Up		not annotated
Uncharacterized	SPU_016732	none	ENSP00000411675	ENSG00000188313	PLSCR1	215	154	77	15	32	17	80.3307	-2.28949	0.493326	3.46848e-06	0.00121171	DOWN	RN-Down		not annotated
Uncharacterized	SPU_014597	none				20	48	3	1	1	0	11.232	-2.48595	0.705254	0.000423642	0.0423982	DOWN	RN-Down		not annotated
Uncharacterized	SPU_019789	Sp-Hypp_946	ENSP00000358476	ENSG00000134253	TRIM45	567	9561	2908	159	370	695	2138.66	-2.60622	0.594554	1.16792e-05	0.00325691	DOWN	RN-Down		hypothetical protein-946
Uncharacterized	SPU_014827	Sp-Hypp_765	ENSP00000444097	ENSG00000187942	LDLRAD2	33	47	2	0	1	1	12.9165	-2.68777	0.705014	0.000137644	0.0196901	DOWN	RN-Down		hypothetical protein-765; neuropilin-like
Uncharacterized	SPU_019137	none	ENSP00000377784	ENSG00000287363	AL096814.2	6	14	36	0	0	0	8.46941	-2.83166	0.712731	7.09832e-05	0.0125855	DOWN			not annotated
Uncharacterized	SPU_028008	Sp-Hypp_2926				40432	44825	5023	1140	2754	1191	14841.1	-3.21111	0.565906	1.39264e-08	1.62238e-05	DOWN			hypothetical protein-2926
Uncharacterized	SPU_007821	none	ENSP00000350818	ENSG00000197826	CFAP299	301	279	117	14	8	4	113.192	-3.56363	0.551948	1.07184e-10	2.56554e-07	DOWN	RN-Down		not annotated
Uncharacterized	SPU_025995	none	ENSP00000357511	ENSG00000163263	C1orf189	1508	685	2587	41	50	65	762.349	-4.21259	0.460891	6.24021e-20	8.96188e-16	DOWN			not annotated
20	29															# genes shared with RN		42	6
