# Supplementary material for: Unique age-related transcriptional signature in the nervous system of the long-lived red sea urchin Mesocentrotus franciscanus
Source: Sci Rep. 2020 Jun 8;10:9182. doi: 10.1038/s41598-020-66052-3 (PMC7280269; doi:10.1038/s41598-020-66052-3)
Supplement: Supplementary file 5 — Supplementary inforamtion5. [file 41598_2020_66052_MOESM5_ESM.xlsx]

## Sheet: RN DGE<-1>1
Supplementary Table S4. Age-related differentially expressed genes from M. franciscanus Radial Nerve Cord (RN) at a log2 fold-change <-1 and >1.
SPU Gene ID	BaseMean	log2FoldChange	FC Std Error	pvalue	padj
SPU_012374	326.845	4.82732	0.424421	5.64162e-30	8.20522e-27
SPU_000908	4704.4	4.72151	0.412512	2.47004e-30	3.76352e-27
SPU_024624	42.2096	4.57189	0.637135	7.19395e-13	8.28002e-11
SPU_019675	1201.34	4.45743	0.481253	2.00366e-20	8.54814e-18
SPU_004028	38.0143	4.4331	0.652723	1.10822e-11	1.00452e-09
SPU_012528	12.8277	4.4055	0.904151	1.10181e-06	2.74998e-05
SPU_014047	8.79455	4.31837	1.0029	1.6633e-05	0.000280404
SPU_015884	16.6997	4.31429	0.838247	2.64968e-07	7.99829e-06
SPU_018339	78.0036	4.30957	0.551439	5.49074e-15	9.49661e-13
SPU_012902	1121.99	4.30451	0.338546	4.89953e-37	1.5677e-33
SPU_028047	57.6772	4.29174	0.544309	3.15179e-15	5.79585e-13
SPU_019914	33.4057	4.23301	0.659484	1.37466e-10	9.77447e-09
SPU_026800	11.2116	4.15804	1.02936	5.35779e-05	0.000763282
SPU_017246	31.1512	4.15181	0.651505	1.85792e-10	1.28121e-08
SPU_013009	151.103	4.13318	0.529048	5.60692e-15	9.6454e-13
SPU_013073	19.7985	4.12739	0.843767	1.00007e-06	2.52421e-05
SPU_004628	2903.41	4.12353	0.421317	1.27724e-22	7.44245e-20
SPU_020836	44.5947	4.12309	0.663382	5.12411e-10	3.13537e-08
SPU_012084	10.5191	4.09247	0.923456	9.34965e-06	0.00017383
SPU_010555	26.5878	4.07693	0.767172	1.07106e-07	3.61887e-06
SPU_023535	756.431	4.04907	0.342826	3.43027e-32	6.85991e-29
SPU_025704	19.8297	4.02809	0.76715	1.515e-07	4.87189e-06
SPU_005921	16.2604	3.95923	0.832793	1.99273e-06	4.57399e-05
SPU_018498	375.954	3.93805	0.364946	3.80568e-27	4.05901e-24
SPU_024575	42.1624	3.92699	0.580013	1.28318e-11	1.12797e-09
SPU_008670	43.7947	3.92026	0.562187	3.09746e-12	3.23887e-10
SPU_000092	18.4316	3.91287	0.771764	3.97748e-07	1.14039e-05
SPU_003886	35.9479	3.86242	0.648086	2.52659e-09	1.32097e-07
SPU_026159	139.869	3.84881	0.608287	2.49501e-10	1.64944e-08
SPU_002163	101.409	3.84493	0.438531	1.82254e-18	5.9506e-16
SPU_014664	79.7873	3.81584	0.489206	6.18709e-15	1.05302e-12
SPU_009702	6.39783	3.80243	1.03499	0.000238895	0.0026477
SPU_021593	12.3742	3.7866	0.91673	3.61901e-05	0.00054493
SPU_016716	20.2583	3.78504	0.747162	4.06491e-07	1.16337e-05
SPU_021173	11.2752	3.76862	0.881492	1.909e-05	0.000315344
SPU_000408	35.38	3.76552	0.599667	3.39982e-10	2.15841e-08
SPU_005844	35.4095	3.75604	0.610035	7.40962e-10	4.4068e-08
SPU_027623	75.6542	3.70802	0.462786	1.12503e-15	2.3375e-13
SPU_005529	48.952	3.69569	0.57634	1.43296e-10	1.01664e-08
SPU_025389	7.88256	3.69417	0.957499	0.00011425	0.00143471
SPU_021503	20.7013	3.69361	0.706378	1.70479e-07	5.40082e-06
SPU_001669	278.315	3.68411	0.493285	8.10968e-14	1.15327e-11
SPU_025927	721.001	3.68292	0.363128	3.58798e-24	2.44265e-21
SPU_019228	298.59	3.6782	0.367189	1.28104e-23	8.36521e-21
SPU_007665	10.275	3.62818	0.882859	3.96376e-05	0.000587985
SPU_000767	54.0437	3.61985	0.537202	1.60204e-11	1.37797e-09
SPU_007261	33.2334	3.61774	0.662927	4.83648e-08	1.77571e-06
SPU_014628	285.634	3.61375	0.382618	3.56085e-21	1.67554e-18
SPU_010569	393.553	3.59253	0.340528	5.08589e-26	4.06833e-23
SPU_000684	35.6217	3.59165	0.577131	4.86856e-10	3.00153e-08
SPU_028585	256.038	3.56835	0.393298	1.15907e-19	4.4151e-17
SPU_008910	126.801	3.56608	0.403052	8.93424e-19	3.10727e-16
SPU_005490	5.19408	3.56596	1.04552	0.000647931	0.00598494
SPU_014793	79.6497	3.56185	0.514832	4.56507e-12	4.62242e-10
SPU_028207	121.492	3.5344	0.432197	2.89225e-16	6.85506e-14
SPU_011448	744.114	3.52866	0.324423	1.4882e-27	1.70065e-24
SPU_000501	188.886	3.52207	0.379189	1.56577e-20	6.95832e-18
SPU_025906	96.0726	3.51254	0.467583	5.81762e-14	8.53883e-12
SPU_001514	70.8637	3.50512	0.524433	2.33091e-11	1.94731e-09
SPU_004052	66.3624	3.50357	0.478677	2.49308e-13	3.14059e-11
SPU_023889	273.109	3.49873	0.398667	1.69292e-18	5.64253e-16
SPU_009443	15.636	3.4952	0.824658	2.2515e-05	0.000364213
SPU_001391	5.69738	3.49239	1.05413	0.000922796	0.00795868
SPU_012973	15.9995	3.49099	0.776971	7.02025e-06	0.000136386
SPU_025081	132.297	3.481	0.454056	1.7682e-14	2.77338e-12
SPU_000648	129.085	3.48007	0.438437	2.06377e-15	4.05665e-13
SPU_028020	57.3468	3.47755	0.497293	2.6917e-12	2.82381e-10
SPU_023958	220.92	3.47502	0.362689	9.5882e-22	4.86974e-19
SPU_021428	63.0781	3.47228	0.504984	6.15454e-12	5.96748e-10
SPU_005239	5.7363	3.46764	1.05651	0.00103015	0.00867391
SPU_006950	7.18754	3.43398	0.974097	0.000423009	0.00420212
SPU_024634	126.185	3.43077	0.507969	1.43933e-11	1.24545e-09
SPU_021622	4.64063	3.42378	1.05217	0.00113788	0.00941082
SPU_008277	126.969	3.41831	0.434151	3.44706e-15	6.29836e-13
SPU_016120	20.841	3.41476	0.756884	6.43409e-06	0.000126924
SPU_027119	13.078	3.41454	0.985041	0.000527491	0.00501579
SPU_008008	52.7	3.41201	0.520306	5.46463e-11	4.20517e-09
SPU_016125	12.6868	3.40679	0.899205	0.000151459	0.00180964
SPU_002467	29.1234	3.40333	0.612814	2.7982e-08	1.12621e-06
SPU_018982	108.103	3.39845	0.451925	5.48019e-14	8.08064e-12
SPU_000282	78.7979	3.3906	0.536908	2.70091e-10	1.77092e-08
SPU_020578	124.827	3.38455	0.476247	1.18838e-12	1.3342e-10
SPU_007209	133.943	3.38372	0.434562	6.88801e-15	1.15998e-12
SPU_007887	28.3061	3.37713	0.685584	8.3965e-07	2.17365e-05
SPU_025811	26.9699	3.36387	0.70278	1.69697e-06	3.97456e-05
SPU_016435	7.48554	3.36216	1.00047	0.000777817	0.00693834
SPU_026723	205.409	3.35254	0.405749	1.42531e-16	3.56294e-14
SPU_001939	758.24	3.34515	0.339304	6.27658e-23	3.78928e-20
SPU_006168	149.214	3.342	0.49359	1.28068e-11	1.12797e-09
SPU_013229	69.85	3.33766	0.46012	4.05004e-13	4.89016e-11
SPU_007781	10.8148	3.33269	0.876449	0.000143247	0.00172766
SPU_000428	82.4855	3.32719	0.52285	1.97122e-10	1.35061e-08
SPU_015851	260.407	3.3219	0.381891	3.36178e-18	1.04434e-15
SPU_001927	470.205	3.31302	0.373984	8.09266e-19	2.8455e-16
SPU_011220	19.8381	3.30892	0.686471	1.43419e-06	3.4401e-05
SPU_019253	7.4668	3.30098	1.00208	0.000987255	0.00839022
SPU_011065	360.39	3.29889	0.421271	4.8474e-15	8.42948e-13
SPU_005672	205.329	3.29857	0.367039	2.5411e-19	9.3457e-17
SPU_002431	340.046	3.29582	0.3507	5.56925e-21	2.50985e-18
SPU_021291	84.1394	3.2938	0.442345	9.60539e-14	1.33049e-11
SPU_012318	66.9361	3.29125	0.473096	3.48e-12	3.58037e-10
SPU_001284	132.825	3.28786	0.418519	3.96843e-15	7.09374e-13
SPU_027038	8.4855	3.2795	0.938618	0.000475905	0.00460742
SPU_026548	239.574	3.27452	0.346485	3.3662e-21	1.60759e-18
SPU_024779	11.1317	3.27177	0.89419	0.000253284	0.00277989
SPU_001691	46.9523	3.25305	0.528201	7.33251e-10	4.36906e-08
SPU_014269	263.459	3.24083	0.455136	1.07467e-12	1.21937e-10
SPU_013536	575.137	3.2346	0.327364	5.04682e-23	3.10544e-20
SPU_011835	128.62	3.23291	0.485146	2.66848e-11	2.20629e-09
SPU_026049	46.4995	3.2244	0.561454	9.30419e-09	4.24051e-07
SPU_017211	14.4132	3.22386	0.798909	5.4525e-05	0.000773028
SPU_021537	2139.92	3.20858	0.463295	4.3421e-12	4.4106e-10
SPU_028596	211.736	3.20263	0.385421	9.61492e-17	2.48104e-14
SPU_018797	80.32	3.20071	0.464211	5.38844e-12	5.28877e-10
SPU_026176	9.58062	3.19762	0.880349	0.000280989	0.00302009
SPU_016066	254.921	3.19567	0.399062	1.16622e-15	2.40745e-13
SPU_000355	151.493	3.18408	0.515471	6.53197e-10	3.93604e-08
SPU_021351	60.537	3.18325	0.500363	1.99309e-10	1.36267e-08
SPU_017357	25.455	3.17615	0.649813	1.01971e-06	2.56709e-05
SPU_023063	4.31311	3.17141	1.06655	0.002944	0.0201539
SPU_028440	7.80899	3.16693	0.932673	0.000684927	0.00627056
SPU_019310	74.2731	3.16648	0.545417	6.41331e-09	3.0356e-07
SPU_021238	40.2505	3.16362	0.587114	7.10765e-08	2.50466e-06
SPU_026531	46.7643	3.15807	0.592551	9.84234e-08	3.35741e-06
SPU_015403	13.4693	3.14903	0.809785	0.000100772	0.0012961
SPU_021890	29.0615	3.14509	0.652657	1.44347e-06	3.45449e-05
SPU_016126	611.454	3.14231	0.369836	1.95383e-17	5.43623e-15
SPU_000779	85.4379	3.13575	0.556887	1.79319e-08	7.50024e-07
SPU_024416	928.488	3.12668	0.313067	1.73318e-23	1.08738e-20
SPU_008988	7.17319	3.12442	0.934366	0.000826126	0.00728197
SPU_013880	116.448	3.12354	0.423965	1.73929e-13	2.24404e-11
SPU_010041	3.94947	3.12009	1.0674	0.00346593	0.0228488
SPU_015594	244.704	3.11717	0.392725	2.06655e-15	4.05665e-13
SPU_012238	3432.59	3.11654	0.32481	8.39462e-22	4.40332e-19
SPU_012328	92.2049	3.11596	0.50675	7.80233e-10	4.60611e-08
SPU_003153	141.611	3.10736	0.382508	4.52436e-16	1.00532e-13
SPU_020402	37.02	3.10103	0.598926	2.24689e-07	6.86664e-06
SPU_009703	43.6814	3.09783	0.547954	1.57255e-08	6.66848e-07
SPU_013966	275.067	3.09747	0.393433	3.46442e-15	6.29836e-13
SPU_006294	61.7852	3.09708	0.489403	2.47905e-10	1.64228e-08
SPU_019996	40.4061	3.08903	0.579907	9.99776e-08	3.40317e-06
SPU_009259	195.758	3.08888	0.382909	7.21198e-16	1.53841e-13
SPU_018098	219.653	3.0861	0.358468	7.3617e-18	2.10315e-15
SPU_004144	73.4011	3.08535	0.540772	1.16036e-08	5.11398e-07
SPU_007232	133.211	3.07864	0.470498	6.01471e-11	4.58221e-09
SPU_007042	10.53	3.07777	0.864893	0.000372898	0.00378541
SPU_020546	388.085	3.07646	0.319672	6.34419e-22	3.56132e-19
SPU_013634	134.118	3.07475	0.425033	4.68502e-13	5.57274e-11
SPU_024689	74.7353	3.07186	0.451769	1.04897e-11	9.53517e-10
SPU_013489	38.1527	3.06757	0.622507	8.31753e-07	2.15669e-05
SPU_019777	38.69	3.06587	0.542311	1.57349e-08	6.66848e-07
SPU_004888	193.187	3.06564	0.374064	2.49532e-16	5.95841e-14
SPU_001561	72.4175	3.06496	0.540901	1.4582e-08	6.25442e-07
SPU_022945	382.324	3.06414	0.383451	1.33893e-15	2.74626e-13
SPU_011323	20.7845	3.06307	0.801558	0.000132701	0.00162621
SPU_025627	353.58	3.06148	0.350365	2.37303e-18	7.66967e-16
SPU_027460	7.76811	3.06143	0.977801	0.00174251	0.0132498
SPU_019007	11.9091	3.06133	0.786834	9.99588e-05	0.00128891
SPU_023515	44.325	3.0549	0.530884	8.69732e-09	4.00415e-07
SPU_011701	190.925	3.04924	0.407745	7.52951e-14	1.08037e-11
SPU_012981	29.7189	3.0492	0.574577	1.11535e-07	3.74479e-06
SPU_016032	26.3175	3.04308	0.699463	1.35768e-05	0.000236482
SPU_025966	13.9625	3.03215	0.788885	0.000121246	0.00151189
SPU_002552	1225.37	3.03029	0.283112	9.80199e-27	1.01172e-23
SPU_008637	41.5893	3.02906	0.601943	4.8504e-07	1.36139e-05
SPU_027635	421.867	3.02872	0.48445	4.05579e-10	2.54457e-08
SPU_012414	82.9318	3.02664	0.456811	3.45873e-11	2.78763e-09
SPU_014019	35.5976	3.02651	0.56656	9.19732e-08	3.16437e-06
SPU_023882	34.8417	3.02553	0.584986	2.31639e-07	7.06554e-06
SPU_003584	36.1019	3.02243	0.803016	0.000167321	0.00196396
SPU_018478	75.8533	3.02229	0.480704	3.23212e-10	2.06012e-08
SPU_027682	18.2335	3.02207	0.792943	0.000138291	0.00167737
SPU_006497	22.057	3.02109	0.685203	1.03831e-05	0.000189303
SPU_006145	216.367	3.02087	0.362339	7.61118e-17	2.01269e-14
SPU_006526	129.595	3.01658	0.594789	3.94324e-07	1.13362e-05
SPU_018053	73.2199	3.01436	0.478689	3.03224e-10	1.95216e-08
SPU_012597	1549.91	3.01299	0.410491	2.13635e-13	2.71257e-11
SPU_023126	11.826	3.01004	0.824372	0.000260899	0.00285011
SPU_014840	139.246	3.0058	0.41246	3.15764e-13	3.8563e-11
SPU_005580	352.684	3.0009	0.438481	7.70857e-12	7.31903e-10
SPU_015125	76.9761	2.989	0.554847	7.16153e-08	2.5181e-06
SPU_021160	10.1967	2.9863	0.858884	0.000507139	0.00484965
SPU_019277	11.2495	2.98431	0.819013	0.000268655	0.00291691
SPU_015903	300.741	2.97822	0.358882	1.05347e-16	2.67523e-14
SPU_006401	64.4093	2.97414	0.476418	4.30047e-10	2.67708e-08
SPU_027835	24.8138	2.97217	0.644894	4.05059e-06	8.538e-05
SPU_015952	206.197	2.96373	0.347973	1.63566e-17	4.59088e-15
SPU_013810	653.932	2.95633	0.325375	1.02819e-19	4.01207e-17
SPU_021843	223.194	2.95168	0.428046	5.36015e-12	5.28004e-10
SPU_002770	4.73072	2.95132	1.01227	0.00355055	0.0232849
SPU_016676	6.22107	2.95006	0.944342	0.00178453	0.0135051
SPU_026105	192.197	2.94989	0.390223	4.04621e-14	6.0217e-12
SPU_004978	8.93054	2.948	1.01229	0.00358896	0.0234839
SPU_015080	104.507	2.94119	0.714811	3.87792e-05	0.000577125
SPU_005650	52.4501	2.9408	0.478201	7.76227e-10	4.59193e-08
SPU_019089	66.5967	2.94052	0.48591	1.43436e-09	7.91295e-08
SPU_011360	94.4004	2.93947	0.412921	1.08938e-12	1.2317e-10
SPU_003644	35.1138	2.93864	0.73507	6.39402e-05	0.000882611
SPU_005462	61.2447	2.9384	0.629445	3.03792e-06	6.62606e-05
SPU_026732	17.0277	2.93644	0.702439	2.91057e-05	0.000454956
SPU_008837	11.5075	2.93276	0.809119	0.000289366	0.00309557
SPU_027167	144.74	2.92954	0.431717	1.15452e-11	1.03995e-09
SPU_012745	209.017	2.92751	0.4086	7.79394e-13	8.93845e-11
SPU_026240	61.0137	2.92305	0.506323	7.78302e-09	3.62494e-07
SPU_001680	120.34	2.92228	0.408803	8.78128e-13	1.00348e-10
SPU_011935	6.46893	2.91781	0.96356	0.00246048	0.0174912
SPU_001279	196.647	2.91379	0.37207	4.82868e-15	8.42948e-13
SPU_017043	629.341	2.90678	0.314319	2.29008e-20	9.64153e-18
SPU_001631	97.9459	2.90302	0.425516	8.95578e-12	8.25816e-10
SPU_028882	6.96136	2.90208	0.976141	0.00294889	0.0201744
SPU_017972	211.256	2.90121	0.432572	1.98835e-11	1.66548e-09
SPU_028689	730.841	2.90085	0.334463	4.20207e-18	1.28051e-15
SPU_027511	6.25693	2.90007	0.951007	0.00229242	0.0165877
SPU_004025	133.743	2.89705	0.50141	7.56868e-09	3.5354e-07
SPU_026556	30.205	2.89515	0.639028	5.88313e-06	0.000117285
SPU_019439	235.133	2.88136	0.513336	1.98853e-08	8.24184e-07
SPU_001702	46.3567	2.87969	0.645481	8.14593e-06	0.000153682
SPU_018998	8.28097	2.87963	0.941995	0.00223601	0.0162567
SPU_015321	178.741	2.87871	0.371495	9.26157e-15	1.50428e-12
SPU_009599	131.661	2.87389	0.421692	9.41737e-12	8.65884e-10
SPU_001608	66.8082	2.87299	0.593329	1.28445e-06	3.13252e-05
SPU_022187	804.441	2.86671	0.311211	3.21747e-20	1.30316e-17
SPU_008537	124.992	2.86611	0.392086	2.67328e-13	3.34129e-11
SPU_017048	79.5058	2.86503	0.459509	4.5181e-10	2.80166e-08
SPU_023094	171.451	2.86068	0.435539	5.09494e-11	3.95096e-09
SPU_005705	122.801	2.85657	0.418353	8.6031e-12	8.01885e-10
SPU_019781	87.8378	2.85246	0.476296	2.11339e-09	1.11772e-07
SPU_003080	139.694	2.85013	0.427037	2.48596e-11	2.07144e-09
SPU_006977	48.7809	2.84871	0.51376	2.94243e-08	1.16521e-06
SPU_000842	171.445	2.84389	0.345281	1.77386e-16	4.33268e-14
SPU_028658	7.85439	2.8413	0.910983	0.00181503	0.0136853
SPU_018281	35.5605	2.84037	0.613621	3.67668e-06	7.85333e-05
SPU_003412	21.749	2.839	0.701196	5.14825e-05	0.00073737
SPU_028132	60.5236	2.83857	0.471166	1.69557e-09	9.19545e-08
SPU_014518	395.019	2.83852	0.35815	2.27231e-15	4.40648e-13
SPU_005264	348.275	2.83688	0.3423	1.15468e-16	2.90916e-14
SPU_016088	30.764	2.83434	0.569602	6.49135e-07	1.75722e-05
SPU_010785	41.5465	2.82406	0.538642	1.58048e-07	5.04698e-06
SPU_010698	3646.36	2.82027	0.516918	4.87174e-08	1.7815e-06
SPU_015826	233.504	2.81791	0.443267	2.05533e-10	1.39331e-08
SPU_026664	118.436	2.81616	0.488285	8.04843e-09	3.72147e-07
SPU_022475	7.3922	2.80783	0.918101	0.00222597	0.0162162
SPU_020635	443.949	2.80735	0.377051	9.65413e-14	1.33148e-11
SPU_019538	72.9876	2.80724	0.471898	2.70066e-09	1.39827e-07
SPU_017585	87.0003	2.80655	0.473809	3.15387e-09	1.61463e-07
SPU_007370	7.9285	2.80627	0.934678	0.00267869	0.0186651
SPU_003808	27.7494	2.80589	0.637266	1.0676e-05	0.000193429
SPU_017485	763.832	2.80293	0.505246	2.89518e-08	1.15077e-06
SPU_024383	108.485	2.80184	0.430773	7.81008e-11	5.79812e-09
SPU_028056	44.0981	2.80125	0.55951	5.53953e-07	1.53462e-05
SPU_020409	44.4893	2.79713	0.563779	6.99889e-07	1.87715e-05
SPU_019225	26.3668	2.79608	0.649974	1.69384e-05	0.000284204
SPU_008893	57.4094	2.79555	0.501379	2.46501e-08	1.00093e-06
SPU_026077	4.45039	2.78985	1.02956	0.00673344	0.0376463
SPU_025031	118.8	2.78401	0.380264	2.45657e-13	3.10683e-11
SPU_014426	32.4144	2.78122	0.607728	4.7298e-06	9.71993e-05
SPU_027434	41.6477	2.7802	0.519722	8.82461e-08	3.04295e-06
SPU_002174	206.544	2.77831	0.360809	1.3581e-14	2.17276e-12
SPU_023264	19.9298	2.77494	0.692957	6.21492e-05	0.00086198
SPU_015293	13.9184	2.77227	0.981481	0.00473424	0.0290139
SPU_003711	93.485	2.7701	0.448933	6.81118e-10	4.09657e-08
SPU_024352	86.7678	2.76935	0.474782	5.44746e-09	2.60542e-07
SPU_013374	95.1009	2.76887	0.532805	2.02772e-07	6.28082e-06
SPU_025478	710.354	2.76214	0.417161	3.56068e-11	2.86259e-09
SPU_024300	262.966	2.76168	0.36926	7.49216e-14	1.07985e-11
SPU_003406	96.3093	2.76134	0.403365	7.60645e-12	7.24356e-10
SPU_007962	218.279	2.75756	0.350387	3.54573e-15	6.37375e-13
SPU_009862	436.087	2.75734	0.457924	1.72914e-09	9.36164e-08
SPU_023689	60.0339	2.75656	0.495536	2.65517e-08	1.0727e-06
SPU_016983	73.5823	2.75461	0.438088	3.21996e-10	2.05647e-08
SPU_005258	491.975	2.75275	0.458875	1.98647e-09	1.05233e-07
SPU_007851	38.3183	2.75191	0.586096	2.6619e-06	5.91066e-05
SPU_011549	26.2052	2.75002	0.621171	9.54824e-06	0.000177007
SPU_027429	11.1518	2.74866	0.823358	0.000842775	0.00741542
SPU_010687	297.989	2.74766	0.362338	3.37265e-14	5.07094e-12
SPU_001813	6.94755	2.7468	0.912406	0.00260817	0.018266
SPU_008222	14.2403	2.74615	0.731556	0.000174137	0.00202835
SPU_011502	16.6672	2.74608	0.685661	6.20161e-05	0.00086088
SPU_006801	180.906	2.7433	0.367489	8.33095e-14	1.1743e-11
SPU_025139	6.9026	2.74056	0.913111	0.00268789	0.018717
SPU_018191	171.657	2.74048	0.434822	2.92825e-10	1.89666e-08
SPU_008159	29.5844	2.73351	0.65585	3.07432e-05	0.000476133
SPU_011877	224.863	2.73297	0.352537	9.02477e-15	1.48085e-12
SPU_007954	89.7135	2.72556	0.444354	8.58244e-10	5.00205e-08
SPU_008212	50.6449	2.72132	0.527488	2.4824e-07	7.54315e-06
SPU_022669	130.849	2.71473	0.383507	1.45528e-12	1.61123e-10
SPU_008467	263.252	2.71385	0.336108	6.78466e-16	1.46682e-13
SPU_014861	22.1422	2.71252	0.631016	1.71836e-05	0.000287866
SPU_003288	317.434	2.7123	0.329866	1.99434e-16	4.83328e-14
SPU_001892	737.561	2.70484	0.339922	1.7595e-15	3.51867e-13
SPU_016264	7.03211	2.70428	0.913146	0.00306148	0.0207013
SPU_012870	533.261	2.70426	0.470853	9.28407e-09	4.23769e-07
SPU_002252	404.931	2.70413	0.348265	8.19212e-15	1.35815e-12
SPU_010277	163.772	2.70403	0.353119	1.89495e-14	2.91504e-12
SPU_026152	18.155	2.70198	0.744914	0.000286477	0.00306774
SPU_009716	80.1806	2.70022	0.501506	7.27559e-08	2.5554e-06
SPU_010326	37.6544	2.69911	0.6593	4.24179e-05	0.000622876
SPU_009516	80.0019	2.69805	0.458801	4.08631e-09	2.01519e-07
SPU_020794	30.0747	2.69801	0.690342	9.29803e-05	0.00121341
SPU_003415	223.159	2.69781	0.381262	1.4836e-12	1.63692e-10
SPU_015849	303.996	2.69367	0.317388	2.12059e-17	5.84936e-15
SPU_000614	6.89938	2.69237	0.948934	0.00455033	0.0281564
SPU_023235	40.7376	2.69134	0.565607	1.95207e-06	4.4871e-05
SPU_009962	13.77	2.68205	0.782767	0.000611706	0.00569307
SPU_002173	157.823	2.67842	0.415592	1.15729e-10	8.30267e-09
SPU_002531	259.508	2.67609	0.366616	2.89018e-13	3.57055e-11
SPU_015798	1527.35	2.67603	0.488026	4.17293e-08	1.55983e-06
SPU_017114	29.2806	2.67102	0.774604	0.000564266	0.00531336
SPU_003440	42.2533	2.66976	0.738586	0.000300703	0.00318335
SPU_026773	62.2772	2.66893	0.489764	5.05325e-08	1.83946e-06
SPU_000818	107.103	2.66717	0.479775	2.71018e-08	1.09354e-06
SPU_005596	9.58776	2.6641	0.867754	0.00213983	0.0156821
SPU_004872	9.20185	2.6638	0.942555	0.00471112	0.0289221
SPU_016717	281.189	2.66301	0.333647	1.44523e-15	2.94542e-13
SPU_026766	190.782	2.66009	0.342382	7.88899e-15	1.31471e-12
SPU_019083	18.2956	2.65835	0.675367	8.27951e-05	0.00110199
SPU_006689	47.2551	2.65632	0.516373	2.6869e-07	8.10299e-06
SPU_010126	361.203	2.65597	0.593055	7.51835e-06	0.000143878
SPU_026803	117.125	2.65462	0.653396	4.8486e-05	0.000700726
SPU_016067	68.9456	2.65276	0.434116	9.91858e-10	5.71828e-08
SPU_011699	9497.7	2.65088	0.29391	1.89193e-19	7.1219e-17
SPU_003403	172.192	2.65075	0.422373	3.47725e-10	2.19884e-08
SPU_027043	28.8695	2.64921	0.634387	2.96657e-05	0.000462579
SPU_009762	183.952	2.64877	0.483487	4.29008e-08	1.59616e-06
SPU_005846	51.3934	2.64624	0.517713	3.19778e-07	9.46526e-06
SPU_004567	320.31	2.64595	0.456525	6.79732e-09	3.20787e-07
SPU_022855	68.189	2.64486	0.542338	1.07831e-06	2.70185e-05
SPU_022376	18.4102	2.64444	0.674429	8.81813e-05	0.00116352
SPU_005290	103.64	2.64427	0.539279	9.42178e-07	2.39832e-05
SPU_001547	417.176	2.64222	0.532471	6.97042e-07	1.87108e-05
SPU_003955	182.811	2.64035	0.372331	1.3276e-12	1.48011e-10
SPU_012786	203.138	2.64028	0.333943	2.64997e-15	5.01723e-13
SPU_004562	49.6898	2.63555	0.482243	4.62429e-08	1.70661e-06
SPU_004394	8.05669	2.63471	0.878809	0.00271718	0.0188677
SPU_026183	352.109	2.63014	0.338464	7.79846e-15	1.30643e-12
SPU_007747	242.124	2.62934	0.364251	5.25697e-13	6.2299e-11
SPU_028211	35.0325	2.62909	0.597505	1.08197e-05	0.00019508
SPU_028759	105.482	2.6289	0.523408	5.09606e-07	1.42052e-05
SPU_017478	165.094	2.6269	0.356367	1.68913e-13	2.20601e-11
SPU_023774	160.914	2.6235	0.355963	1.70444e-13	2.20798e-11
SPU_026860	470.097	2.62341	0.437163	1.96131e-09	1.04419e-07
SPU_001735	178.083	2.62307	0.475806	3.5299e-08	1.34841e-06
SPU_021694	5.46042	2.62038	0.976009	0.0072575	0.0398248
SPU_016260	13.6507	2.61701	0.869297	0.00260829	0.018266
SPU_008888	29.1549	2.61655	0.727305	0.000321174	0.00335947
SPU_022706	10.0395	2.61647	0.801816	0.00110169	0.00915606
SPU_013434	148.786	2.61624	0.350667	8.60364e-14	1.20741e-11
SPU_024934	54.4923	2.61555	0.574094	5.21459e-06	0.000105602
SPU_007357	40.5127	2.6147	0.510144	2.96875e-07	8.88597e-06
SPU_020585	58.9908	2.60973	0.493658	1.24674e-07	4.09567e-06
SPU_006845	185.232	2.60683	0.395325	4.27693e-11	3.36238e-09
SPU_028871	14.5151	2.60232	0.798967	0.00112557	0.00932304
SPU_011042	267.347	2.60083	0.456703	1.2352e-08	5.39192e-07
SPU_023638	111.422	2.60017	0.439954	3.41909e-09	1.74205e-07
SPU_003803	115.155	2.60001	0.389616	2.50157e-11	2.07903e-09
SPU_020231	26.0597	2.6	0.608387	1.9235e-05	0.000317576
SPU_020062	321.059	2.59659	0.308694	4.04619e-17	1.09717e-14
SPU_002211	9.73805	2.59445	0.870779	0.00288764	0.0198231
SPU_007354	73.3148	2.59386	0.509687	3.59737e-07	1.04736e-05
SPU_007169	319.683	2.59053	0.647504	6.3132e-05	0.000873717
SPU_014410	11.7235	2.58395	0.837613	0.00203618	0.0150431
SPU_020852	27.6903	2.58143	0.642212	5.82986e-05	0.000820669
SPU_002053	17.5287	2.57966	0.83778	0.00207586	0.0153045
SPU_018899	216.336	2.57384	0.364542	1.65917e-12	1.81189e-10
SPU_010109	267.853	2.57358	0.352205	2.73042e-13	3.39943e-11
SPU_016013	140.237	2.57355	0.498947	2.49656e-07	7.5718e-06
SPU_016537	5.24448	2.57029	0.988392	0.00930957	0.0477522
SPU_021382	7.95562	2.5698	0.899413	0.00427405	0.026794
SPU_019856	291.637	2.56884	0.424456	1.43002e-09	7.90263e-08
SPU_004950	11.7686	2.56647	0.858992	0.00281026	0.0193793
SPU_003086	178.112	2.56512	0.410769	4.24637e-10	2.64856e-08
SPU_025226	62.7397	2.56004	0.501356	3.28651e-07	9.70991e-06
SPU_002521	366.194	2.55871	0.421706	1.29899e-09	7.26642e-08
SPU_023641	27.8762	2.55465	0.577895	9.84231e-06	0.000181623
SPU_020979	119.647	2.55243	0.437424	5.37442e-09	2.57433e-07
SPU_017199	11.1307	2.54855	0.771632	0.000957219	0.00816969
SPU_028108	131.829	2.54683	0.416992	1.01128e-09	5.80005e-08
SPU_020803	336.888	2.54662	0.357024	9.82716e-13	1.119e-10
SPU_006055	123.488	2.54647	0.42088	1.44539e-09	7.9601e-08
SPU_015308	25.5598	2.54642	0.601615	2.30973e-05	0.000372314
SPU_021020	477.031	2.5463	0.433037	4.10003e-09	2.01519e-07
SPU_020779	15.5105	2.54589	0.773173	0.000992026	0.00842182
SPU_007683	84.1058	2.54549	0.470333	6.22862e-08	2.2243e-06
SPU_018271	26.721	2.54055	0.575798	1.02315e-05	0.000187072
SPU_003625	179.588	2.53946	0.350918	4.59983e-13	5.49182e-11
SPU_013358	991.126	2.5374	0.294405	6.76827e-18	1.96877e-15
SPU_019374	69.8262	2.53683	0.541004	2.74391e-06	6.0675e-05
SPU_017351	21.2656	2.5356	0.644433	8.33269e-05	0.00110769
SPU_016955	436.76	2.53503	0.482567	1.49463e-07	4.81123e-06
SPU_017058	129.802	2.53442	0.514677	8.46628e-07	2.18515e-05
SPU_018764	10.3581	2.53433	0.857028	0.00310536	0.0209316
SPU_020762	743.644	2.53359	0.317492	1.46332e-15	2.96341e-13
SPU_019098	78.7964	2.53231	0.557152	5.49098e-06	0.000110709
SPU_026151	115.425	2.52935	0.516948	9.93859e-07	2.51189e-05
SPU_008007	21.4238	2.52846	0.724092	0.000479584	0.00463463
SPU_019502	63.3599	2.52602	0.654235	0.000112907	0.00142232
SPU_007376	212.314	2.52593	0.366195	5.2822e-12	5.2489e-10
SPU_007394	13557.2	2.52581	0.342932	1.76689e-13	2.27049e-11
SPU_026170	236.316	2.52576	0.343796	2.03205e-13	2.59042e-11
SPU_017198	69.853	2.52283	0.55633	5.76645e-06	0.000115318
SPU_027700	27.5077	2.52259	0.649285	0.000102254	0.00131136
SPU_009869	647.566	2.5167	0.371959	1.32334e-11	1.15376e-09
SPU_015845	6.05937	2.51629	0.933654	0.00703686	0.0389383
SPU_003647	7.43267	2.51572	0.895056	0.00494361	0.0299584
SPU_025367	87.4044	2.51516	0.430113	4.98531e-09	2.42056e-07
SPU_025362	273.37	2.51464	0.383468	5.46723e-11	4.20517e-09
SPU_008353	80.8709	2.51454	0.513481	9.72839e-07	2.46851e-05
SPU_001537	114.976	2.51417	0.528654	1.97657e-06	4.54016e-05
SPU_018620	34.4612	2.51413	0.586222	1.79725e-05	0.000299358
SPU_012040	19.3012	2.51114	0.752351	0.000844673	0.00742668
SPU_020210	99.1922	2.50895	0.632901	7.36418e-05	0.000994226
SPU_014638	57.0079	2.50706	0.549787	5.11403e-06	0.00010396
SPU_022143	41.3074	2.50473	0.540031	3.51594e-06	7.55538e-05
SPU_023617	97.9723	2.50296	0.411063	1.13613e-09	6.46845e-08
SPU_014198	17.5078	2.50217	0.769782	0.00115206	0.00950307
SPU_010167	32.1451	2.5009	0.570602	1.17097e-05	0.000208849
SPU_000262	158.276	2.49912	0.370364	1.50164e-11	1.2951e-09
SPU_012244	10.705	2.49778	0.7915	0.00160085	0.0124266
SPU_007023	116.586	2.49634	0.430865	6.88146e-09	3.2428e-07
SPU_019141	186.462	2.49571	0.384272	8.32266e-11	6.12185e-09
SPU_023188	130.872	2.49393	0.57743	1.56728e-05	0.000266604
SPU_023645	108.646	2.48822	0.448407	2.87265e-08	1.14466e-06
SPU_005441	81.0414	2.48735	0.42668	5.55823e-09	2.65047e-07
SPU_028833	5.90408	2.48528	0.941621	0.00830618	0.0438602
SPU_014036	387.938	2.4848	0.316827	4.40786e-15	7.74935e-13
SPU_017310	100.191	2.48315	0.422122	4.04008e-09	1.99833e-07
SPU_010988	12.8117	2.48193	0.851984	0.00357835	0.023424
SPU_013460	45.6843	2.48055	0.602294	3.8133e-05	0.00056883
SPU_018686	9.81102	2.47874	0.952503	0.00925874	0.0475525
SPU_022237	38.4197	2.47831	0.694985	0.000362478	0.00370077
SPU_019963	82.2213	2.47734	0.426507	6.3058e-09	2.99357e-07
SPU_000952	22.2093	2.46987	0.615317	5.97022e-05	0.000835648
SPU_000995	107.656	2.46865	0.404162	1.00847e-09	5.80005e-08
SPU_004524	459.632	2.46717	0.316624	6.59003e-15	1.11567e-12
SPU_024135	241.185	2.46594	0.34253	6.05752e-13	7.07382e-11
SPU_015554	7.01375	2.46559	0.924552	0.00765779	0.0414807
SPU_019587	228.372	2.46511	0.389481	2.46412e-10	1.63578e-08
SPU_009711	158.352	2.46341	0.71296	0.000549906	0.00519803
SPU_012329	155.577	2.46317	0.493856	6.11207e-07	1.67152e-05
SPU_026395	196.773	2.45975	0.362871	1.21359e-11	1.08467e-09
SPU_011489	44.6053	2.45709	0.528353	3.31163e-06	7.15961e-05
SPU_018963	110.313	2.45665	0.399581	7.84284e-10	4.6215e-08
SPU_000212	11.7071	2.4555	0.941358	0.00909479	0.046944
SPU_028209	7029.6	2.45401	0.305732	1.00171e-15	2.09487e-13
SPU_006100	59.4439	2.45364	0.445922	3.74658e-08	1.42206e-06
SPU_024943	7.13878	2.45159	0.922779	0.00788995	0.0423085
SPU_006144	111.784	2.45132	0.573764	1.93425e-05	0.000319185
SPU_024309	16.5979	2.45078	0.693679	0.000410845	0.00410678
SPU_017738	23.8307	2.45054	0.653383	0.000176457	0.00205163
SPU_019731	236.571	2.44671	0.337075	3.91013e-13	4.75713e-11
SPU_013254	4669.07	2.44624	0.269583	1.14525e-19	4.41502e-17
SPU_028742	33.1421	2.44451	0.66686	0.000246661	0.00271871
SPU_021759	110.657	2.44392	0.384318	2.02933e-10	1.38154e-08
SPU_009600	285.376	2.4435	0.374294	6.65303e-11	5.05646e-09
SPU_025720	150.204	2.44167	0.399291	9.6552e-10	5.57649e-08
SPU_027339	138.351	2.44046	0.392831	5.21529e-10	3.18461e-08
SPU_028082	43.9988	2.43932	0.530486	4.26007e-06	8.9263e-05
SPU_028455	332.571	2.43883	0.367791	3.33381e-11	2.70055e-09
SPU_008827	52.5302	2.43854	0.517361	2.43585e-06	5.47455e-05
SPU_007182	6.99903	2.43757	0.910622	0.00743245	0.0405207
SPU_011933	143.68	2.43711	0.592568	3.90895e-05	0.000580933
SPU_003844	149.974	2.43625	0.371409	5.39962e-11	4.17323e-09
SPU_025634	57.8039	2.43553	0.542216	7.06185e-06	0.000136778
SPU_008503	11.3783	2.43551	0.762574	0.00140412	0.0111647
SPU_025859	837.848	2.43498	0.319667	2.59133e-14	3.94832e-12
SPU_017749	458.224	2.43473	0.407015	2.20544e-09	1.16256e-07
SPU_010782	11.2717	2.43426	0.7686	0.0015395	0.0120527
SPU_014072	94.2396	2.43342	0.417728	5.69886e-09	2.71349e-07
SPU_005612	148.471	2.43224	0.355996	8.36052e-12	7.89119e-10
SPU_021335	10.3404	2.4307	0.802853	0.00246519	0.0175052
SPU_014610	96.5038	2.43058	0.408973	2.79626e-09	1.44077e-07
SPU_016514	496.835	2.42999	0.414884	4.71206e-09	2.29137e-07
SPU_004478	89.2202	2.42779	0.479196	4.05479e-07	1.16151e-05
SPU_024598	113.879	2.42593	0.412388	4.03751e-09	1.99833e-07
SPU_008678	97.001	2.42015	0.504422	1.60371e-06	3.7954e-05
SPU_021325	18.9354	2.41948	0.694062	0.000490346	0.00471726
SPU_008694	34.803	2.41911	0.572561	2.38864e-05	0.000383104
SPU_019063	15.3561	2.41751	0.772922	0.00176144	0.0133604
SPU_027209	334.323	2.41659	0.372522	8.74994e-11	6.39205e-09
SPU_020918	56.8733	2.41323	0.468015	2.51872e-07	7.63177e-06
SPU_017647	13190	2.41129	0.269486	3.62869e-19	1.29008e-16
SPU_000453	22.5425	2.41125	0.625937	0.000117052	0.00146645
SPU_023575	227.175	2.41085	0.519664	3.49665e-06	7.51897e-05
SPU_022567	14.5124	2.41068	0.722381	0.000846488	0.00743279
SPU_021950	21.2747	2.4098	0.665605	0.000294077	0.00313549
SPU_020155	517.179	2.40796	0.352665	8.61632e-12	8.01885e-10
SPU_027487	188.842	2.4059	0.360893	2.61954e-11	2.17144e-09
SPU_007688	82.6133	2.40567	0.456141	1.335e-07	4.34547e-06
SPU_028329	77.8319	2.40439	0.425024	1.53982e-08	6.5431e-07
SPU_026814	114.079	2.40075	0.543082	9.84262e-06	0.000181623
SPU_021656	444.338	2.39996	0.437414	4.09515e-08	1.53485e-06
SPU_010045	8.0781	2.39924	0.927162	0.00966134	0.0490644
SPU_002737	1842.22	2.39841	0.415987	8.13688e-09	3.75152e-07
SPU_018267	1169.01	2.39698	0.352304	1.01944e-11	9.29314e-10
SPU_014517	157.874	2.39585	0.375584	1.78228e-10	1.24243e-08
SPU_023881	111.99	2.39543	0.491617	1.10169e-06	2.74998e-05
SPU_019340	74.9988	2.39202	0.414517	7.89754e-09	3.67293e-07
SPU_018940	6.78503	2.39024	0.913792	0.00890354	0.0462703
SPU_008621	30.8939	2.38876	0.671169	0.000372125	0.00378236
SPU_021737	11.3395	2.3841	0.825158	0.00386141	0.0248575
SPU_011901	12.1102	2.38326	0.756095	0.00162125	0.0125453
SPU_010944	209.236	2.38312	0.366124	7.56267e-11	5.66704e-09
SPU_020810	8.97834	2.3829	0.823093	0.00379088	0.0244995
SPU_024610	133.519	2.38248	0.354535	1.81704e-11	1.54627e-09
SPU_010282	33.7527	2.37984	0.563826	2.43358e-05	0.000389531
SPU_004600	139.845	2.37963	0.403654	3.74201e-09	1.88556e-07
SPU_000803	69.8014	2.37821	0.557243	1.9739e-05	0.000325059
SPU_020421	62.7909	2.37688	0.51052	3.22727e-06	6.99917e-05
SPU_013248	9.16964	2.37662	0.826904	0.0040516	0.0257885
SPU_017898	58.6889	2.37471	0.451264	1.42226e-07	4.60141e-06
SPU_015969	264.65	2.37351	0.39821	2.51545e-09	1.3173e-07
SPU_026356	184.233	2.37211	0.362099	5.71496e-11	4.36424e-09
SPU_015082	84.081	2.37135	0.436966	5.73608e-08	2.07153e-06
SPU_008214	50.104	2.37119	0.540857	1.16446e-05	0.000207919
SPU_017138	201.419	2.37106	0.363978	7.30358e-11	5.49865e-09
SPU_005708	156.32	2.36953	0.389375	1.16155e-09	6.57805e-08
SPU_006153	93.1298	2.36882	0.414942	1.13768e-08	5.04186e-07
SPU_003540	72.3475	2.36815	0.512749	3.86454e-06	8.18356e-05
SPU_023776	31.6901	2.36658	0.568682	3.16151e-05	0.000487377
SPU_019259	67.5984	2.36577	0.443663	9.69442e-08	3.31757e-06
SPU_028306	43.0253	2.36421	0.561825	2.57529e-05	0.000409754
SPU_007526	42.4548	2.36354	0.501241	2.41268e-06	5.42887e-05
SPU_009380	15.2942	2.36311	0.780988	0.00247983	0.0175783
SPU_021688	158.476	2.35669	0.36275	8.20813e-11	6.06375e-09
SPU_027946	62.99	2.35585	0.497613	2.19823e-06	4.99552e-05
SPU_028554	183.441	2.35576	0.388324	1.30742e-09	7.29868e-08
SPU_011479	60.5369	2.35506	0.431244	4.73229e-08	1.74446e-06
SPU_023274	77.4441	2.35354	0.53243	9.8533e-06	0.000181715
SPU_013765	76.0299	2.35256	0.407804	7.9815e-09	3.70122e-07
SPU_017988	229.66	2.35081	0.335915	2.59242e-12	2.72861e-10
SPU_008218	193.988	2.34975	0.438247	8.24368e-08	2.8671e-06
SPU_000136	981.478	2.34862	0.290921	6.85549e-16	1.47218e-13
SPU_014329	2033.59	2.34835	0.547104	1.76802e-05	0.000294796
SPU_012072	50.2042	2.34829	0.502065	2.90737e-06	6.38857e-05
SPU_005164	13.6911	2.3477	0.881808	0.0077593	0.0418393
SPU_028214	223.734	2.34354	0.444221	1.32306e-07	4.31539e-06
SPU_001695	118.745	2.34131	0.429039	4.83996e-08	1.77571e-06
SPU_023198	67.6513	2.34101	0.462239	4.09486e-07	1.16569e-05
SPU_000127	68.202	2.34058	0.451414	2.16018e-07	6.60797e-06
SPU_016351	51.4309	2.33985	0.490796	1.86554e-06	4.31298e-05
SPU_011871	10.4455	2.33937	0.827801	0.00471318	0.0289291
SPU_022295	205.482	2.33905	0.340597	6.53408e-12	6.27841e-10
SPU_028178	276.994	2.33838	0.319715	2.59406e-13	3.25498e-11
SPU_022993	235.613	2.33723	0.451821	2.30475e-07	7.03674e-06
SPU_001468	293.278	2.33609	0.391202	2.3499e-09	1.23464e-07
SPU_014859	92.6671	2.33503	0.407214	9.79953e-09	4.4225e-07
SPU_019831	8.60541	2.33454	0.860392	0.00666088	0.0373712
SPU_002282	57.5808	2.33358	0.455759	3.05212e-07	9.07879e-06
SPU_003704	12.6927	2.33313	0.726906	0.0013289	0.0106737
SPU_004713	4505.88	2.3318	0.332987	2.51129e-12	2.66956e-10
SPU_004440	50.4441	2.32798	0.615807	0.000156599	0.00185719
SPU_005742	28.4417	2.32738	0.612196	0.000143708	0.00173191
SPU_020441	270.135	2.32717	0.388736	2.14389e-09	1.13198e-07
SPU_003125	10.5288	2.32547	0.790175	0.00325072	0.0217419
SPU_018968	301.595	2.32435	0.353891	5.09968e-11	3.95096e-09
SPU_000890	55.3717	2.32201	0.472608	8.96127e-07	2.29563e-05
SPU_018898	7412.42	2.31847	0.278169	7.76618e-17	2.02028e-14
SPU_024319	49.7664	2.31807	0.496509	3.03054e-06	6.61448e-05
SPU_011076	25.4758	2.31694	0.582368	6.93565e-05	0.000942335
SPU_025315	790.608	2.31323	0.311525	1.12349e-13	1.53625e-11
SPU_023452	328.505	2.31245	0.530318	1.2976e-05	0.000227006
SPU_007222	192.491	2.312	0.373802	6.20622e-10	3.75389e-08
SPU_009365	7.44715	2.31179	0.870958	0.0079472	0.0425158
SPU_026973	87.3458	2.31128	0.450396	2.87184e-07	8.6363e-06
SPU_004682	851.864	2.30869	0.320622	5.9921e-13	7.02305e-11
SPU_021527	10.3297	2.30821	0.770744	0.00274635	0.0190453
SPU_009126	105.442	2.30719	0.486665	2.12849e-06	4.85426e-05
SPU_010913	40.4721	2.30716	0.606738	0.000143204	0.00172766
SPU_023764	713.585	2.30676	0.290066	1.82755e-15	3.63205e-13
SPU_017640	166.755	2.30625	0.362624	2.01889e-10	1.37737e-08
SPU_000492	9.08271	2.30508	0.867966	0.00791393	0.0423886
SPU_001402	89.6846	2.3043	0.516396	8.10926e-06	0.000153171
SPU_014596	137.828	2.30241	0.427065	6.99711e-08	2.47116e-06
SPU_008122	144.511	2.30195	0.35478	8.67562e-11	6.35226e-09
SPU_025799	12.2506	2.30162	0.88842	0.00957846	0.0488133
SPU_012095	17.8223	2.30082	0.72907	0.00160046	0.0124266
SPU_020267	585.044	2.30004	0.347999	3.8606e-11	3.0652e-09
SPU_027591	193.7	2.29936	0.382666	1.86912e-09	1.00011e-07
SPU_000009	33.7584	2.2981	0.537474	1.90504e-05	0.000314853
SPU_010245	697.015	2.2967	0.318733	5.77285e-13	6.79096e-11
SPU_001360	136.598	2.29649	0.519179	9.71973e-06	0.000179562
SPU_024439	66.7551	2.29129	0.485303	2.34266e-06	5.27874e-05
SPU_024179	145.76	2.29028	0.366192	3.99218e-10	2.51452e-08
SPU_016115	23.2962	2.2896	0.725574	0.00160181	0.012431
SPU_019701	162.021	2.2893	0.417568	4.19465e-08	1.56612e-06
SPU_005045	248.659	2.28888	0.323675	1.53224e-12	1.68478e-10
SPU_006438	77.9996	2.28787	0.432764	1.24586e-07	4.09567e-06
SPU_015473	241.239	2.28719	0.353634	9.95259e-11	7.22115e-09
SPU_022869	9.35142	2.28647	0.819717	0.00528156	0.0314994
SPU_027695	18.6042	2.28547	0.718237	0.00146238	0.0115564
SPU_020542	102.555	2.28145	0.421946	6.40942e-08	2.28122e-06
SPU_010497	8.24713	2.27908	0.828155	0.00592332	0.0342356
SPU_024175	442.893	2.27374	0.367969	6.44405e-10	3.89039e-08
SPU_026876	137.06	2.27265	0.38492	3.54343e-09	1.79967e-07
SPU_014268	38.1134	2.27212	0.505924	7.08795e-06	0.000137035
SPU_002475	26.3972	2.27012	0.594056	0.000132696	0.00162621
SPU_021326	12.4675	2.26958	0.86771	0.00890702	0.0462734
SPU_027889	65.569	2.26922	0.487886	3.30127e-06	7.14203e-05
SPU_026458	669.092	2.2672	0.312573	4.06609e-13	4.89108e-11
SPU_009876	93.4715	2.26637	0.5132	1.00472e-05	0.000185078
SPU_027101	29.7604	2.26505	0.64645	0.000458619	0.00447801
SPU_027161	11.4534	2.26389	0.763312	0.00301821	0.0205127
SPU_008352	5184.31	2.26352	0.271544	7.70151e-17	2.01988e-14
SPU_004279	57.1679	2.26288	0.476269	2.02142e-06	4.63286e-05
SPU_001165	12.3607	2.26286	0.747973	0.00248366	0.0175935
SPU_007842	46.7543	2.2612	0.624247	0.000292023	0.00311756
SPU_022284	216.616	2.26082	0.460952	9.35862e-07	2.38414e-05
SPU_011694	67.7859	2.25943	0.523697	1.6005e-05	0.000271822
SPU_023547	83.2116	2.25817	0.410986	3.91763e-08	1.47821e-06
SPU_027547	39.1169	2.25809	0.533452	2.30623e-05	0.000371938
SPU_014176	30.9419	2.25735	0.557171	5.09032e-05	0.00073062
SPU_028255	33.3113	2.25663	0.614763	0.00024186	0.00267696
SPU_021225	15.7547	2.25594	0.74703	0.00252869	0.0178453
SPU_009678	9.10153	2.25497	0.811505	0.00545679	0.0322439
SPU_026247	68.2611	2.25252	0.453251	6.70571e-07	1.80305e-05
SPU_020518	43.9077	2.25202	0.491944	4.69888e-06	9.66882e-05
SPU_003209	36.0138	2.25047	0.5699	7.85161e-05	0.00105248
SPU_019111	49.2844	2.24834	0.537768	2.9038e-05	0.000454338
SPU_017233	1523.69	2.24708	0.329126	8.64613e-12	8.01885e-10
SPU_010331	853.012	2.24645	0.302413	1.09903e-13	1.50926e-11
SPU_026220	35.5385	2.24551	0.513352	1.21874e-05	0.000215295
SPU_014640	4021.41	2.24505	0.322551	3.39584e-12	3.51639e-10
SPU_007528	110.097	2.24416	0.472341	2.02272e-06	4.63286e-05
SPU_012692	271.216	2.24396	0.347395	1.05139e-10	7.61114e-09
SPU_028422	175.134	2.24307	0.406816	3.51332e-08	1.34629e-06
SPU_024635	48.5242	2.24225	0.590288	0.000145534	0.00175194
SPU_011357	126.495	2.24062	0.442927	4.22173e-07	1.19861e-05
SPU_012582	54.806	2.23939	0.498037	6.9102e-06	0.000134708
SPU_003963	75.5314	2.23807	0.441859	4.08139e-07	1.16569e-05
SPU_021822	150	2.23648	0.391922	1.15368e-08	5.09162e-07
SPU_007148	11.2792	2.23612	0.768419	0.00361398	0.0236082
SPU_028504	188.101	2.23547	0.34962	1.61599e-10	1.13892e-08
SPU_017427	373.004	2.23501	0.332987	1.91964e-11	1.61214e-09
SPU_025832	110.734	2.23495	0.386579	7.40999e-09	3.4765e-07
SPU_027627	1250.19	2.23465	0.472348	2.23492e-06	5.07168e-05
SPU_018545	11.5738	2.23437	0.772583	0.00382708	0.0246985
SPU_016443	272.484	2.23414	0.371552	1.82123e-09	9.7775e-08
SPU_019164	20.0816	2.23397	0.632803	0.000415114	0.00414169
SPU_000255	1671.45	2.23142	0.378941	3.89528e-09	1.93837e-07
SPU_002215	105.071	2.22737	0.47367	2.57157e-06	5.73797e-05
SPU_000071	8.01202	2.22542	0.840915	0.00813478	0.0432014
SPU_016395	14.8562	2.2246	0.807027	0.00584182	0.0338809
SPU_019128	23.4599	2.22421	0.632059	0.000433186	0.00428062
SPU_000468	65.0685	2.22404	0.507612	1.17932e-05	0.000210104
SPU_011123	7.88785	2.22398	0.835784	0.00779205	0.0419452
SPU_019458	2654.41	2.22356	0.397183	2.16418e-08	8.88925e-07
SPU_005595	400.79	2.22338	0.416645	9.48211e-08	3.25536e-06
SPU_006771	15.7061	2.22278	0.747949	0.00296022	0.020226
SPU_023718	376.274	2.22014	0.397375	2.3101e-08	9.42809e-07
SPU_009901	18.7768	2.21655	0.754494	0.00330553	0.0220302
SPU_006152	54.6037	2.21632	0.618076	0.000336004	0.00348271
SPU_030073	81.1942	2.21506	0.414078	8.8254e-08	3.04295e-06
SPU_009818	40.6314	2.21381	0.576331	0.000122431	0.0015237
SPU_015555	231.559	2.21363	0.705197	0.00169509	0.0129787
SPU_021717	68.1248	2.21186	0.446389	7.23234e-07	1.92524e-05
SPU_023791	10.8802	2.21108	0.824954	0.00735693	0.0402255
SPU_015856	503.741	2.21054	0.443055	6.05921e-07	1.6599e-05
SPU_026998	286.631	2.2098	0.414151	9.51677e-08	3.26375e-06
SPU_005473	649.014	2.2096	0.287459	1.51021e-14	2.40409e-12
SPU_000163	134.333	2.20943	0.386026	1.04331e-08	4.682e-07
SPU_028096	577.291	2.20915	0.299236	1.5519e-13	2.0519e-11
SPU_012622	32.0212	2.20912	0.530852	3.16216e-05	0.000487377
SPU_011722	166.341	2.20433	0.518729	2.1426e-05	0.00034889
SPU_025961	21569.8	2.20382	0.333989	4.15365e-11	3.27351e-09
SPU_001979	42.5588	2.20346	0.50908	1.50258e-05	0.000257515
SPU_011661	31.8432	2.20345	0.548775	5.93909e-05	0.000832748
SPU_022357	54.6716	2.20275	0.499646	1.04029e-05	0.000189449
SPU_002839	71.8599	2.20263	0.479275	4.31207e-06	9.00021e-05
SPU_027057	15.0982	2.20244	0.684084	0.00128391	0.0103741
SPU_017170	50.6095	2.20227	0.560306	8.47767e-05	0.00112184
SPU_000757	77.2771	2.20142	0.446934	8.41015e-07	2.17542e-05
SPU_016333	267.807	2.20103	0.355767	6.14218e-10	3.72219e-08
SPU_020190	245.584	2.2003	0.337121	6.72167e-11	5.09652e-09
SPU_024599	213.488	2.19998	0.373073	3.70336e-09	1.86903e-07
SPU_006662	62.1551	2.19934	0.486386	6.13191e-06	0.000121337
SPU_020422	109.319	2.1993	0.490666	7.38515e-06	0.000141753
SPU_015984	10.3777	2.19821	0.833435	0.00835131	0.0440661
SPU_000707	32.7509	2.1979	0.631348	0.000499031	0.00478549
SPU_007282	131.215	2.19753	0.452746	1.21136e-06	2.99073e-05
SPU_017594	20.8433	2.19733	0.637699	0.000569556	0.0053616
SPU_007634	179.654	2.1971	0.379639	7.15107e-09	3.36489e-07
SPU_002709	58.0962	2.19708	0.452499	1.20125e-06	2.97037e-05
SPU_012690	206.686	2.19604	0.445596	8.29406e-07	2.15235e-05
SPU_001388	1051.1	2.19512	0.322436	9.90173e-12	9.07809e-10
SPU_026865	23.9924	2.19359	0.657281	0.000845773	0.00742854
SPU_016650	41.6487	2.19307	0.59177	0.000210599	0.00238111
SPU_011617	65.1735	2.1921	0.478666	4.65865e-06	9.5922e-05
SPU_008225	55.8476	2.19093	0.505208	1.44643e-05	0.000249764
SPU_024932	4155.72	2.19019	0.323352	1.25805e-11	1.11506e-09
SPU_007588	347.72	2.18952	0.421994	2.11983e-07	6.49933e-06
SPU_014645	172.319	2.18777	0.410435	9.8006e-08	3.34674e-06
SPU_021552	108.995	2.18659	0.476172	4.38996e-06	9.12376e-05
SPU_027972	19.6252	2.1855	0.642057	0.000664292	0.00611313
SPU_008246	311.632	2.18473	0.364131	1.97514e-09	1.04835e-07
SPU_011366	281.857	2.18465	0.324933	1.77534e-11	1.51481e-09
SPU_028097	10.2294	2.18463	0.813686	0.00725603	0.0398235
SPU_012041	61.5271	2.18177	0.510724	1.93792e-05	0.000319626
SPU_016692	59.452	2.18176	0.527569	3.54175e-05	0.000534554
SPU_003350	36.3928	2.18116	0.696515	0.00173896	0.0132373
SPU_006419	52.8912	2.17977	0.554255	8.39676e-05	0.00111436
SPU_025460	84.3017	2.17759	0.583022	0.000187708	0.00216047
SPU_008764	102.279	2.17655	0.449672	1.29639e-06	3.15681e-05
SPU_014631	32.4978	2.17514	0.689531	0.00160761	0.01247
SPU_016233	107.58	2.17282	0.448722	1.28379e-06	3.13252e-05
SPU_007014	335.945	2.17249	0.342733	2.31659e-10	1.56051e-08
SPU_024045	184.566	2.17223	0.400403	5.79166e-08	2.08689e-06
SPU_009013	33.5508	2.16984	0.537241	5.37109e-05	0.000764157
SPU_021853	794.817	2.16854	0.347012	4.12575e-10	2.5834e-08
SPU_003533	18.102	2.16635	0.663595	0.0010963	0.00912313
SPU_020575	61.3567	2.16445	0.46078	2.63538e-06	5.86399e-05
SPU_028166	42.9982	2.16414	0.507132	1.97756e-05	0.000325494
SPU_007908	45.7536	2.16378	0.520238	3.19338e-05	0.000491683
SPU_011879	47.6562	2.16102	0.612297	0.000416564	0.00415103
SPU_025929	519.399	2.16096	0.319156	1.28033e-11	1.12797e-09
SPU_006917	175.852	2.15578	0.431948	6.0118e-07	1.64832e-05
SPU_014497	129.028	2.15573	0.498395	1.52286e-05	0.000260125
SPU_003498	35.2855	2.15401	0.532491	5.22895e-05	0.00074759
SPU_015832	93.56	2.15366	0.431181	5.89022e-07	1.61915e-05
SPU_018888	61.9397	2.15352	0.492331	1.21922e-05	0.000215295
SPU_005604	117.254	2.15334	0.469367	4.48025e-06	9.29064e-05
SPU_012856	88.939	2.1527	0.423902	3.80805e-07	1.10168e-05
SPU_026079	162.352	2.15219	0.374121	8.78535e-09	4.03307e-07
SPU_014071	105.316	2.15163	0.368168	5.09159e-09	2.46469e-07
SPU_011793	98.865	2.1502	0.47841	6.97408e-06	0.000135736
SPU_001802	12.1769	2.15013	0.82691	0.0093171	0.0477832
SPU_016370	136.072	2.14969	0.419016	2.8925e-07	8.69027e-06
SPU_004755	335.168	2.1492	0.399545	7.48583e-08	2.62349e-06
SPU_008966	143.1	2.14707	0.36408	3.69645e-09	1.86849e-07
SPU_020856	86.5016	2.14698	0.477932	7.04791e-06	0.000136757
SPU_007658	39.0891	2.14623	0.557712	0.000118949	0.00148847
SPU_019245	12.5649	2.14597	0.806029	0.00775863	0.0418393
SPU_004324	47.0007	2.14453	0.53653	6.41398e-05	0.000884603
SPU_015104	15.1349	2.14401	0.717289	0.00279851	0.0193161
SPU_017766	47.6775	2.14203	0.546799	8.95082e-05	0.00117703
SPU_006296	408.502	2.14201	0.375471	1.16441e-08	5.1178e-07
SPU_012731	22.9212	2.14173	0.615303	0.000499973	0.00479258
SPU_007276	59.3982	2.14128	0.53725	6.73024e-05	0.000919895
SPU_018769	46.4964	2.14071	0.465762	4.30406e-06	8.98936e-05
SPU_008241	424.553	2.14066	0.379325	1.66766e-08	7.02105e-07
SPU_011892	270.476	2.14003	0.377514	1.43849e-08	6.18648e-07
SPU_013773	114.176	2.13929	0.380476	1.88041e-08	7.85477e-07
SPU_002029	54.2028	2.13852	0.530094	5.47802e-05	0.00077592
SPU_012257	50.1027	2.13717	0.486873	1.13571e-05	0.000203353
SPU_013161	104.249	2.13676	0.387761	3.57797e-08	1.36291e-06
SPU_017027	60.2367	2.13578	0.434242	8.72527e-07	2.24604e-05
SPU_021464	105.351	2.13407	0.51084	2.9463e-05	0.000460177
SPU_022987	57.2099	2.13279	0.604233	0.000415941	0.00414735
SPU_008663	2605.14	2.13175	0.421471	4.23948e-07	1.20258e-05
SPU_010417	11.6743	2.13152	0.815665	0.00896896	0.0465211
SPU_002589	2044.05	2.13001	0.31524	1.41069e-11	1.22658e-09
SPU_001476	3632.18	2.12989	0.334176	1.84701e-10	1.27643e-08
SPU_027016	91.6693	2.12945	0.525681	5.10341e-05	0.000731602
SPU_002857	61.4531	2.12764	0.476869	8.13207e-06	0.000153511
SPU_015441	165.74	2.12704	0.361193	3.88697e-09	1.93837e-07
SPU_028060	29.7546	2.12452	0.549582	0.000110769	0.00140229
SPU_020274	174.913	2.12252	0.3463	8.83512e-10	5.13062e-08
SPU_001009	10.4849	2.12147	0.812523	0.00902882	0.0467316
SPU_027602	13.8478	2.1208	0.706097	0.0026685	0.0186143
SPU_010946	102.219	2.12042	0.414123	3.051e-07	9.07879e-06
SPU_026635	27.4925	2.11787	0.548564	0.000113039	0.00142342
SPU_004222	291.577	2.11723	0.325907	8.22474e-11	6.06375e-09
SPU_006092	450.614	2.11674	0.391234	6.28818e-08	2.24307e-06
SPU_026495	129.015	2.11618	0.43046	8.82932e-07	2.26372e-05
SPU_002180	873.354	2.11451	0.334537	2.60358e-10	1.71413e-08
SPU_011787	51.2054	2.11421	0.517643	4.42099e-05	0.000646169
SPU_006799	12.0021	2.1128	0.765078	0.00575283	0.0334828
SPU_018544	135.655	2.11254	0.394584	8.61029e-08	2.9752e-06
SPU_026775	24.8427	2.11167	0.625321	0.000732965	0.00661197
SPU_019315	97.9074	2.11006	0.414683	3.61156e-07	1.05054e-05
SPU_011940	23.3533	2.10957	0.600698	0.000444974	0.00437012
SPU_000477	349.847	2.10843	0.417654	4.45815e-07	1.2568e-05
SPU_000836	750.09	2.10787	0.296936	1.25902e-12	1.40856e-10
SPU_004069	62.2563	2.10476	0.461327	5.05696e-06	0.000102931
SPU_009356	193.597	2.10331	0.353628	2.71791e-09	1.40493e-07
SPU_017018	84.1737	2.10313	0.405077	2.08119e-07	6.40307e-06
SPU_001746	285.507	2.10174	0.368389	1.16194e-08	5.11398e-07
SPU_014262	29.6929	2.09712	0.729912	0.00406459	0.0258364
SPU_003249	132.618	2.09637	0.388537	6.83188e-08	2.41814e-06
SPU_014606	130.673	2.09542	0.369824	1.46184e-08	6.26165e-07
SPU_021959	76.7708	2.09423	0.664822	0.0016324	0.0126042
SPU_011001	64.1617	2.094	0.521015	5.84277e-05	0.000822124
SPU_020346	10.7226	2.09325	0.797411	0.00866352	0.0453026
SPU_019436	104.357	2.09282	0.448937	3.1355e-06	6.82493e-05
SPU_020727	30.9638	2.092	0.664147	0.00163323	0.0126076
SPU_000794	129.214	2.09186	0.365803	1.07435e-08	4.80114e-07
SPU_005181	23.5632	2.09182	0.759202	0.00586415	0.0339672
SPU_024380	266.671	2.09181	0.368298	1.34954e-08	5.83528e-07
SPU_023144	289.605	2.09062	0.455017	4.33594e-06	9.03236e-05
SPU_004467	188.126	2.0886	0.464281	6.84123e-06	0.000133666
SPU_009708	326.222	2.08844	0.368957	1.51025e-08	6.42598e-07
SPU_013095	28.768	2.08712	0.587109	0.000378117	0.00382989
SPU_012806	246.698	2.087	0.343742	1.2679e-09	7.10492e-08
SPU_001166	59.9114	2.08699	0.434327	1.54672e-06	3.67769e-05
SPU_027921	87.9933	2.08691	0.491479	2.17445e-05	0.000353535
SPU_000748	27.2787	2.08677	0.567226	0.000234244	0.00260337
SPU_004245	8322.21	2.08586	0.287513	4.02111e-13	4.87361e-11
SPU_026270	52.3767	2.08484	0.52933	8.19466e-05	0.00109343
SPU_028319	280.272	2.08448	0.334508	4.62076e-10	2.85426e-08
SPU_024402	232.211	2.08357	0.390247	9.34126e-08	3.21044e-06
SPU_006375	252.297	2.08267	0.393202	1.17918e-07	3.91797e-06
SPU_023543	14818.2	2.08261	0.268448	8.63021e-15	1.42341e-12
SPU_003250	58.7862	2.08248	0.473922	1.11213e-05	0.000199405
SPU_023516	455.927	2.08218	0.323764	1.26623e-10	9.06388e-09
SPU_020916	201.524	2.08025	0.610941	0.000661657	0.00609063
SPU_014197	13.8068	2.07965	0.770198	0.00693084	0.0384796
SPU_021838	36.701	2.07895	0.660131	0.00163665	0.0126279
SPU_021307	725.723	2.07866	0.301417	5.33844e-12	5.28004e-10
SPU_030226	20.9522	2.07864	0.743745	0.00519275	0.0310798
SPU_019551	385.292	2.07808	0.355526	5.06317e-09	2.45464e-07
SPU_012700	80.4421	2.07747	0.412488	4.74263e-07	1.33348e-05
SPU_006531	43.2771	2.07647	0.629777	0.00097672	0.00831837
SPU_013511	18.558	2.07576	0.683346	0.00238435	0.0171163
SPU_009894	25.4988	2.07571	0.70238	0.0031241	0.0210313
SPU_024287	97.2907	2.07555	0.464492	7.87928e-06	0.000149445
SPU_005358	81.42	2.07489	0.5002	3.35204e-05	0.000510496
SPU_009283	259.943	2.07448	0.371932	2.43876e-08	9.91523e-07
SPU_006427	19.2595	2.07433	0.653246	0.00149623	0.011786
SPU_014182	147.338	2.07413	0.441596	2.64156e-06	5.87365e-05
SPU_006132	18.7567	2.07381	0.687582	0.00256059	0.0180148
SPU_020699	15.4141	2.07335	0.679278	0.0022711	0.0164706
SPU_008074	51.9379	2.07279	0.459403	6.42461e-06	0.000126816
SPU_027524	106.179	2.07152	0.382132	5.92831e-08	2.12893e-06
SPU_028332	22.7509	2.0688	0.61626	0.000787874	0.00701179
SPU_006967	23.1004	2.06835	0.608432	0.000675129	0.00620037
SPU_021219	515.712	2.06761	0.395705	1.74033e-07	5.49165e-06
SPU_023650	11.0537	2.06669	0.776326	0.00776452	0.0418495
SPU_015933	15.4684	2.06652	0.798878	0.00968791	0.0491492
SPU_004146	20.3368	2.06567	0.617789	0.00082685	0.00728635
SPU_000314	86.7335	2.06504	0.499657	3.58194e-05	0.000539855
SPU_005610	487.459	2.06198	0.323761	1.90498e-10	1.30802e-08
SPU_006414	55.8878	2.06188	0.460002	7.38353e-06	0.000141753
SPU_030065	53.951	2.0592	0.464084	9.11633e-06	0.000169985
SPU_015247	50.2523	2.05803	0.46303	8.80165e-06	0.00016479
SPU_004018	10.9857	2.058	0.765816	0.00720252	0.039591
SPU_006810	142.204	2.05791	0.437549	2.56014e-06	5.72046e-05
SPU_013482	75.2602	2.05598	0.428895	1.63767e-06	3.85914e-05
SPU_007360	15.6328	2.05516	0.701804	0.00340711	0.0225849
SPU_004723	98.0378	2.05385	0.517828	7.30045e-05	0.000986455
SPU_020707	13.312	2.05362	0.715986	0.00412767	0.0261272
SPU_013167	126.615	2.05328	0.516591	7.0477e-05	0.000956342
SPU_008364	94.6914	2.05256	0.430869	1.90013e-06	4.38345e-05
SPU_016978	271.134	2.05196	0.644592	0.00145586	0.0115163
SPU_019054	18.9387	2.05152	0.694567	0.00314026	0.021109
SPU_024764	20.133	2.05108	0.675555	0.00239624	0.0171681
SPU_009608	47.2044	2.04955	0.540756	0.000150549	0.00180146
SPU_024325	38.3115	2.04886	0.591483	0.000532337	0.00505436
SPU_004915	40.2193	2.04884	0.521795	8.61858e-05	0.0011386
SPU_002860	59.779	2.04784	0.460557	8.73048e-06	0.000163649
SPU_026521	18141.2	2.04696	0.277728	1.70141e-13	2.20798e-11
SPU_019119	219.885	2.04332	0.360845	1.49108e-08	6.35288e-07
SPU_023473	192.304	2.04272	0.38949	1.56621e-07	5.00962e-06
SPU_021092	437.753	2.04126	0.367436	2.76967e-08	1.11613e-06
SPU_026724	97.765	2.04117	0.434347	2.60937e-06	5.81421e-05
SPU_021278	24.4093	2.03992	0.620204	0.00100507	0.00851674
SPU_001297	59.1343	2.03971	0.463266	1.06819e-05	0.000193429
SPU_018668	10.7772	2.03948	0.75459	0.00687661	0.0382596
SPU_020548	24.1958	2.03873	0.616734	0.000947421	0.00812915
SPU_004097	123.354	2.03545	0.431858	2.43812e-06	5.47455e-05
SPU_010383	26.9175	2.03467	0.54887	0.000209712	0.00237394
SPU_010379	164.54	2.03463	0.492201	3.5691e-05	0.000538174
SPU_017369	16.2126	2.03385	0.672647	0.0024974	0.01768
SPU_014909	24.6098	2.03286	0.623057	0.00110349	0.00916865
SPU_015724	150.953	2.03268	0.344473	3.61679e-09	1.83111e-07
SPU_011150	22.1916	2.03224	0.654118	0.001891	0.0141469
SPU_026122	14.2007	2.03196	0.686665	0.00308465	0.0208271
SPU_000667	108.807	2.03124	0.424943	1.75271e-06	4.08161e-05
SPU_020243	115.297	2.03037	0.494954	4.0937e-05	0.000603345
SPU_000545	97.9695	2.02868	0.529228	0.000126443	0.00156141
SPU_019372	708.2	2.02815	0.416063	1.09017e-06	2.72516e-05
SPU_001721	15.6688	2.02748	0.688497	0.00323168	0.0216372
SPU_012581	27.8809	2.02738	0.573275	0.000405498	0.00406221
SPU_001344	645.482	2.02712	0.344601	4.04074e-09	1.99833e-07
SPU_004423	33.0301	2.02681	0.56465	0.000331311	0.00344299
SPU_007750	73.557	2.02437	0.419505	1.3957e-06	3.35776e-05
SPU_016382	68.6184	2.02394	0.438413	3.90223e-06	8.25792e-05
SPU_004788	64.2834	2.02393	0.576128	0.000443103	0.00435575
SPU_002976	1674.6	2.02385	0.385159	1.48362e-07	4.78543e-06
SPU_008370	1504.19	2.02376	0.363431	2.56974e-08	1.04213e-06
SPU_013570	84.5799	2.02252	0.421459	1.59567e-06	3.78198e-05
SPU_006241	99.1622	2.02135	0.429043	2.46147e-06	5.51924e-05
SPU_007202	13608.5	2.02093	0.453522	8.34758e-06	0.000157024
SPU_018070	240.497	2.02037	0.327473	6.84657e-10	4.11013e-08
SPU_010707	42.1667	2.01899	0.773491	0.00904806	0.0468009
SPU_008547	120.41	2.01898	0.430139	2.68191e-06	5.94685e-05
SPU_020091	126.789	2.01745	0.372433	6.06259e-08	2.17228e-06
SPU_005543	23.1968	2.01674	0.660675	0.00226911	0.0164599
SPU_008180	4062.93	2.01596	0.475903	2.2747e-05	0.000367594
SPU_025723	65.5013	2.01484	0.466216	1.54842e-05	0.000263676
SPU_026758	59.0245	2.01245	0.56557	0.000373307	0.00378836
SPU_010679	239.086	2.01213	0.51477	9.27573e-05	0.00121191
SPU_021609	776.381	2.01207	0.353361	1.24035e-08	5.40403e-07
SPU_009941	208.448	2.01204	0.373393	7.10354e-08	2.50466e-06
SPU_019704	80.53	2.01141	0.495558	4.9308e-05	0.000711479
SPU_013257	17.3081	2.0113	0.696986	0.00390529	0.0250625
SPU_013729	659.008	2.01121	0.359744	2.26189e-08	9.2668e-07
SPU_008853	80.1967	2.00939	0.442027	5.47122e-06	0.00011038
SPU_018117	10.5574	2.00836	0.755014	0.00781331	0.0420193
SPU_026562	60.0585	2.00829	0.464378	1.52751e-05	0.000260532
SPU_020214	30.4825	2.0047	0.572341	0.00046068	0.00449206
SPU_015556	67.8266	2.00439	0.559497	0.000340343	0.00352083
SPU_021701	3129.64	2.00406	0.319786	3.68393e-10	2.32495e-08
SPU_003027	60.1819	2.0039	0.530284	0.000157511	0.00186524
SPU_012470	37.3505	2.0034	0.708185	0.00467064	0.0287231
SPU_019168	64.6145	2.00132	0.475627	2.57925e-05	0.00041018
SPU_027570	12.9094	2.001	0.72074	0.00549797	0.0324095
SPU_001389	32.5348	2.0001	0.549525	0.000272974	0.00295279
SPU_011345	113.703	1.99853	0.464197	1.66732e-05	0.000280638
SPU_003779	37.9481	1.99821	0.502313	6.94956e-05	0.000943824
SPU_001536	19.2388	1.9976	0.658886	0.00243111	0.0173519
SPU_011333	143.485	1.99755	0.461127	1.47837e-05	0.00025391
SPU_019489	152.388	1.99735	0.46796	1.97048e-05	0.000324663
SPU_016812	212.209	1.99724	0.376985	1.17118e-07	3.90624e-06
SPU_013501	28.1362	1.995	0.64669	0.00203596	0.0150431
SPU_025126	42.7908	1.99406	0.508937	8.92543e-05	0.00117477
SPU_006782	134.325	1.99405	0.478575	3.09109e-05	0.000478035
SPU_014683	13.8734	1.99216	0.702321	0.00456046	0.0281973
SPU_021577	235.472	1.99124	0.381492	1.79298e-07	5.6245e-06
SPU_006651	59.4983	1.99085	0.431927	4.0417e-06	8.52487e-05
SPU_024978	440.799	1.99042	0.324545	8.62579e-10	5.01817e-08
SPU_003325	77.2869	1.98663	0.417069	1.90441e-06	4.39016e-05
SPU_012275	46.9566	1.9866	0.475135	2.90066e-05	0.000454265
SPU_015558	31.9991	1.98626	0.520003	0.000133605	0.00163479
SPU_015108	546.769	1.98506	0.33983	5.17838e-09	2.49554e-07
SPU_024332	320.186	1.98483	0.353956	2.05189e-08	8.48248e-07
SPU_025160	162.998	1.98299	0.402071	8.1416e-07	2.11966e-05
SPU_022311	40.6163	1.98117	0.583406	0.0006841	0.00626478
SPU_026875	41.2294	1.98105	0.475179	3.05865e-05	0.000473935
SPU_019561	142.246	1.98052	0.397628	6.33079e-07	1.72104e-05
SPU_022506	42.2434	1.98004	0.548473	0.000306075	0.00323111
SPU_012843	97.4552	1.9794	0.54562	0.000285853	0.00306311
SPU_001174	16.7533	1.97826	0.715892	0.00572112	0.0333623
SPU_003831	55.3378	1.97702	0.501851	8.16645e-05	0.00109012
SPU_024858	31.0978	1.9768	0.526493	0.000173582	0.00202335
SPU_026429	96.8898	1.97591	0.436398	5.96118e-06	0.000118693
SPU_015697	81.0441	1.97564	0.485818	4.76982e-05	0.000691251
SPU_002522	41.0249	1.97551	0.51447	0.000123083	0.00153003
SPU_022930	117.625	1.96861	0.413137	1.88829e-06	4.35927e-05
SPU_012278	86.337	1.96858	0.39475	6.13542e-07	1.67647e-05
SPU_003956	150.813	1.96844	0.411922	1.7645e-06	4.10608e-05
SPU_017746	19.7783	1.96675	0.680701	0.00386098	0.0248575
SPU_003181	119.622	1.9661	0.411061	1.72708e-06	4.03073e-05
SPU_010199	68.2003	1.96602	0.490673	6.15524e-05	0.000855185
SPU_011320	202.812	1.96598	0.470727	2.96061e-05	0.0004621
SPU_017737	117.176	1.9659	0.51429	0.000132084	0.00162113
SPU_014167	34.4904	1.96575	0.56819	0.000540848	0.00512452
SPU_015721	13.8722	1.96546	0.695131	0.00469179	0.028831
SPU_001423	38.3759	1.96506	0.676961	0.00369888	0.0240702
SPU_012963	357.671	1.96387	0.321547	1.01148e-09	5.80005e-08
SPU_005149	427.733	1.96371	0.333316	3.82811e-09	1.91987e-07
SPU_002758	49.4179	1.96304	0.504866	0.000100977	0.00129758
SPU_008422	83.6903	1.96209	0.407571	1.4786e-06	3.53065e-05
SPU_013184	940.058	1.9618	0.333277	3.94724e-09	1.96118e-07
SPU_007141	58.6537	1.96158	0.593526	0.000949911	0.00813987
SPU_021559	46.9667	1.9607	0.472407	3.3183e-05	0.000506321
SPU_014614	1685.74	1.95977	0.290173	1.44019e-11	1.24545e-09
SPU_011934	41.8865	1.95974	0.511161	0.000126129	0.00155821
SPU_023389	49.8612	1.95939	0.514113	0.000138286	0.00167737
SPU_004367	227.242	1.95924	0.352888	2.82413e-08	1.13499e-06
SPU_026859	37.7013	1.95831	0.632138	0.00194889	0.0144986
SPU_007995	113.752	1.9582	0.414405	2.29752e-06	5.20516e-05
SPU_005151	77.0301	1.95716	0.47157	3.3203e-05	0.000506385
SPU_008095	46.7955	1.95629	0.52861	0.000214912	0.00242131
SPU_016685	3970.82	1.95495	0.319455	9.37857e-10	5.42651e-08
SPU_019692	260.808	1.95418	0.422285	3.69883e-06	7.88484e-05
SPU_011306	57.2103	1.95354	0.545672	0.000343507	0.00354783
SPU_017452	34.602	1.95349	0.572899	0.000650034	0.00600087
SPU_028463	109.409	1.95348	0.380819	2.90241e-07	8.71186e-06
SPU_018381	34.2094	1.95241	0.527653	0.000215439	0.00242344
SPU_009285	50.5331	1.95042	0.514486	0.000150036	0.00179667
SPU_008916	104.833	1.95017	0.532495	0.000249938	0.00275198
SPU_028920	3239.72	1.94949	0.290229	1.85426e-11	1.56939e-09
SPU_016888	12.7728	1.94865	0.722397	0.00698679	0.0387177
SPU_017325	20.2893	1.94686	0.61088	0.00143769	0.011395
SPU_001208	309.91	1.94404	0.39112	6.68e-07	1.79764e-05
SPU_000951	55.8755	1.94393	0.495688	8.79377e-05	0.00116079
SPU_015842	319.454	1.94358	0.36077	7.15187e-08	2.51748e-06
SPU_006902	156.87	1.94336	0.396591	9.57573e-07	2.43557e-05
SPU_024273	117.833	1.94311	0.456816	2.10367e-05	0.000344126
SPU_011176	544.803	1.94263	0.31256	5.12485e-10	3.13537e-08
SPU_013990	641.971	1.94201	0.331126	4.49448e-09	2.19223e-07
SPU_006163	272.773	1.94121	0.378861	2.99436e-07	8.9459e-06
SPU_015751	110.829	1.94016	0.386264	5.09015e-07	1.42052e-05
SPU_001698	358.26	1.93845	0.411402	2.45513e-06	5.5089e-05
SPU_028450	43.6546	1.93648	0.507202	0.000134551	0.00164448
SPU_013101	119.219	1.93536	0.484192	6.41236e-05	0.000884603
SPU_008924	121.925	1.93536	0.405908	1.86081e-06	4.30826e-05
SPU_016664	83.0071	1.93474	0.429814	6.75279e-06	0.000132395
SPU_004130	70.1805	1.9335	0.447738	1.57178e-05	0.000267228
SPU_025073	115.785	1.93338	0.496454	9.84523e-05	0.00127589
SPU_015363	47.7996	1.93272	0.488746	7.671e-05	0.00103
SPU_025328	297.644	1.93201	0.321279	1.81573e-09	9.76434e-08
SPU_018806	37.5	1.9292	0.543816	0.000388867	0.00392016
SPU_020633	19173.7	1.9287	0.310712	5.38858e-10	3.28416e-08
SPU_027637	112.362	1.92823	0.380723	4.09159e-07	1.16569e-05
SPU_027146	10013.3	1.92595	0.440224	1.21476e-05	0.000214863
SPU_007192	30.8812	1.92572	0.538234	0.000346443	0.0035767
SPU_025293	104.252	1.9246	0.420856	4.80669e-06	9.85264e-05
SPU_017959	112.496	1.92458	0.464633	3.4406e-05	0.000521996
SPU_014752	67.0198	1.92456	0.473521	4.81661e-05	0.000696732
SPU_022302	40.8241	1.92347	0.48447	7.17944e-05	0.000971453
SPU_015605	26.9701	1.92341	0.546183	0.000429049	0.00425419
SPU_028431	33.5298	1.92314	0.538607	0.00035618	0.00365162
SPU_027869	62.2476	1.92242	0.474865	5.15784e-05	0.000738413
SPU_022491	13.1758	1.92233	0.736536	0.00905528	0.04683
SPU_009632	31.5718	1.9211	0.575748	0.000847818	0.00744029
SPU_005454	42.3656	1.92025	0.657182	0.00347845	0.0229107
SPU_025165	77.9482	1.91862	0.416332	4.05802e-06	8.54802e-05
SPU_020771	137.842	1.91703	0.394517	1.17871e-06	2.9214e-05
SPU_012949	113.731	1.91507	0.440759	1.3932e-05	0.00024201
SPU_026496	72.1873	1.9131	0.589613	0.00117589	0.00965481
SPU_018917	29.8742	1.91232	0.661595	0.00384678	0.0247906
SPU_010746	19.4719	1.91204	0.626572	0.00227637	0.0164976
SPU_016177	282.465	1.91199	0.365158	1.64032e-07	5.21247e-06
SPU_022988	115.676	1.91174	0.549337	0.000501261	0.00480349
SPU_016606	211.578	1.91128	0.338585	1.65284e-08	6.96786e-07
SPU_025681	7037.91	1.91055	0.281564	1.15705e-11	1.03995e-09
SPU_005391	208.007	1.9089	0.383803	6.57031e-07	1.77111e-05
SPU_027686	17.9251	1.90702	0.6438	0.00305516	0.0206923
SPU_027433	201.009	1.90425	0.387927	9.16354e-07	2.3419e-05
SPU_026237	22.7587	1.90281	0.623079	0.00225904	0.016398
SPU_009271	134.416	1.90172	0.378655	5.10582e-07	1.42185e-05
SPU_013461	21.3503	1.90123	0.603442	0.0016291	0.0125879
SPU_002795	43.7145	1.89993	0.692933	0.00610911	0.0350625
SPU_019710	88.4165	1.89961	0.417213	5.28591e-06	0.000106979
SPU_002335	441.232	1.89893	0.334018	1.30732e-08	5.66808e-07
SPU_003490	432.353	1.89863	0.413056	4.29538e-06	8.9771e-05
SPU_002691	170.084	1.89739	0.410761	3.85222e-06	8.16288e-05
SPU_006808	65.7374	1.89692	0.472461	5.94497e-05	0.000832843
SPU_019978	181.874	1.89677	0.587332	0.00124017	0.0101074
SPU_022683	97.5409	1.89615	0.382455	7.12799e-07	1.90538e-05
SPU_000523	21.9069	1.8944	0.600946	0.00161951	0.0125379
SPU_025206	159.598	1.8923	0.368385	2.79548e-07	8.4225e-06
SPU_009015	40.4218	1.8881	0.559228	0.000734781	0.00662276
SPU_002115	237.962	1.8876	0.403174	2.84313e-06	6.26096e-05
SPU_014926	43.432	1.8863	0.529552	0.000367945	0.00374821
SPU_008160	22.3346	1.88532	0.590215	0.00140171	0.0111513
SPU_015367	34.9254	1.8852	0.559492	0.000753106	0.00676126
SPU_016538	79.2359	1.88434	0.427335	1.03605e-05	0.000189107
SPU_025082	38.8795	1.8843	0.583874	0.00124995	0.0101767
SPU_025556	24.9969	1.8843	0.561363	0.000788946	0.00701609
SPU_017904	133.647	1.88351	0.381116	7.72856e-07	2.02687e-05
SPU_022740	12914.4	1.88338	0.356042	1.22471e-07	4.04406e-06
SPU_003856	752.482	1.88148	0.346869	5.82273e-08	2.09573e-06
SPU_002908	182.003	1.88063	0.380777	7.85533e-07	2.05349e-05
SPU_014962	224.466	1.87961	0.350809	8.41783e-08	2.91815e-06
SPU_007911	142.193	1.87922	0.45801	4.07804e-05	0.000602146
SPU_002328	86.8891	1.87838	0.406507	3.82282e-06	8.10595e-05
SPU_026609	57.9424	1.87815	0.440332	1.99639e-05	0.000328087
SPU_028393	49.2276	1.87776	0.501649	0.000181715	0.00209979
SPU_012694	269.488	1.87755	0.343285	4.51621e-08	1.67445e-06
SPU_027962	43.4883	1.87698	0.595447	0.00162029	0.012541
SPU_025640	41.4183	1.87617	0.523627	0.000339635	0.00351579
SPU_023657	150.205	1.87447	0.353594	1.15046e-07	3.84252e-06
SPU_016288	243.46	1.87211	0.353689	1.20254e-07	3.97907e-06
SPU_007443	109.079	1.8721	0.57221	0.00106901	0.00894251
SPU_025674	26.4343	1.87181	0.551533	0.000689204	0.0063007
SPU_026085	68.0472	1.86937	0.644277	0.00371388	0.0241338
SPU_020956	75.5156	1.86904	0.450724	3.37214e-05	0.000513069
SPU_009584	24.7727	1.86764	0.601579	0.00190558	0.0142261
SPU_017428	225.75	1.86742	0.324554	8.72578e-09	4.01148e-07
SPU_010983	16.494	1.86545	0.693631	0.0071582	0.0394083
SPU_019885	463.17	1.8644	0.329961	1.60101e-08	6.77613e-07
SPU_016006	47.4142	1.8639	0.484747	0.000120502	0.00150437
SPU_006811	222.291	1.86377	0.360544	2.34917e-07	7.1519e-06
SPU_019152	681.726	1.86257	0.318861	5.17874e-09	2.49554e-07
SPU_024142	125.829	1.86255	0.390194	1.81148e-06	4.20928e-05
SPU_018724	122.858	1.86254	0.354948	1.54289e-07	4.95163e-06
SPU_000909	10676.2	1.86221	0.312488	2.53304e-09	1.32197e-07
SPU_022454	20.5842	1.86191	0.66565	0.00515582	0.0309108
SPU_023156	89.6766	1.86183	0.478505	9.9856e-05	0.00128834
SPU_005661	434.916	1.86074	0.352907	1.34494e-07	4.37339e-06
SPU_023295	60.7276	1.86022	0.530689	0.000456101	0.00446023
SPU_019640	346.799	1.86018	0.421922	1.03927e-05	0.00018937
SPU_015674	930.281	1.86005	0.346728	8.11371e-08	2.82497e-06
SPU_005088	16.8465	1.85982	0.642161	0.00377729	0.0244363
SPU_000814	23.5067	1.85893	0.674812	0.00587387	0.0340051
SPU_014422	27.6764	1.85891	0.600388	0.00196029	0.0145716
SPU_018845	234.411	1.85777	0.390213	1.9272e-06	4.43951e-05
SPU_024595	145.98	1.85699	0.433291	1.82106e-05	0.000303008
SPU_007537	1045.09	1.8569	0.477208	9.9758e-05	0.0012876
SPU_026544	49.374	1.85668	0.466063	6.78373e-05	0.00092602
SPU_004032	31.8937	1.85599	0.641849	0.00383251	0.0247235
SPU_011755	53.5538	1.85545	0.458684	5.22849e-05	0.00074759
SPU_016854	41.5625	1.85457	0.54895	0.000729085	0.00658986
SPU_026124	3043.62	1.85377	0.304886	1.20014e-09	6.77263e-08
SPU_009799	47.9108	1.85354	0.608526	0.00231952	0.0167459
SPU_003807	19.6608	1.85353	0.63272	0.00339545	0.0225123
SPU_018891	239.37	1.85333	0.399645	3.52752e-06	7.57517e-05
SPU_004807	96.183	1.85292	0.432886	1.86571e-05	0.000309472
SPU_028218	336.703	1.84893	0.39641	3.09845e-06	6.75349e-05
SPU_011399	39.193	1.84771	0.562968	0.00103039	0.00867391
SPU_019586	393.39	1.84699	0.43142	1.8589e-05	0.000308806
SPU_018653	49.397	1.84677	0.474425	9.91524e-05	0.00128341
SPU_024752	39.9602	1.84638	0.603558	0.00221958	0.0161814
SPU_005292	186.672	1.84481	0.444073	3.26286e-05	0.00049953
SPU_008638	78.8567	1.84357	0.458512	5.80098e-05	0.000817322
SPU_009160	24.3059	1.8435	0.657997	0.00508357	0.0306095
SPU_019505	121.22	1.84246	0.641077	0.00405304	0.0257926
SPU_013517	213.374	1.84149	0.378119	1.11516e-06	2.77679e-05
SPU_027926	15.6082	1.8409	0.707357	0.00925463	0.0475525
SPU_013045	108.664	1.8401	0.38406	1.65803e-06	3.89801e-05
SPU_009406	66.5984	1.83914	0.553611	0.000893494	0.00774983
SPU_019298	191.517	1.83799	0.556017	0.000947643	0.00812915
SPU_025759	117.354	1.83788	0.391395	2.65686e-06	5.90358e-05
SPU_020958	50.5266	1.8378	0.574577	0.0013813	0.0110191
SPU_010010	80.8881	1.83754	0.478928	0.000124656	0.00154568
SPU_003762	82.377	1.83654	0.487342	0.000164237	0.00193131
SPU_015934	72.094	1.83581	0.42651	1.67552e-05	0.000281869
SPU_004866	51.0344	1.83446	0.529533	0.000531609	0.00505044
SPU_015796	729.249	1.83403	0.307908	2.5782e-09	1.34138e-07
SPU_028139	884.098	1.83261	0.278066	4.38231e-11	3.42838e-09
SPU_018796	44.4179	1.83217	0.638088	0.00408726	0.0259484
SPU_007940	75.2008	1.83193	0.446906	4.14691e-05	0.000610063
SPU_017346	1092.95	1.83188	0.405558	6.27379e-06	0.000123992
SPU_014244	170.057	1.83073	0.357213	2.97478e-07	8.89571e-06
SPU_028711	32.5975	1.83008	0.549978	0.000876157	0.00763256
SPU_018860	38.2459	1.82989	0.540911	0.000717032	0.00650744
SPU_027752	229.819	1.82943	0.347858	1.44735e-07	4.67788e-06
SPU_026192	23.796	1.82918	0.637338	0.00410441	0.0260057
SPU_006002	1737.72	1.82861	0.415655	1.08579e-05	0.000195509
SPU_027336	61.9823	1.82802	0.558042	0.00105375	0.00883335
SPU_024345	28.3925	1.82719	0.556124	0.00101773	0.00860348
SPU_022298	42.4519	1.82587	0.475892	0.000124681	0.00154568
SPU_014406	277.126	1.82573	0.390394	2.91625e-06	6.39555e-05
SPU_013912	417.139	1.8245	0.335323	5.29767e-08	1.92188e-06
SPU_000172	59.0308	1.82398	0.468599	9.9253e-05	0.00128399
SPU_005842	1354.96	1.82289	0.296924	8.29057e-10	4.8496e-08
SPU_020250	57.4805	1.82224	0.454105	5.99992e-05	0.000838566
SPU_001072	34.7053	1.82027	0.586385	0.00190782	0.0142395
SPU_028184	140.991	1.81893	0.450442	5.38868e-05	0.000765638
SPU_017190	61.2027	1.81851	0.491349	0.000214706	0.00241985
SPU_017127	32.1817	1.8182	0.624406	0.00359249	0.0234883
SPU_005727	123.328	1.81814	0.414622	1.15957e-05	0.000207162
SPU_008519	21.2671	1.81807	0.699698	0.00936691	0.0479302
SPU_002096	83.0879	1.8179	0.439308	3.50196e-05	0.000529913
SPU_015885	39.5697	1.81745	0.547416	0.000899983	0.00779766
SPU_016132	17.9842	1.81636	0.701977	0.00966786	0.0490786
SPU_009325	41.9147	1.81552	0.517067	0.000446107	0.00437989
SPU_001392	48.2473	1.81541	0.549465	0.000953275	0.00814911
SPU_026892	393.315	1.81531	0.3179	1.1277e-08	5.00583e-07
SPU_019316	76.4101	1.81531	0.480517	0.000158204	0.00187068
SPU_021482	45.0964	1.81509	0.611295	0.00298526	0.0203536
SPU_006585	476.83	1.8141	0.354306	3.05303e-07	9.07879e-06
SPU_024773	90.749	1.81353	0.449519	5.47472e-05	0.000775795
SPU_008789	102.982	1.81289	0.38164	2.03169e-06	4.65008e-05
SPU_028223	17.0439	1.81217	0.690589	0.0086879	0.0453856
SPU_016617	54.2943	1.81164	0.451657	6.04391e-05	0.000841887
SPU_027415	547.556	1.81047	0.469747	0.000116143	0.0014562
SPU_019535	101.998	1.8101	0.536603	0.000742858	0.00668426
SPU_017676	167.691	1.80989	0.339914	1.01206e-07	3.4304e-06
SPU_008855	436.246	1.8073	0.326615	3.14053e-08	1.22546e-06
SPU_000440	34.6898	1.80552	0.550618	0.00104144	0.00874718
SPU_011458	139.597	1.805	0.445521	5.09055e-05	0.00073062
SPU_012441	15.7193	1.80235	0.669315	0.00708494	0.0391261
SPU_007293	30.4076	1.80187	0.563539	0.00138663	0.0110522
SPU_028073	20.8447	1.80153	0.657866	0.00617297	0.0353529
SPU_019352	29.4332	1.7979	0.562303	0.00138684	0.0110522
SPU_004818	32.9842	1.79611	0.68374	0.00861698	0.0450877
SPU_020309	695.611	1.79393	0.405291	9.58706e-06	0.000177624
SPU_000188	46.6032	1.79386	0.481087	0.000192417	0.00220515
SPU_001552	55.4852	1.79166	0.652742	0.0060544	0.0348109
SPU_024722	25.8817	1.79116	0.564446	0.00150712	0.0118572
SPU_018255	31.516	1.79056	0.534292	0.000804411	0.00712392
SPU_004415	293.826	1.79011	0.350606	3.29456e-07	9.72471e-06
SPU_011609	66.941	1.78884	0.495342	0.000304638	0.0032181
SPU_002280	309.47	1.78732	0.365804	1.02904e-06	2.5865e-05
SPU_025183	127.64	1.78711	0.388958	4.33585e-06	9.03236e-05
SPU_021596	58.3193	1.78629	0.472794	0.000158001	0.00186897
SPU_009867	166.011	1.78557	0.397562	7.07922e-06	0.00013696
SPU_024544	100.156	1.78311	0.470204	0.000149315	0.00179139
SPU_016601	76.042	1.78302	0.664098	0.00725568	0.0398235
SPU_009250	50.6719	1.78252	0.461401	0.00011188	0.00141242
SPU_021858	169.943	1.78166	0.354726	5.0966e-07	1.42052e-05
SPU_030074	409.27	1.78088	0.500356	0.000371954	0.00378236
SPU_009683	69.6096	1.78057	0.474988	0.000177776	0.00206247
SPU_028174	668.127	1.78023	0.36491	1.06872e-06	2.67991e-05
SPU_021881	28.8272	1.77942	0.673354	0.00822676	0.0435529
SPU_008066	45.5381	1.77862	0.514122	0.000541117	0.00512555
SPU_003592	83.0204	1.77833	0.403431	1.04323e-05	0.000189877
SPU_017954	322.225	1.77804	0.329002	6.50388e-08	2.30971e-06
SPU_016250	13.0862	1.77753	0.686736	0.00964315	0.0489998
SPU_018035	881.513	1.7769	0.281819	2.87968e-10	1.87279e-08
SPU_014243	100.889	1.77617	0.430919	3.75907e-05	0.000562577
SPU_009487	19.7923	1.77384	0.643282	0.0058249	0.033795
SPU_000183	36.416	1.76973	0.549703	0.00128447	0.010376
SPU_009647	66.4696	1.76929	0.546921	0.00121646	0.00994255
SPU_006499	14.9014	1.76754	0.678199	0.00915471	0.0471848
SPU_015377	282.396	1.76673	0.522547	0.000722207	0.00654445
SPU_016816	24.0321	1.76616	0.627022	0.00485136	0.0295674
SPU_021665	186.333	1.76588	0.36496	1.30777e-06	3.18211e-05
SPU_014649	190.464	1.76518	0.339616	2.01889e-07	6.25953e-06
SPU_008103	39.214	1.76514	0.523178	0.00074119	0.00667113
SPU_023066	63.7298	1.76489	0.45578	0.000107838	0.00137305
SPU_017076	49.6847	1.76474	0.496975	0.000383833	0.00387919
SPU_018533	319.526	1.76451	0.33374	1.24275e-07	4.09097e-06
SPU_022687	1338.46	1.76348	0.32504	5.7816e-08	2.08561e-06
SPU_002083	36.3113	1.76173	0.514102	0.000610727	0.0056856
SPU_023276	91.6177	1.7609	0.414304	2.13519e-05	0.000348037
SPU_010511	202.89	1.75928	0.522631	0.00076211	0.00682105
SPU_014643	218.112	1.75758	0.319927	3.93605e-08	1.48341e-06
SPU_004697	188.488	1.7573	0.397254	9.70561e-06	0.000179405
SPU_000342	62.8202	1.75716	0.416128	2.41465e-05	0.000386821
SPU_000152	92.7925	1.75502	0.485977	0.000304642	0.0032181
SPU_016414	371.046	1.75245	0.363602	1.43778e-06	3.44346e-05
SPU_014253	75.2942	1.75241	0.552717	0.00152156	0.0119415
SPU_019827	24.1155	1.75123	0.65458	0.00746533	0.0406377
SPU_006312	58.011	1.75043	0.467697	0.000182082	0.00210328
SPU_025325	11311.3	1.74949	0.27293	1.45475e-10	1.02982e-08
SPU_028251	81.4268	1.7489	0.483837	0.000300755	0.00318335
SPU_009897	148.881	1.74851	0.525527	0.000877352	0.00763881
SPU_006161	82.0353	1.74709	0.388863	7.02903e-06	0.000136473
SPU_000755	42.9454	1.74676	0.473501	0.000225114	0.00251589
SPU_000169	129.52	1.74543	0.410892	2.15774e-05	0.000351176
SPU_025594	42.7047	1.7454	0.520268	0.000794205	0.00705361
SPU_017677	146.857	1.74511	0.430561	5.05421e-05	0.000726177
SPU_000138	262.287	1.74503	0.331123	1.36402e-07	4.42194e-06
SPU_012347	8130.46	1.74395	0.398143	1.18559e-05	0.000210658
SPU_024288	48.0841	1.74164	0.605278	0.00400942	0.0255806
SPU_022195	180.178	1.74149	0.399417	1.3002e-05	0.000227337
SPU_002925	62.3929	1.73644	0.497711	0.000485104	0.00467667
SPU_006965	43.7974	1.7357	0.590633	0.00329583	0.021993
SPU_013384	239.528	1.73496	0.354952	1.01923e-06	2.56709e-05
SPU_017259	293.185	1.73456	0.346803	5.68625e-07	1.56983e-05
SPU_028176	60.8198	1.73406	0.418269	3.38624e-05	0.000514969
SPU_008833	158.158	1.73386	0.366692	2.26327e-06	5.13238e-05
SPU_000337	38.0573	1.7338	0.548115	0.00156044	0.0121835
SPU_022474	15.5718	1.73304	0.664537	0.00911028	0.0469937
SPU_013113	253.91	1.7327	0.45447	0.000137529	0.00167129
SPU_016496	67.6162	1.73247	0.483832	0.000342651	0.00354242
SPU_028439	255.016	1.73182	0.374372	3.7292e-06	7.939e-05
SPU_023813	4719.71	1.7309	0.273106	2.32993e-10	1.56619e-08
SPU_009553	179.402	1.73078	0.378318	4.76354e-06	9.77045e-05
SPU_018321	114.87	1.72958	0.37539	4.0768e-06	8.58193e-05
SPU_017463	207.638	1.72853	0.422152	4.22956e-05	0.000621364
SPU_012362	98.7846	1.72775	0.45309	0.000137146	0.00166727
SPU_021971	46.0303	1.72709	0.568157	0.00236726	0.0170214
SPU_021302	472.667	1.72671	0.338293	3.3222e-07	9.79728e-06
SPU_001296	561.119	1.72655	0.381592	6.05092e-06	0.000120106
SPU_026474	23.7201	1.7254	0.60045	0.00405927	0.025819
SPU_000782	146.305	1.72505	0.340612	4.09329e-07	1.16569e-05
SPU_002878	25.6163	1.72393	0.582061	0.00305872	0.0206956
SPU_017507	300.037	1.72301	0.374414	4.18706e-06	8.78514e-05
SPU_012611	694.712	1.7228	0.348133	7.47174e-07	1.97908e-05
SPU_002935	284.081	1.72253	0.339412	3.87435e-07	1.11683e-05
SPU_000971	4588.18	1.72197	0.284819	1.48643e-09	8.16834e-08
SPU_023539	173.756	1.72099	0.348073	7.64076e-07	2.00889e-05
SPU_026187	267.436	1.72094	0.371339	3.57959e-06	7.6688e-05
SPU_017914	38.3071	1.72091	0.619995	0.00550854	0.032434
SPU_010664	660.825	1.7206	0.323057	1.004e-07	3.41392e-06
SPU_008522	48.3195	1.71914	0.541964	0.00151368	0.0118913
SPU_027748	844.684	1.71837	0.297814	7.93016e-09	3.68275e-07
SPU_017412	22.5884	1.71788	0.609905	0.00485298	0.0295676
SPU_007967	284.702	1.71783	0.398792	1.65044e-05	0.000278676
SPU_011560	661.948	1.71738	0.360905	1.95003e-06	4.48562e-05
SPU_013107	37.2551	1.7171	0.519764	0.000954485	0.00815505
SPU_011334	158.751	1.71616	0.437894	8.88697e-05	0.00117019
SPU_014795	229.523	1.71599	0.35469	1.31144e-06	3.18862e-05
SPU_020348	113.93	1.71409	0.380469	6.63121e-06	0.000130091
SPU_025626	1104.09	1.71408	0.58712	0.00350628	0.0230468
SPU_015437	222.767	1.71351	0.348543	8.82412e-07	2.26372e-05
SPU_010179	78.6544	1.71222	0.542909	0.00161166	0.0124954
SPU_017727	60.8126	1.71182	0.468605	0.000259171	0.00283608
SPU_002225	32.8471	1.71152	0.553493	0.00198665	0.0147419
SPU_025421	32.982	1.71066	0.645149	0.00801183	0.0427638
SPU_024565	1170.76	1.71006	0.308081	2.84532e-08	1.14088e-06
SPU_019787	128.796	1.70971	0.478632	0.000354175	0.00363693
SPU_002710	207.196	1.70959	0.425267	5.81847e-05	0.000819426
SPU_023647	239.322	1.70944	0.43188	7.55399e-05	0.00101642
SPU_007668	60.6643	1.70891	0.46376	0.000228791	0.00255074
SPU_003070	762.732	1.70889	0.390111	1.18394e-05	0.000210658
SPU_025314	150.332	1.7083	0.371995	4.38437e-06	9.12138e-05
SPU_006634	39.0663	1.70722	0.521623	0.00106453	0.00890739
SPU_019749	750.025	1.70706	0.441626	0.000110912	0.00140326
SPU_000240	236.785	1.70644	0.352315	1.27565e-06	3.12295e-05
SPU_006681	638.614	1.70605	0.290863	4.47874e-09	2.18788e-07
SPU_020277	36.3542	1.70604	0.514062	0.000904244	0.00783245
SPU_019406	255.972	1.70499	0.344742	7.5874e-07	2.00037e-05
SPU_020472	86.5025	1.70414	0.400807	2.1209e-05	0.00034649
SPU_025992	165.063	1.70375	0.413056	3.71163e-05	0.000557041
SPU_026278	32.939	1.70343	0.532966	0.00139281	0.0110888
SPU_024323	23.0768	1.70279	0.655426	0.009377	0.0479674
SPU_013458	20.4726	1.70264	0.638535	0.00766493	0.0414983
SPU_017551	32.724	1.70244	0.558136	0.00228663	0.016557
SPU_008466	24.5771	1.70199	0.605668	0.00495256	0.029984
SPU_015540	39.6897	1.70183	0.504872	0.000749474	0.00673054
SPU_028175	44.6386	1.69963	0.560362	0.0024207	0.0172968
SPU_021933	127.755	1.69925	0.391614	1.43074e-05	0.000247725
SPU_011052	52.6364	1.69909	0.496242	0.000617264	0.00573812
SPU_019287	614.903	1.69873	0.44802	0.000149657	0.00179414
SPU_013337	129.676	1.69699	0.476606	0.000370042	0.00376598
SPU_012847	47.648	1.69636	0.504735	0.000776919	0.00693226
SPU_027826	595.264	1.69584	0.385003	1.05906e-05	0.000192211
SPU_004849	22.3153	1.69543	0.602004	0.00485791	0.0295764
SPU_001266	49.7507	1.69533	0.472316	0.000331443	0.00344324
SPU_001645	21.8329	1.69474	0.607575	0.00528142	0.0314994
SPU_022539	75.2257	1.69466	0.464674	0.000265333	0.00289065
SPU_028574	16.7415	1.69077	0.647497	0.00902155	0.0467016
SPU_005988	107.595	1.68732	0.401557	2.64633e-05	0.000419597
SPU_028279	20.5271	1.68698	0.646649	0.00908612	0.0469144
SPU_025410	143.453	1.68682	0.376565	7.48231e-06	0.000143321
SPU_024080	6359.93	1.68555	0.338127	6.19777e-07	1.69062e-05
SPU_028710	75.957	1.6848	0.496661	0.000693232	0.00633029
SPU_016009	1051.14	1.68386	0.351055	1.61412e-06	3.81723e-05
SPU_007422	1077.03	1.68324	0.297186	1.47943e-08	6.32005e-07
SPU_011274	61.564	1.67956	0.550698	0.00228945	0.0165699
SPU_021585	94.3689	1.67934	0.478752	0.000451921	0.00442611
SPU_001658	30.3334	1.67814	0.647712	0.00957313	0.048799
SPU_027290	34.3226	1.67809	0.557012	0.00258966	0.0181511
SPU_018908	1351.98	1.67771	0.283418	3.22788e-09	1.64988e-07
SPU_024924	70.732	1.67674	0.449744	0.000192841	0.00220921
SPU_004229	848.421	1.67502	0.302867	3.19194e-08	1.24098e-06
SPU_021185	37.1004	1.6743	0.509891	0.00102475	0.00864689
SPU_014431	126.498	1.67313	0.39673	2.47252e-05	0.000395171
SPU_021328	4931.21	1.67276	0.296153	1.62043e-08	6.84924e-07
SPU_018701	79.8207	1.67197	0.516995	0.00122062	0.00997094
SPU_022928	174.178	1.67189	0.349142	1.67981e-06	3.94053e-05
SPU_026856	202.51	1.67058	0.355576	2.62397e-06	5.84268e-05
SPU_006365	61.6377	1.67031	0.419583	6.86605e-05	0.000934069
SPU_023377	24.591	1.66985	0.617032	0.00680463	0.0379383
SPU_021852	1690.66	1.66963	0.600897	0.00546006	0.0322573
SPU_014362	98.5789	1.66894	0.42274	7.88337e-05	0.0010563
SPU_030229	143.064	1.66887	0.409624	4.61804e-05	0.000671652
SPU_010200	109.592	1.66733	0.435288	0.000127934	0.00157685
SPU_025882	26.615	1.66578	0.598062	0.00534787	0.0317823
SPU_016456	172.072	1.66533	0.355109	2.73705e-06	6.05653e-05
SPU_009798	254.541	1.66399	0.448279	0.000205665	0.00233606
SPU_000884	727.141	1.66248	0.343293	1.28052e-06	3.12769e-05
SPU_028905	102.794	1.66227	0.376474	1.00834e-05	0.000185425
SPU_027971	110.593	1.66223	0.474157	0.00045549	0.00445561
SPU_014157	410.851	1.66123	0.309962	8.34715e-08	2.89679e-06
SPU_017430	32.1582	1.66049	0.627471	0.00813732	0.0432077
SPU_019739	22.0498	1.66025	0.593819	0.00517576	0.0310013
SPU_016241	21.5313	1.6602	0.580175	0.00421567	0.0265424
SPU_020177	25.2469	1.65988	0.590984	0.0049747	0.0300842
SPU_002105	584.904	1.65886	0.284171	5.29807e-09	2.54538e-07
SPU_023990	136.173	1.65597	0.383842	1.60194e-05	0.000271923
SPU_016018	66.1642	1.65586	0.542119	0.00225495	0.0163758
SPU_026904	83.0587	1.65496	0.459432	0.000315556	0.00331202
SPU_009039	575.638	1.65296	0.390961	2.35825e-05	0.00037918
SPU_016644	134.202	1.65291	0.416809	7.31996e-05	0.000988673
SPU_000651	18.76	1.65217	0.610344	0.00679044	0.0378724
SPU_018790	82.4218	1.65197	0.450495	0.000245413	0.00270776
SPU_007914	33.2931	1.65188	0.557478	0.00304532	0.0206531
SPU_026068	20.9727	1.65166	0.624751	0.00820048	0.0434566
SPU_012310	19.5199	1.65139	0.616216	0.00736461	0.0402606
SPU_021311	335.229	1.65048	0.402969	4.2071e-05	0.000618348
SPU_017249	84.88	1.65012	0.540304	0.00225769	0.016392
SPU_001401	59.129	1.64955	0.474943	0.000514359	0.00491135
SPU_019495	52.3861	1.64869	0.455215	0.000292569	0.00312149
SPU_027245	213.869	1.6486	0.408122	5.35715e-05	0.000763282
SPU_015635	206.875	1.64833	0.374026	1.0482e-05	0.000190564
SPU_015243	461.741	1.64813	0.339785	1.23147e-06	3.03569e-05
SPU_016891	74.7786	1.64805	0.480758	0.000607994	0.00566676
SPU_022174	79.2939	1.64725	0.505696	0.0011244	0.00931817
SPU_020802	135.468	1.64723	0.470622	0.000465065	0.00452438
SPU_001480	36.3641	1.64619	0.517726	0.00147449	0.011632
SPU_015882	227.645	1.64606	0.383111	1.73479e-05	0.000289859
SPU_012861	91.1336	1.64531	0.402543	4.36427e-05	0.000638808
SPU_027900	23.9717	1.64496	0.560178	0.00331938	0.0220928
SPU_018549	37.2329	1.64328	0.546298	0.0026295	0.0183904
SPU_028149	122.243	1.64301	0.413283	7.02304e-05	0.0009534
SPU_007363	357.157	1.64232	0.306102	8.08331e-08	2.81745e-06
SPU_007198	956.627	1.64173	0.387019	2.21539e-05	0.000359098
SPU_020528	32.2623	1.64142	0.502169	0.00108054	0.0090154
SPU_009836	70.2047	1.64118	0.434144	0.000156662	0.00185725
SPU_020844	39.8517	1.63992	0.527113	0.00186369	0.0139818
SPU_016472	131.646	1.63981	0.48342	0.00069356	0.00633148
SPU_024059	331.436	1.63833	0.315325	2.03964e-07	6.30245e-06
SPU_024351	86.6041	1.63745	0.435565	0.00017035	0.00199076
SPU_020909	378.249	1.63735	0.335813	1.08386e-06	2.71152e-05
SPU_016934	867.803	1.6363	0.329976	7.09157e-07	1.89882e-05
SPU_020443	44.6431	1.63515	0.565126	0.00381059	0.024602
SPU_014826	70.488	1.63327	0.420664	0.000103342	0.00132371
SPU_005117	157.311	1.63234	0.375844	1.40462e-05	0.000243729
SPU_010658	206.125	1.63032	0.432442	0.000163223	0.0019215
SPU_026783	31.3083	1.62942	0.617916	0.00836518	0.0441102
SPU_004022	92.6674	1.62939	0.420629	0.000107199	0.00136601
SPU_024875	277.149	1.62801	0.374132	1.35248e-05	0.000235703
SPU_014374	1576.7	1.62729	0.278753	5.2907e-09	2.54538e-07
SPU_024019	71.2688	1.62654	0.576555	0.00478532	0.0292698
SPU_009220	57.8978	1.62563	0.576201	0.00478315	0.0292632
SPU_004504	38.5861	1.62559	0.487397	0.000852211	0.0074639
SPU_004056	42.7899	1.62531	0.514242	0.00157446	0.0122694
SPU_008954	204.651	1.62478	0.45941	0.000405198	0.00406048
SPU_002119	8984.44	1.62284	0.458239	0.000397903	0.00399614
SPU_027064	1651.44	1.62238	0.328287	7.73451e-07	2.02687e-05
SPU_018695	42.7388	1.62209	0.625543	0.00951169	0.0485477
SPU_013282	108.223	1.62186	0.422382	0.000123143	0.00153017
SPU_017261	41.0026	1.62066	0.613383	0.00823762	0.0435812
SPU_011725	476.417	1.62057	0.295233	4.03914e-08	1.51869e-06
SPU_027843	34.1603	1.61924	0.561125	0.0039054	0.0250625
SPU_019387	101.949	1.6188	0.410227	7.9433e-05	0.00106344
SPU_028733	1270.14	1.61613	0.357364	6.11533e-06	0.000121084
SPU_011157	726.545	1.61545	0.304611	1.13709e-07	3.80182e-06
SPU_027489	583.068	1.61519	0.304399	1.11954e-07	3.7531e-06
SPU_006093	36.799	1.61395	0.50026	0.00125434	0.0101975
SPU_019686	520.325	1.61379	0.356788	6.09372e-06	0.000120806
SPU_018838	56.754	1.61311	0.514444	0.00171482	0.013086
SPU_028146	24.833	1.61248	0.594264	0.00665941	0.0373712
SPU_028470	99.562	1.61248	0.567269	0.00447561	0.0277855
SPU_012753	24.8195	1.61223	0.593931	0.00663728	0.0373003
SPU_001826	66.6813	1.6119	0.483941	0.000866057	0.00755898
SPU_025869	42.0043	1.61151	0.598839	0.00712249	0.039286
SPU_026287	1502.8	1.6111	0.295367	4.90859e-08	1.79293e-06
SPU_011305	1413.22	1.61108	0.294239	4.36535e-08	1.6204e-06
SPU_020680	158.413	1.60904	0.421457	0.000134647	0.00164501
SPU_008934	40.2891	1.60897	0.61903	0.00934455	0.0478626
SPU_019202	167.818	1.60833	0.544265	0.00312622	0.0210412
SPU_009991	438.93	1.60802	0.365168	1.06511e-05	0.00019309
SPU_007885	53.5703	1.6073	0.550158	0.00348325	0.022937
SPU_028378	320.742	1.60621	0.333859	1.5015e-06	3.58267e-05
SPU_009430	145.211	1.60553	0.519749	0.00200796	0.0148759
SPU_010876	130.966	1.60401	0.464798	0.000558544	0.00526414
SPU_002655	125.48	1.60391	0.436988	0.000242204	0.00267881
SPU_000832	118.248	1.60305	0.372875	1.7145e-05	0.000287369
SPU_028877	56.3388	1.60284	0.497804	0.00128268	0.0103668
SPU_021426	64.2293	1.602	0.541419	0.00308754	0.0208394
SPU_026959	18.8903	1.60032	0.608947	0.00858873	0.0449851
SPU_011307	293.007	1.60027	0.381593	2.74477e-05	0.000433458
SPU_003875	48.4703	1.59932	0.497486	0.00130536	0.0105261
SPU_019765	61.7568	1.59839	0.49246	0.0011715	0.00962866
SPU_008041	191.633	1.59653	0.483121	0.0009511	0.00814323
SPU_027320	129.085	1.59591	0.409833	9.85868e-05	0.00127712
SPU_011396	51.3877	1.59449	0.508095	0.00170008	0.0130044
SPU_010776	553.437	1.59243	0.344211	3.72204e-06	7.92904e-05
SPU_023941	35.2237	1.59224	0.552501	0.00395309	0.0253025
SPU_005269	64.5063	1.59127	0.420173	0.000152364	0.00181706
SPU_027469	43.7185	1.59122	0.60816	0.00888505	0.0461892
SPU_004750	446.358	1.59086	0.43987	0.000298416	0.00316697
SPU_019357	333.967	1.59078	0.390917	4.71423e-05	0.000685019
SPU_003132	242.777	1.59033	0.443364	0.000334559	0.00346998
SPU_027072	31.4586	1.5902	0.584597	0.00652503	0.0368416
SPU_005061	843.555	1.58953	0.311929	3.47254e-07	1.01507e-05
SPU_001595	84.567	1.58949	0.441506	0.000318014	0.00333186
SPU_014369	39.5495	1.58642	0.540665	0.003344	0.0222356
SPU_001366	1046.42	1.58609	0.323728	9.61115e-07	2.44264e-05
SPU_007672	109.993	1.58409	0.470375	0.000757948	0.0067933
SPU_009295	103.385	1.58373	0.402898	8.46463e-05	0.00112104
SPU_017840	241.515	1.58363	0.397508	6.77929e-05	0.000925809
SPU_025501	183.559	1.58209	0.35665	9.16489e-06	0.000170792
SPU_011527	72.8937	1.5811	0.521675	0.00243897	0.0173886
SPU_016665	189.186	1.58081	0.358174	1.01704e-05	0.000186458
SPU_022190	62.4122	1.57939	0.419448	0.000166274	0.00195383
SPU_024362	783.729	1.57936	0.289425	4.84621e-08	1.77571e-06
SPU_002680	133.229	1.57904	0.465147	0.000687001	0.00628595
SPU_019706	159.713	1.57876	0.338115	3.02224e-06	6.60086e-05
SPU_006160	106.146	1.57785	0.434362	0.000280604	0.00301902
SPU_002484	93.4235	1.57785	0.42145	0.000181222	0.00209561
SPU_012193	153.868	1.57641	0.388189	4.88762e-05	0.000706045
SPU_013715	109.56	1.57546	0.423557	0.000199549	0.00227859
SPU_023102	75.2763	1.57539	0.389724	5.29255e-05	0.000755333
SPU_000730	200.835	1.57482	0.327662	1.5381e-06	3.66452e-05
SPU_006859	2401.48	1.57427	0.274134	9.31674e-09	4.24051e-07
SPU_012009	332.535	1.57392	0.375339	2.74894e-05	0.000433718
SPU_027391	140.47	1.57371	0.393907	6.46597e-05	0.000889857
SPU_023483	27.4743	1.57313	0.543656	0.00380826	0.0245968
SPU_020702	39.5902	1.57313	0.596456	0.00835275	0.0440664
SPU_017158	601.288	1.57301	0.468172	0.000779725	0.00694954
SPU_019457	156.733	1.57298	0.47718	0.000979334	0.00833841
SPU_026383	202.686	1.57146	0.328065	1.66712e-06	3.91364e-05
SPU_014549	187.009	1.57094	0.60764	0.00972891	0.0493103
SPU_004839	135.242	1.57083	0.356261	1.03752e-05	0.000189267
SPU_007000	784.462	1.57072	0.35111	7.69247e-06	0.000146422
SPU_004304	348.53	1.57009	0.440654	0.000366501	0.00373589
SPU_014477	37.4521	1.56965	0.579322	0.00673917	0.0376718
SPU_010661	50.9201	1.56806	0.494602	0.0015226	0.0119467
SPU_021017	94.8716	1.56798	0.438356	0.000347606	0.00358207
SPU_005740	1056.54	1.56782	0.34763	6.48222e-06	0.000127638
SPU_023370	67.1792	1.56678	0.467944	0.000813303	0.00719074
SPU_025975	38318.3	1.56651	0.308917	3.95788e-07	1.13607e-05
SPU_006016	129.025	1.56611	0.493237	0.0014975	0.0117931
SPU_027343	524.439	1.56341	0.318263	9.00057e-07	2.30209e-05
SPU_021774	281.273	1.56258	0.490526	0.00144499	0.0114445
SPU_012933	74.9261	1.5625	0.434416	0.000322169	0.00336877
SPU_007973	266.612	1.56144	0.314977	7.14728e-07	1.90894e-05
SPU_030236	2729.59	1.5613	0.292764	9.66281e-08	3.31029e-06
SPU_001365	41.9933	1.56088	0.538219	0.00373054	0.0241926
SPU_000626	337.625	1.56058	0.324897	1.56063e-06	3.70441e-05
SPU_018904	171.119	1.55993	0.35424	1.06476e-05	0.00019309
SPU_006809	603.372	1.55884	0.332102	2.68095e-06	5.94685e-05
SPU_012495	76.9099	1.55842	0.484879	0.0013088	0.0105459
SPU_006862	150.776	1.55818	0.398917	9.38298e-05	0.00122342
SPU_012386	49.7738	1.55801	0.52747	0.00313952	0.021109
SPU_015505	1418.59	1.55713	0.323172	1.44813e-06	3.46307e-05
SPU_009016	52.7137	1.55702	0.517083	0.00260254	0.0182338
SPU_025947	36.3943	1.55672	0.595719	0.00897031	0.0465211
SPU_013394	298.028	1.5565	0.352477	1.00598e-05	0.000185151
SPU_024491	1054.13	1.55591	0.52417	0.00299426	0.0203932
SPU_016680	150.071	1.5552	0.333841	3.18499e-06	6.92325e-05
SPU_023820	205.817	1.55501	0.321472	1.31701e-06	3.19531e-05
SPU_007667	398.836	1.55307	0.314088	7.62606e-07	2.00667e-05
SPU_000581	27.3259	1.55291	0.540001	0.00403074	0.0256864
SPU_006405	104.075	1.55136	0.413857	0.000177872	0.00206266
SPU_004407	72.7278	1.55127	0.543486	0.00431335	0.0269928
SPU_012921	67.8327	1.55094	0.461602	0.000779653	0.00694954
SPU_023947	128.659	1.5509	0.397195	9.43646e-05	0.00122939
SPU_019716	68.7168	1.55042	0.572454	0.00676129	0.0377667
SPU_020086	86.5045	1.54896	0.495985	0.00179025	0.0135324
SPU_024692	666.862	1.54887	0.510989	0.0024365	0.017384
SPU_008454	84.5999	1.54873	0.386088	6.03763e-05	0.000841769
SPU_028726	49.4945	1.54835	0.467333	0.000922451	0.00795785
SPU_014543	42.5333	1.54809	0.483097	0.00135295	0.0108307
SPU_023197	209.089	1.54437	0.359426	1.73296e-05	0.000289747
SPU_015395	84.1248	1.54409	0.475415	0.00116272	0.00956637
SPU_001377	2604.16	1.54388	0.388865	7.18032e-05	0.000971453
SPU_022141	25.3516	1.5434	0.552943	0.00525044	0.0313722
SPU_008077	60.743	1.5432	0.421772	0.000253341	0.00277989
SPU_016040	43.46	1.54317	0.563431	0.0061648	0.0353187
SPU_000847	139.617	1.54252	0.433905	0.000378021	0.00382989
SPU_017508	3512.09	1.54183	0.294841	1.70083e-07	5.39361e-06
SPU_018315	141.276	1.54148	0.365692	2.49517e-05	0.000398259
SPU_021961	127.081	1.53991	0.395905	0.000100411	0.00129237
SPU_003690	57.0367	1.53954	0.500343	0.00209113	0.0154043
SPU_018802	228.81	1.53942	0.334876	4.28634e-06	8.96515e-05
SPU_012772	332.575	1.53716	0.484362	0.00150568	0.0118488
SPU_026759	51.5599	1.53716	0.49272	0.00181006	0.0136563
SPU_023788	44.1872	1.53696	0.560677	0.00612041	0.0350958
SPU_008219	337.757	1.53678	0.409744	0.000176426	0.00205163
SPU_012927	1104.82	1.53553	0.33337	4.10328e-06	8.62632e-05
SPU_012602	28.1132	1.53497	0.573663	0.00745642	0.0406237
SPU_015184	79.2941	1.53351	0.423817	0.000296505	0.00315087
SPU_009648	400.649	1.53325	0.348015	1.05448e-05	0.000191523
SPU_024128	30.9525	1.53276	0.540485	0.00456979	0.0282386
SPU_017533	181.159	1.53242	0.400752	0.000131375	0.00161491
SPU_020199	45.5861	1.53231	0.542846	0.00476147	0.0291473
SPU_002533	361.752	1.53185	0.352764	1.4092e-05	0.000244391
SPU_021303	4906.72	1.53175	0.290172	1.30054e-07	4.24627e-06
SPU_018150	58.89	1.53083	0.438905	0.000486959	0.00469032
SPU_009742	29.0063	1.53039	0.525568	0.00359257	0.0234883
SPU_018326	305.294	1.53015	0.319665	1.69519e-06	3.97371e-05
SPU_023253	130.042	1.52871	0.400378	0.00013444	0.00164374
SPU_027481	365.675	1.52681	0.309003	7.76956e-07	2.03439e-05
SPU_004287	111.069	1.52608	0.364257	2.79466e-05	0.000439631
SPU_023471	98.8235	1.52442	0.397517	0.000125641	0.00155397
SPU_004771	172.61	1.52377	0.419466	0.000280541	0.00301902
SPU_012930	345.046	1.52353	0.335278	5.51729e-06	0.000111169
SPU_017804	189.604	1.52345	0.455343	0.000820698	0.00723811
SPU_017204	91.2782	1.52329	0.464066	0.00102898	0.00867116
SPU_017541	417.872	1.52309	0.367574	3.41854e-05	0.00051914
SPU_020317	42.6686	1.522	0.524844	0.00373256	0.0242008
SPU_018323	44.7393	1.52173	0.499515	0.00231584	0.0167267
SPU_028477	248.841	1.52159	0.430451	0.000407964	0.00408308
SPU_011094	55.4096	1.52144	0.50955	0.00282787	0.0194798
SPU_000157	355.658	1.52099	0.298306	3.41895e-07	1.00363e-05
SPU_021628	252.73	1.52058	0.338518	7.05972e-06	0.000136778
SPU_016743	126.773	1.52003	0.471819	0.00127462	0.0103173
SPU_013742	138.161	1.51985	0.359606	2.37419e-05	0.000381169
SPU_001886	109.306	1.51951	0.465355	0.00109357	0.00910749
SPU_005256	359.021	1.51939	0.343349	9.6346e-06	0.000178195
SPU_021383	65.5228	1.51867	0.40231	0.000160094	0.00188853
SPU_018666	37383.6	1.51856	0.291466	1.88749e-07	5.89209e-06
SPU_014693	52.9586	1.5185	0.46819	0.00118137	0.00968742
SPU_020139	96.687	1.51774	0.414838	0.000253553	0.00278126
SPU_015836	42.2769	1.51625	0.481332	0.00163209	0.0126042
SPU_027025	42.5537	1.51545	0.577492	0.0086855	0.0453805
SPU_006949	127.548	1.51532	0.392693	0.000113954	0.00143185
SPU_005083	78.4231	1.51481	0.46159	0.0010318	0.00868117
SPU_004244	76.9246	1.51458	0.457803	0.000938466	0.0080634
SPU_004707	31.1899	1.51448	0.574899	0.00843019	0.0443986
SPU_007412	491.54	1.51362	0.312912	1.31679e-06	3.19531e-05
SPU_016720	95.0413	1.51321	0.391718	0.000112004	0.00141317
SPU_012070	73.1058	1.51317	0.537893	0.00490592	0.0297865
SPU_020558	599.42	1.51317	0.301468	5.18504e-07	1.44141e-05
SPU_007808	26.1498	1.51116	0.552279	0.00621479	0.0355161
SPU_022368	27.4768	1.51093	0.585115	0.00981512	0.0496206
SPU_008472	876.993	1.51054	0.294705	2.96605e-07	8.88597e-06
SPU_007773	99.1059	1.50985	0.399049	0.000154556	0.00183705
SPU_005447	1031.99	1.50889	0.30003	4.92668e-07	1.37917e-05
SPU_006301	703.601	1.50879	0.283223	9.97423e-08	3.39878e-06
SPU_024820	158.484	1.50865	0.426946	0.000409975	0.00410065
SPU_006026	32.6947	1.50802	0.527705	0.00426736	0.0267574
SPU_022131	852.494	1.50789	0.287982	1.64045e-07	5.21247e-06
SPU_006711	77.9027	1.50728	0.45441	0.000909888	0.0078739
SPU_024112	258.972	1.50723	0.343493	1.14417e-05	0.000204525
SPU_000783	33.5868	1.5071	0.522039	0.00388996	0.0250031
SPU_024776	127.24	1.5066	0.453158	0.000885202	0.00769878
SPU_023886	102.113	1.50645	0.402262	0.000180432	0.00208854
SPU_002820	51.711	1.50581	0.488577	0.00205596	0.0151717
SPU_020850	169.737	1.50505	0.410097	0.00024257	0.002681
SPU_002260	558.45	1.50493	0.379843	7.43324e-05	0.00100186
SPU_001071	52.9785	1.50445	0.497981	0.00251855	0.0177894
SPU_025484	4407.36	1.5033	0.478346	0.00167394	0.0128629
SPU_028003	161.037	1.5033	0.564158	0.00770628	0.0416305
SPU_018503	24.2479	1.50286	0.574955	0.00895226	0.0464632
SPU_022819	81.9934	1.50222	0.431729	0.000502283	0.00481041
SPU_008318	37.0864	1.5021	0.543022	0.00567164	0.033155
SPU_006314	32.0671	1.50127	0.518049	0.0037564	0.0243307
SPU_026731	322.443	1.49934	0.425904	0.000430929	0.00426735
SPU_010755	6483.16	1.49917	0.322198	3.27211e-06	7.08375e-05
SPU_027888	143.742	1.49879	0.4391	0.00064174	0.0059329
SPU_012017	24.4923	1.49788	0.569875	0.00857781	0.0449499
SPU_002523	34.8275	1.49704	0.515759	0.00370095	0.0240788
SPU_008518	104.188	1.49552	0.363359	3.85806e-05	0.000574971
SPU_023610	101.379	1.49534	0.457099	0.0010703	0.00895097
SPU_008717	232.535	1.49417	0.489803	0.00228424	0.0165434
SPU_019566	56.4293	1.49374	0.543316	0.00597211	0.034443
SPU_030149	179.78	1.49357	0.376416	7.25191e-05	0.000980309
SPU_003278	141.244	1.49321	0.38987	0.00012813	0.00157866
SPU_012380	82.8728	1.49306	0.555633	0.00720659	0.0396065
SPU_020213	100.086	1.49245	0.410731	0.000279453	0.00300964
SPU_000074	25.6296	1.492	0.576798	0.0096901	0.0491525
SPU_012805	318.796	1.49184	0.353231	2.40618e-05	0.000385724
SPU_005128	51.3438	1.4912	0.45273	0.000988445	0.00839588
SPU_009095	144.427	1.49073	0.466016	0.0013796	0.0110165
SPU_023402	256.581	1.49024	0.339313	1.12352e-05	0.000201283
SPU_000316	56.9859	1.48994	0.526653	0.0046684	0.0287149
SPU_010330	39.6823	1.48911	0.52405	0.00448963	0.0278455
SPU_005964	145.654	1.48859	0.461878	0.00126899	0.0102794
SPU_020698	158.896	1.48717	0.392254	0.000149838	0.00179564
SPU_020701	37.6803	1.48706	0.533919	0.00534977	0.0317876
SPU_014038	193.142	1.48583	0.402924	0.000226359	0.00252804
SPU_027380	59.983	1.48544	0.557639	0.00772631	0.0417068
SPU_016136	231.1	1.48518	0.33195	7.67328e-06	0.000146144
SPU_006619	26.4934	1.48363	0.569156	0.00914127	0.0471383
SPU_012943	46.66	1.48357	0.476439	0.0018465	0.0138822
SPU_010225	166.675	1.48334	0.397752	0.00019201	0.00220127
SPU_002118	267.134	1.48234	0.355524	3.05356e-05	0.000473834
SPU_027963	138.847	1.4814	0.353443	2.7731e-05	0.000436882
SPU_022431	87.3086	1.48018	0.391236	0.000154741	0.00183856
SPU_013861	29.575	1.47943	0.525487	0.00487245	0.0296418
SPU_013181	66.2176	1.47894	0.528709	0.00515369	0.0309038
SPU_025659	929.1	1.47891	0.295322	5.50618e-07	1.5267e-05
SPU_012612	39.3788	1.47851	0.549232	0.00710324	0.0392001
SPU_015429	312.302	1.47815	0.36015	4.05623e-05	0.000599479
SPU_011034	1096.84	1.47804	0.279203	1.19813e-07	3.97408e-06
SPU_028120	101.905	1.47802	0.456426	0.00120263	0.00984407
SPU_025093	62.757	1.47776	0.545319	0.00673019	0.0376347
SPU_022955	53.9519	1.47627	0.509025	0.00372926	0.0241911
SPU_026479	29.7288	1.47523	0.529623	0.00534549	0.0317777
SPU_007173	29.9443	1.4746	0.556412	0.00804462	0.0429006
SPU_001531	34.8482	1.47442	0.507912	0.00369727	0.0240646
SPU_024094	41.0447	1.47356	0.483817	0.00232146	0.0167523
SPU_001774	524.244	1.47254	0.293528	5.25661e-07	1.46003e-05
SPU_014045	30.2455	1.4721	0.565066	0.00918263	0.0473135
SPU_003346	107.526	1.47204	0.383248	0.000122554	0.00152464
SPU_015340	46.1152	1.47105	0.471655	0.00181518	0.0136853
SPU_010638	93.6891	1.47036	0.385849	0.000138561	0.00168001
SPU_010280	569.068	1.47026	0.328909	7.81821e-06	0.000148551
SPU_010075	77.3247	1.46952	0.40053	0.000243572	0.00268929
SPU_018249	194.706	1.4692	0.3325	9.93174e-06	0.000183056
SPU_018290	126.627	1.46853	0.446795	0.00101331	0.00857747
SPU_020851	68.9111	1.4685	0.452534	0.00117429	0.00964419
SPU_000733	32.8195	1.46801	0.562081	0.00900826	0.0466554
SPU_015921	237.74	1.46774	0.332463	1.01128e-05	0.000185752
SPU_019614	86.151	1.46634	0.39884	0.000236452	0.00262506
SPU_019715	220.461	1.46532	0.327232	7.5376e-06	0.000144074
SPU_006783	40.0127	1.46476	0.518604	0.00473635	0.0290213
SPU_012109	72.6195	1.4647	0.5492	0.00765368	0.0414654
SPU_010958	54.0633	1.46456	0.485823	0.00257318	0.0180636
SPU_016121	63.6569	1.46412	0.482604	0.00241495	0.0172634
SPU_007586	711.957	1.4636	0.310977	2.52059e-06	5.63601e-05
SPU_012662	125.356	1.46316	0.421434	0.000516893	0.00493221
SPU_001974	29.3091	1.46257	0.55678	0.0086182	0.0450877
SPU_003108	9658.08	1.4618	0.293337	6.24947e-07	1.70188e-05
SPU_025058	109.092	1.46133	0.389188	0.000173471	0.00202335
SPU_014558	541.605	1.46094	0.387381	0.000162386	0.00191316
SPU_024713	973.522	1.45968	0.463506	0.00163716	0.0126288
SPU_011869	183.195	1.45804	0.343784	2.2238e-05	0.000360278
SPU_026679	80.0224	1.45719	0.419748	0.000517407	0.00493457
SPU_020675	39.5924	1.45706	0.487025	0.00277369	0.0191979
SPU_028741	109.592	1.45697	0.411696	0.000401714	0.00402935
SPU_016459	59.5354	1.45667	0.479618	0.00238832	0.0171328
SPU_012221	38.088	1.45588	0.52513	0.00556397	0.0326679
SPU_007204	76.8954	1.45582	0.509107	0.00424226	0.026647
SPU_018522	144.004	1.4557	0.374515	0.000101541	0.00130378
SPU_005228	5657.92	1.45558	0.288264	4.43069e-07	1.25016e-05
SPU_018440	720.517	1.45543	0.303478	1.61992e-06	3.82529e-05
SPU_019759	117.359	1.45443	0.381186	0.00013589	0.00165578
SPU_000882	125.488	1.45343	0.361993	5.94286e-05	0.000832843
SPU_015208	114.34	1.45261	0.391676	0.000208315	0.00235945
SPU_025176	76.8039	1.45251	0.470995	0.00204294	0.0150895
SPU_014625	271.419	1.4522	0.354195	4.1314e-05	0.000608341
SPU_013754	109.965	1.45177	0.463041	0.00171678	0.0130977
SPU_013790	313.043	1.45124	0.319047	5.3987e-06	0.000109054
SPU_004488	56.1203	1.4512	0.538467	0.00703754	0.0389383
SPU_000717	145.442	1.45115	0.48571	0.00281089	0.0193794
SPU_016327	432.822	1.4503	0.334441	1.4477e-05	0.000249849
SPU_007635	32.2719	1.45002	0.515422	0.00490414	0.0297813
SPU_027725	487.528	1.44941	0.511726	0.00462	0.0284994
SPU_018012	232.813	1.44866	0.325325	8.46873e-06	0.000159022
SPU_012953	47.3747	1.44855	0.453589	0.0014054	0.0111675
SPU_012542	81.4098	1.44784	0.421657	0.00059545	0.00556444
SPU_017899	49.7558	1.44762	0.51739	0.00514321	0.0308583
SPU_009523	105.046	1.44756	0.363664	6.87732e-05	0.000935205
SPU_015249	152.78	1.44734	0.374472	0.000111085	0.0014049
SPU_005291	31.7993	1.44601	0.551008	0.00868252	0.0453723
SPU_015669	29.4769	1.44589	0.560005	0.00982527	0.0496571
SPU_005295	72.7122	1.44572	0.543245	0.00778483	0.0419178
SPU_001723	62.6816	1.44508	0.431687	0.000815413	0.00720541
SPU_023527	168.704	1.44494	0.361341	6.3657e-05	0.000879462
SPU_004689	63.1492	1.44447	0.52872	0.00629503	0.035853
SPU_010765	312.832	1.44393	0.333782	1.51858e-05	0.0002597
SPU_007048	126.591	1.44167	0.427604	0.000747611	0.00671758
SPU_003927	70.5371	1.44086	0.397654	0.000290751	0.00310727
SPU_001668	510.519	1.43993	0.444977	0.00121226	0.00991535
SPU_022253	45.0697	1.4394	0.490066	0.00331251	0.0220583
SPU_012320	203.4	1.4385	0.32589	1.01443e-05	0.000186224
SPU_010656	77.9419	1.43805	0.455113	0.00157899	0.0122944
SPU_025931	71.7503	1.43741	0.521577	0.00585315	0.0339281
SPU_024703	71.1707	1.43734	0.474226	0.00243811	0.0173863
SPU_003911	35.9347	1.43648	0.515511	0.00532772	0.0317038
SPU_004582	224.605	1.43635	0.399563	0.000324626	0.00339003
SPU_010954	245.546	1.436	0.335758	1.89528e-05	0.000313726
SPU_014386	29.3594	1.43395	0.532657	0.0071008	0.0391934
SPU_011711	1724.37	1.43347	0.302908	2.2191e-06	5.03935e-05
SPU_004135	847.468	1.43314	0.301842	2.05449e-06	4.69888e-05
SPU_011574	866.415	1.43188	0.354556	5.37919e-05	0.000764824
SPU_008530	39.6203	1.43094	0.473307	0.00250048	0.0176969
SPU_003236	213.765	1.43071	0.325089	1.07758e-05	0.000194688
SPU_000260	118.706	1.4306	0.367732	0.000100106	0.00129001
SPU_014129	40.3208	1.42715	0.521893	0.00624629	0.0356706
SPU_020028	54.6891	1.4259	0.449224	0.00150286	0.0118295
SPU_027662	141.324	1.42521	0.455689	0.0017625	0.0133636
SPU_000758	1492.42	1.42517	0.389281	0.000251197	0.00276015
SPU_023964	3138.22	1.42457	0.366369	0.000100927	0.00129745
SPU_006899	3222.82	1.424	0.285054	5.86669e-07	1.61407e-05
SPU_028129	69.7893	1.42356	0.428189	0.000885477	0.00769908
SPU_012254	106.693	1.42297	0.450407	0.0015815	0.0123062
SPU_019033	288.497	1.42274	0.426468	0.000849643	0.00745027
SPU_004249	209.876	1.42154	0.480938	0.00311892	0.0210085
SPU_013128	120.23	1.42146	0.412953	0.000577033	0.00541923
SPU_011685	66.5199	1.4214	0.470825	0.00253645	0.0178959
SPU_014904	1743.03	1.42113	0.406509	0.000472414	0.00457917
SPU_021588	171.131	1.42086	0.388386	0.000253831	0.00278336
SPU_001057	337.675	1.4206	0.378039	0.000171395	0.00200078
SPU_004687	100.075	1.41872	0.379907	0.000188168	0.00216498
SPU_024384	90.752	1.41808	0.421882	0.000775685	0.00692511
SPU_005852	581.274	1.41755	0.345336	4.04592e-05	0.000598232
SPU_002836	53.3088	1.41715	0.510473	0.00550085	0.0324181
SPU_027136	125.646	1.41697	0.38264	0.000212948	0.00240427
SPU_009364	37.939	1.4162	0.522298	0.00669857	0.0375169
SPU_007539	64.5288	1.41534	0.484794	0.00350634	0.0230468
SPU_009455	45.1654	1.415	0.541374	0.00895624	0.0464763
SPU_012385	736.613	1.41491	0.351397	5.66082e-05	0.000799688
SPU_028680	140.26	1.41438	0.444728	0.00147105	0.0116134
SPU_013082	1114.59	1.4143	0.418199	0.0007199	0.00652909
SPU_022245	427.505	1.41417	0.291741	1.25117e-06	3.06772e-05
SPU_020539	429.975	1.41207	0.294484	1.62619e-06	3.83726e-05
SPU_002291	116.727	1.41087	0.443333	0.00146053	0.0115446
SPU_008458	93.1797	1.41078	0.486854	0.00375846	0.0243332
SPU_021736	431.826	1.41065	0.427783	0.000975249	0.00831026
SPU_001742	186.713	1.4097	0.350959	5.90177e-05	0.00082824
SPU_024401	704.29	1.40753	0.390038	0.000307731	0.00324537
SPU_020071	65.924	1.40599	0.419302	0.000798944	0.00708622
SPU_028494	40.8109	1.4058	0.490565	0.0041611	0.0262868
SPU_015843	230.264	1.40559	0.368371	0.000135804	0.00165536
SPU_028217	34.2113	1.40511	0.527836	0.00776718	0.0418495
SPU_028100	355.696	1.40449	0.350006	6.00155e-05	0.000838566
SPU_011956	65.0957	1.40326	0.492153	0.00435445	0.0272128
SPU_007703	34.7223	1.40324	0.523333	0.00733239	0.0401256
SPU_009454	263.671	1.40046	0.316081	9.39259e-06	0.000174358
SPU_009377	42.094	1.39921	0.513242	0.00640639	0.0363256
SPU_026210	68.818	1.39744	0.514881	0.00664556	0.0373246
SPU_023632	213.088	1.39739	0.356698	8.94484e-05	0.00117684
SPU_028601	168.635	1.3973	0.476236	0.00334579	0.022243
SPU_007240	55.2905	1.39718	0.530771	0.0084794	0.0445729
SPU_009532	45.3495	1.39623	0.512681	0.00646154	0.0365412
SPU_016485	220.164	1.3961	0.394587	0.00040298	0.00404079
SPU_004975	50.3551	1.39583	0.47957	0.00360752	0.0235763
SPU_020616	82.3217	1.39412	0.473377	0.00322909	0.0216243
SPU_026219	344.827	1.39336	0.432196	0.00126453	0.0102615
SPU_004760	210.228	1.3914	0.397346	0.000462257	0.00450391
SPU_007604	57.4843	1.39113	0.459629	0.00247289	0.0175433
SPU_014321	96.428	1.3907	0.391367	0.000380218	0.00384755
SPU_005902	2221.14	1.38942	0.339933	4.36385e-05	0.000638808
SPU_020696	96.6719	1.38865	0.427392	0.00115758	0.00952895
SPU_026852	308.214	1.38849	0.381383	0.000271929	0.00294348
SPU_025020	128.548	1.38831	0.404922	0.000606758	0.00565689
SPU_010957	40.2128	1.38827	0.527492	0.00849257	0.0446201
SPU_004809	48.9276	1.38797	0.466699	0.0029393	0.0201303
SPU_015022	64.8411	1.38687	0.436854	0.00150008	0.0118105
SPU_020363	402.932	1.38678	0.419658	0.00095132	0.00814323
SPU_010566	404.4	1.38453	0.331913	3.02767e-05	0.000470502
SPU_007050	493.188	1.3842	0.313465	1.00627e-05	0.000185151
SPU_018026	320.458	1.38376	0.339263	4.52847e-05	0.000660125
SPU_028360	95.3673	1.38301	0.424509	0.00112235	0.00930355
SPU_024948	162.134	1.38289	0.443268	0.00180996	0.0136563
SPU_022088	251.949	1.38194	0.406294	0.000670565	0.00616553
SPU_023729	310.806	1.38177	0.351299	8.37783e-05	0.0011123
SPU_022388	103.925	1.3796	0.463421	0.00291084	0.019961
SPU_019224	116.992	1.37876	0.393537	0.000459157	0.00448189
SPU_000094	3152.38	1.37863	0.363106	0.000146601	0.0017628
SPU_024038	96.9333	1.37783	0.403585	0.000640211	0.00592047
SPU_000513	2514.08	1.37733	0.320025	1.67871e-05	0.000282234
SPU_014053	226.933	1.37732	0.337594	4.50716e-05	0.000657318
SPU_011002	159.025	1.37693	0.426821	0.00125527	0.0102008
SPU_000615	55.7475	1.37658	0.469737	0.00338376	0.0224534
SPU_018192	395.967	1.37627	0.321727	1.88781e-05	0.000312652
SPU_028914	520.458	1.37575	0.340597	5.36287e-05	0.000763666
SPU_019608	52.0328	1.37573	0.456485	0.00258039	0.0180983
SPU_023048	208.823	1.37526	0.423123	0.00115301	0.00950602
SPU_003437	432.261	1.37456	0.306116	7.11156e-06	0.000137326
SPU_005592	218.883	1.37389	0.385248	0.000362138	0.00369889
SPU_014499	115.42	1.37086	0.434979	0.00162411	0.0125553
SPU_019021	33.2702	1.37081	0.502577	0.00638056	0.0362536
SPU_002785	411.998	1.36957	0.38324	0.000352036	0.00361957
SPU_026224	408.961	1.36931	0.337988	5.09198e-05	0.00073062
SPU_020029	695.658	1.36847	0.322988	2.26615e-05	0.000366398
SPU_009757	10791	1.36724	0.276451	7.58808e-07	2.00037e-05
SPU_018024	87.2033	1.36712	0.468288	0.00350704	0.0230468
SPU_028481	58.6972	1.36673	0.449942	0.00238491	0.0171163
SPU_008897	418.544	1.36662	0.289334	2.32001e-06	5.23467e-05
SPU_001838	349.193	1.36648	0.360212	0.000148511	0.00178442
SPU_028084	84.5899	1.36562	0.491732	0.00548362	0.0323541
SPU_020679	342.118	1.36456	0.355618	0.000124472	0.00154429
SPU_017547	253.11	1.36292	0.408474	0.00084804	0.00744029
SPU_025182	401.853	1.3622	0.452167	0.00259017	0.0181511
SPU_011297	151.315	1.3597	0.33871	5.96136e-05	0.000834773
SPU_028038	516.602	1.3593	0.30325	7.37933e-06	0.000141753
SPU_013724	128.319	1.35907	0.474663	0.00419334	0.0264419
SPU_016898	1116.11	1.35875	0.310775	1.23041e-05	0.000216791
SPU_017619	230.315	1.35714	0.365004	0.000200688	0.00228764
SPU_024896	61.8537	1.35632	0.485136	0.00517798	0.031003
SPU_005951	258.616	1.35573	0.335865	5.42455e-05	0.000770392
SPU_016957	225.552	1.35513	0.324904	3.03443e-05	0.000471323
SPU_024291	198.479	1.35368	0.36563	0.000213623	0.00241019
SPU_027555	69.6318	1.35242	0.419719	0.00127211	0.0102995
SPU_006731	3973.68	1.3507	0.363748	0.000204578	0.00232619
SPU_015495	93.1713	1.35049	0.455811	0.00304822	0.0206639
SPU_014821	35.3258	1.34857	0.49336	0.0062676	0.0357477
SPU_004694	93.5216	1.34842	0.441943	0.00227988	0.0165194
SPU_017532	51.3389	1.34828	0.506882	0.00781503	0.0420193
SPU_005073	34.8775	1.34823	0.503514	0.00741416	0.0404735
SPU_004683	330.547	1.34574	0.348709	0.000113751	0.00143013
SPU_015411	124.05	1.34574	0.405033	0.00089203	0.00773923
SPU_018393	55.0818	1.3456	0.520529	0.00973643	0.0493236
SPU_000084	236.747	1.34384	0.339628	7.59635e-05	0.00102126
SPU_022156	48.7135	1.34362	0.507343	0.00808851	0.0430414
SPU_024827	1356.87	1.34295	0.283495	2.16757e-06	4.93284e-05
SPU_025455	362.544	1.3409	0.306885	1.24598e-05	0.000219053
SPU_011404	98.3849	1.34018	0.481231	0.00535431	0.0317969
SPU_013454	3352.99	1.33908	0.306188	1.22326e-05	0.000215888
SPU_016726	393.619	1.33834	0.305328	1.16903e-05	0.000208619
SPU_007685	39.8647	1.3379	0.492742	0.00662343	0.037233
SPU_002069	207.745	1.33769	0.405933	0.000983009	0.00836303
SPU_021008	144.97	1.33744	0.439433	0.00233798	0.0168525
SPU_019610	458.299	1.33742	0.342701	9.51685e-05	0.00123936
SPU_002613	281.978	1.33681	0.387678	0.000564248	0.00531336
SPU_014584	170.198	1.33651	0.360077	0.000205841	0.00233722
SPU_028467	90.7981	1.33623	0.373764	0.000350135	0.00360233
SPU_010236	192.06	1.33578	0.410995	0.00115363	0.00950866
SPU_008986	223.533	1.33568	0.314733	2.19706e-05	0.000356716
SPU_015608	287.476	1.33549	0.352327	0.000150356	0.00179983
SPU_008863	2885.85	1.33482	0.304099	1.13649e-05	0.000203379
SPU_021080	73.7304	1.33469	0.508995	0.00873646	0.0455575
SPU_000645	459.24	1.33307	0.471202	0.00466819	0.0287149
SPU_021816	1047.5	1.33275	0.289492	4.14946e-06	8.71196e-05
SPU_004921	72.5415	1.32827	0.401183	0.000929987	0.00800759
SPU_001367	48.2415	1.32817	0.467587	0.00450467	0.0279279
SPU_014650	278.962	1.32814	0.382803	0.000521415	0.00496687
SPU_013075	181.318	1.32806	0.3378	8.4418e-05	0.0011194
SPU_004700	2132.71	1.32717	0.314821	2.49068e-05	0.000397874
SPU_020587	106.099	1.3268	0.406245	0.00109072	0.00908688
SPU_004383	125.756	1.32617	0.431824	0.00213284	0.0156416
SPU_007304	176.803	1.32613	0.391875	0.000714234	0.00649058
SPU_012517	111.574	1.32587	0.424533	0.00178936	0.0135324
SPU_024900	93.3719	1.32502	0.421786	0.00168118	0.0128969
SPU_010565	1873.93	1.32461	0.291183	5.38866e-06	0.00010892
SPU_004958	276.166	1.32431	0.433056	0.00222769	0.016222
SPU_015109	73.5756	1.32311	0.448846	0.00320046	0.0214551
SPU_018530	792.814	1.32269	0.342729	0.000113722	0.00143013
SPU_003047	387.854	1.32183	0.418672	0.00159298	0.0123823
SPU_010424	104.59	1.32075	0.431488	0.00220651	0.0161007
SPU_012579	491.261	1.32064	0.353697	0.000188603	0.00216842
SPU_012196	323.761	1.31838	0.356193	0.000214506	0.00241844
SPU_003877	145.849	1.3174	0.342288	0.000118695	0.00148588
SPU_026965	91.9398	1.3168	0.394535	0.000845087	0.00742668
SPU_005287	141.434	1.3158	0.447526	0.00328037	0.0219081
SPU_011717	261.359	1.31535	0.341965	0.000119852	0.00149792
SPU_014697	448.564	1.31527	0.321739	4.35102e-05	0.000637452
SPU_021582	76.9145	1.31448	0.456691	0.00399851	0.0255166
SPU_011563	156.486	1.31446	0.475576	0.00571082	0.0333204
SPU_006536	653.673	1.31428	0.318664	3.71817e-05	0.00055776
SPU_028001	166.324	1.31404	0.344427	0.000136091	0.00165745
SPU_000322	184.087	1.31373	0.328998	6.52063e-05	0.000895837
SPU_019841	339.319	1.31324	0.379035	0.000530852	0.00504475
SPU_015996	319.252	1.31323	0.360393	0.000268554	0.00291681
SPU_018314	226.495	1.31178	0.374767	0.000464801	0.00452438
SPU_002816	72.972	1.31103	0.461594	0.00450812	0.0279439
SPU_007321	92.1071	1.31074	0.476478	0.00594334	0.0343142
SPU_021156	119.614	1.30986	0.421035	0.0018642	0.0139824
SPU_013527	55.6832	1.30876	0.431858	0.00244113	0.0173963
SPU_006333	48.1636	1.30857	0.482439	0.00667963	0.0374502
SPU_012183	488.741	1.30726	0.401792	0.00113962	0.00942232
SPU_005751	164.927	1.30712	0.432038	0.00248238	0.0175883
SPU_003410	112.857	1.30559	0.387567	0.000755283	0.0067751
SPU_026984	167.37	1.30543	0.440856	0.00306511	0.020717
SPU_022680	191.614	1.30377	0.402254	0.00119041	0.00975408
SPU_006304	514.182	1.3032	0.355154	0.000243129	0.00268536
SPU_016190	317.905	1.3028	0.345017	0.000159341	0.00188276
SPU_012222	42.1318	1.3027	0.486299	0.00738858	0.040371
SPU_011720	201.399	1.30201	0.361732	0.000318976	0.00333975
SPU_001579	111.171	1.30073	0.434367	0.0027485	0.0190561
SPU_007142	523.093	1.30017	0.29852	1.32827e-05	0.000231737
SPU_000006	116.263	1.29937	0.386446	0.000772835	0.00690931
SPU_013414	8641.45	1.29893	0.328212	7.57116e-05	0.0010183
SPU_018646	97.5312	1.29884	0.38691	0.000788024	0.00701179
SPU_020272	78.2862	1.29777	0.417958	0.00190266	0.0142175
SPU_013668	75.2734	1.29747	0.469271	0.00569469	0.0332505
SPU_014663	67.9139	1.29706	0.424078	0.00222415	0.0162072
SPU_004526	278.998	1.29702	0.370558	0.000464935	0.00452438
SPU_017155	34.9772	1.29665	0.489799	0.00811352	0.0431311
SPU_010035	63.53	1.29618	0.44629	0.00368018	0.0239729
SPU_022741	46.4894	1.29577	0.478101	0.00672349	0.037617
SPU_000283	60.4009	1.29564	0.470987	0.00594324	0.0343142
SPU_010437	5132.01	1.29551	0.426801	0.0024021	0.0172023
SPU_010762	1636.13	1.29531	0.334745	0.000109046	0.00138361
SPU_005523	295.81	1.29527	0.328236	7.9414e-05	0.00106344
SPU_018909	329.89	1.29522	0.359804	0.000318457	0.0033354
SPU_018619	82.4558	1.29486	0.431479	0.00269105	0.0187349
SPU_015844	42.8212	1.29346	0.469834	0.00590509	0.0341488
SPU_021638	185.982	1.29291	0.338457	0.000133439	0.001634
SPU_018853	433.294	1.29284	0.299527	1.58679e-05	0.000269636
SPU_008990	68.6515	1.29279	0.490213	0.0083594	0.044087
SPU_007458	42.7552	1.29228	0.461861	0.00514219	0.030858
SPU_022103	1059.37	1.29181	0.387921	0.000868196	0.00757559
SPU_009719	183.493	1.28569	0.451621	0.00441567	0.0274891
SPU_016137	332.751	1.28484	0.46706	0.00594301	0.0343142
SPU_004850	177.499	1.2842	0.389795	0.000985811	0.00838464
SPU_020990	92.4761	1.28377	0.411464	0.00180849	0.0136509
SPU_017168	115.408	1.28336	0.479411	0.00742931	0.0405174
SPU_021587	905.833	1.28183	0.438369	0.00345468	0.0228057
SPU_013744	317.727	1.28183	0.331247	0.000108969	0.00138361
SPU_013772	611.992	1.28055	0.369271	0.000524777	0.00499592
SPU_008118	64.7679	1.28036	0.453182	0.00472415	0.0289854
SPU_013793	133.962	1.27944	0.387439	0.000958964	0.00818021
SPU_012544	80.6449	1.27778	0.407366	0.00170875	0.0130558
SPU_019794	194.905	1.27733	0.448127	0.00436683	0.0272635
SPU_010620	116.989	1.27705	0.35282	0.000295095	0.00314164
SPU_003378	63.0583	1.2766	0.440172	0.00372902	0.0241911
SPU_001261	436.515	1.27541	0.295694	1.60841e-05	0.000272731
SPU_010304	125.139	1.2745	0.376357	0.000708151	0.00644079
SPU_014850	264.51	1.27391	0.350954	0.000283577	0.00304076
SPU_009929	250.491	1.27232	0.376413	0.000724544	0.00655634
SPU_006672	1396.94	1.27114	0.39064	0.00113793	0.00941082
SPU_026549	262.533	1.27036	0.372615	0.000651263	0.00600705
SPU_016502	79.751	1.27	0.48918	0.00942645	0.0481895
SPU_014960	135.234	1.26971	0.349251	0.000277415	0.00299172
SPU_004830	146.286	1.26931	0.386548	0.00102449	0.00864689
SPU_008304	473.163	1.26799	0.395535	0.00134711	0.0107947
SPU_013579	122.67	1.26696	0.401241	0.00159079	0.0123695
SPU_010606	128.566	1.26675	0.373277	0.000689836	0.00630468
SPU_007935	101.86	1.26656	0.465147	0.00647053	0.0365791
SPU_017779	76.2014	1.26649	0.412908	0.00216033	0.0158142
SPU_014430	164.395	1.26649	0.336004	0.000163735	0.00192611
SPU_005482	247.187	1.26636	0.345883	0.000250993	0.00275886
SPU_008058	181.936	1.26585	0.411864	0.00211578	0.0155415
SPU_007244	53.8734	1.26351	0.485777	0.00929499	0.0476927
SPU_026778	116.044	1.26336	0.416705	0.00243112	0.0173519
SPU_009301	62.8664	1.26208	0.45116	0.00515126	0.030895
SPU_005598	62.5193	1.26082	0.405236	0.00186243	0.0139789
SPU_015644	63.7772	1.25935	0.407625	0.00200512	0.0148651
SPU_021555	17053.1	1.25869	0.319959	8.35718e-05	0.00111048
SPU_003115	126.194	1.25677	0.41632	0.00253821	0.0179006
SPU_000760	77.4699	1.25587	0.453196	0.00558594	0.0327531
SPU_002557	63.6232	1.25543	0.430219	0.00352154	0.0231246
SPU_017121	60.5341	1.25401	0.468608	0.00745001	0.0406026
SPU_013695	218.103	1.25362	0.328899	0.000138092	0.00167623
SPU_019573	148.138	1.25152	0.370434	0.000728753	0.00658884
SPU_026385	67.7312	1.25097	0.413179	0.00246437	0.0175033
SPU_024983	215.797	1.25025	0.43995	0.00448609	0.0278343
SPU_007722	343.574	1.25022	0.295496	2.32733e-05	0.000374814
SPU_005854	2390.05	1.24975	0.319179	9.02156e-05	0.00118401
SPU_023025	68.429	1.24946	0.425327	0.00330706	0.0220358
SPU_018335	591.992	1.24937	0.293078	2.01756e-05	0.000331056
SPU_017648	52.9083	1.24936	0.459422	0.00653955	0.036891
SPU_012893	70.4005	1.24781	0.420404	0.00299631	0.0203985
SPU_001945	157.877	1.24779	0.341161	0.000254706	0.00279199
SPU_026643	196.139	1.24759	0.392821	0.00149334	0.0117661
SPU_010373	308.685	1.24646	0.344427	0.000295821	0.00314569
SPU_006992	529.274	1.24638	0.297212	2.74594e-05	0.000433458
SPU_012214	54.4375	1.24635	0.475483	0.00876158	0.0456735
SPU_020050	384.557	1.24462	0.338202	0.000233143	0.00259476
SPU_027418	79.4977	1.2418	0.44533	0.00529528	0.0315518
SPU_008063	46.5183	1.24144	0.451415	0.00595776	0.0343726
SPU_007346	582.297	1.24138	0.356427	0.000496138	0.00476153
SPU_023328	119.115	1.23742	0.383964	0.00126969	0.0102826
SPU_026567	79.364	1.23705	0.469852	0.00846711	0.0445376
SPU_019189	1938.18	1.23658	0.331454	0.0001909	0.00219168
SPU_000922	362.861	1.23589	0.315309	8.86962e-05	0.00116872
SPU_010840	2437.8	1.23585	0.319902	0.000111901	0.00141242
SPU_004408	138.588	1.23575	0.35268	0.00045852	0.00447801
SPU_001257	87.8686	1.2353	0.429084	0.00399029	0.0254845
SPU_004448	91.1746	1.23523	0.4181	0.00313297	0.0210821
SPU_009018	675.555	1.2346	0.339959	0.000281651	0.00302517
SPU_015448	666.774	1.23422	0.332143	0.000202453	0.0023053
SPU_004286	660.749	1.23421	0.440934	0.0051248	0.0307998
SPU_025055	67.0772	1.23419	0.473893	0.00920474	0.0473816
SPU_021942	117.869	1.23359	0.409034	0.00256248	0.0180162
SPU_012111	1010.12	1.23306	0.367038	0.000780851	0.00695764
SPU_003581	196.803	1.23223	0.33352	0.000220218	0.0024672
SPU_024873	96.1482	1.23183	0.46758	0.00842668	0.0443906
SPU_002692	103.751	1.23103	0.41811	0.00323724	0.0216608
SPU_004534	183.513	1.22959	0.459902	0.00750435	0.040811
SPU_022262	93.5728	1.22932	0.45692	0.00713547	0.0393441
SPU_003857	55.9412	1.22882	0.441433	0.00537417	0.0318735
SPU_012098	333.219	1.22773	0.312666	8.61323e-05	0.00113836
SPU_011451	749.905	1.22759	0.313861	9.18163e-05	0.00120108
[truncated: 1,373 more rows]
