# Supplementary material for: Unique age-related transcriptional signature in the nervous system of the long-lived red sea urchin Mesocentrotus franciscanus
Source: Sci Rep. 2020 Jun 8;10:9182. doi: 10.1038/s41598-020-66052-3 (PMC7280269; doi:10.1038/s41598-020-66052-3)
Supplement: Supplementary file 6 — Supplementary inforamtion6. [file 41598_2020_66052_MOESM6_ESM.xlsx]

## Sheet: RN Differential Expressed Genes
Supplementary Table S5. Age-related differentially expressed genes from M. franciscanus Radial Nerve cord (RN) curated into custom sea urchin gene ontology categories at a log2 fold-change <-2 and >2
						raw read counts
Category	SPU-ID	SPU name	Ensembl ID Protein	Ensemble ID Gene	HGNC Name (based on ENSG ID)	S-2010 Ot7679	S-2011 Ot7681	S-2013 OtA0819	L-2010 OtA2889	L-2011 OtA2890	L-2013 OtA2888	Normalized Base Mean	Log2 Fold Change	log2 fold change std error	pvalue	padj	Up or Down with Age?	Function Information
Adhesion/ ECM	SPU_027119	Sp-Fcgbp	ENSP00000487490	ENSG00000281123	FCGBP	1	0	1	0	22	72	13.078	3.41454	0.985041	0.000527491	0.00501579	UP	PREDICTED: IgGFc-binding protein, partial [Strongylocentrotus purpuratus]. Fc Fragment Of IgG Binding Protein. May be involved in the maintenance of the mucosal structure as a gel-like component of the mucosa.
Adhesion/ ECM	SPU_002467	Sp-Agrin	ENSP00000484607	ENSG00000188157	AGRN	4	6	2	39	64	74	29.1234	3.40333	0.612814	2.7982e-08	1.12621e-06	UP	agrin-like, Agrn, Sp-Agrin_1, Sp-Agrin_2. This gene encodes heparan sulfate basal lamina glycoprotein that plays a central role in the formation and the maintenance of the neuromuscular junction (NMJ) and directs key events in postsynaptic differentiation.
Adhesion/ ECM	SPU_011065	Sp-BetaGi	ENSP00000303351	ENSG00000150093	ITGB1	58	57	60	299	895	1003	360.39	3.29889	0.421271	4.8474e-15	8.42948e-13	UP	Integrin Subunit Beta 1. Integrins are heterodimeric proteins made up of alpha and beta subunits. At least 18 alpha and 8 beta subunits have been described in mammals. Integrin family members are membrane receptors involved in cell adhesion and recognition in a variety of processes including embryogenesis, hemostasis, tissue repair, immune response and metastatic diffusion of tumor cells. This ge…
Adhesion/ ECM	SPU_013536	Sp-Api	ENSP00000367316	ENSG00000077943	ITGA8	81	106	114	926	1124	1310	575.137	3.2346	0.327364	5.04682e-23	3.10544e-20	UP	AlphaP, AlphaSU2, AlphaLV1 integrin alpha subunit Api, Integrins are ubiquitously expressed adhesion molecules. They are cell-surface receptors that exist as heterodimers of alpha and beta subunits.
Adhesion/ ECM	SPU_000355	HS3ST4	ENSP00000330606	ENSG00000182601	HS3ST4	23	36	19	84	397	453	151.493	3.18408	0.515471	6.53197e-10	3.93604e-08	UP	PREDICTED: Strongylocentrotus purpuratus heparan sulfate glucosamine 3-O-sulfotransferase 4-like (LOC100890923), mRNA Sequence ID: ref|XM_003729239.2| 87% coverage, 100% identity. This gene encodes the enzyme heparan sulfate D-glucosaminyl 3-O-sulfotransferase 4. This enzyme generates 3-O-sulfated glucosaminyl residues in heparan sulfate. Cell surface heparan sulfate is used as a receptor by herp…
Adhesion/ ECM	SPU_018098	Sp-Unk_26	ENSP00000264377	ENSG00000114948	ADAM23	36	41	48	393	382	490	219.653	3.0861	0.358468	7.3617e-18	2.10315e-15	UP	PREDICTED: disintegrin and metalloproteinase domain-containing protein 12 [Strongylocentrotus purpuratus]. ADAM23 - ADAM Metallopeptidase Domain 23 also called Disintegrin And Metalloproteinase Domain-Containing Protein 23. May play a role in cell-cell and cell-matrix interactions. This is a non-catalytic metalloprotease-like protein.implicated in a variety of biological processes involving cell-…
Adhesion/ ECM	SPU_019777	Sp-CbpdDL_3	ENSP00000444443	ENSG00000108582	CPD	5	10	6	79	63	80	38.69	3.06587	0.542311	1.57349e-08	6.66848e-07	UP	Sp-CbpdDL_3 Family Member: metalloprotease, Matrix metalloproteinases (MMPs) are calcium-dependent zinc-containing endopeptidases that are capable of degrading all kinds of extracellular matrix proteins, but also can process a number of bioactive molecules. They are known to be involved in the cleavage of cell surface receptors, the release of apoptotic ligands, and chemokine/cytokine inactivatio…
Adhesion/ ECM	SPU_025966	Sp-Lrr15L	ENSP00000306276	ENSG00000172061	LRRC15	0	3	3	16	35	33	13.9625	3.03215	0.788885	0.000121246	0.00151189	UP	Leucine Rich Repeat Containing 15. Gene Ontology (GO) annotations related to this gene include collagen binding and laminin binding. An important paralog of this gene is FLRT1. This gene encodes a member of the fibronectin leucine rich transmembrane protein (FLRT) family. The family members may function in cell adhesion and/or receptor signalling.
Adhesion/ ECM	SPU_015903	Sp-Mdga2	ENSP00000270642	ENSG00000142549	IGLON5	60	92	39	546	565	589	300.741	2.97822	0.358882	1.05347e-16	2.67523e-14	UP	PREDICTED: MAM domain-containing glycosylphosphatidylinositol anchor protein 2 isoform X3 [Strongylocentrotus purpuratus]. Among its related pathways are Post-translational modification- synthesis of GPI-anchored proteins and Metabolism of proteins.May be involved in cell-cell interactions. MDGA1 This gene encodes a glycosylphosphatidylinositol (GPI)-anchored cell surface glycoprotein that is exp…
Adhesion/ ECM	SPU_024352	Sp-Susd2	ENSP00000351075	ENSG00000099994	SUSD2	17	14	26	99	204	194	86.7678	2.76935	0.474782	5.44746e-09	2.60542e-07	UP	PREDICTED: sushi domain-containing protein 2-like [Strongylocentrotus purpuratus]. Gene Ontology (GO) annotations related to this gene include scavenger receptor activity and polysaccharide binding. An important paralog of this gene is MUC4.May be a cytokine receptor for C10ORF99. May be a tumor suppressor; together with C10ORF99 has a growth inhibitory effect on colon cancer cells which includes…
Adhesion/ ECM	SPU_011877	Sp-Ahi	ENSP00000264741	ENSG00000144668	ITGA9	60	72	34	361	432	465	224.863	2.73297	0.352537	9.02477e-15	1.48085e-12	UP	integrin alpha subunit. This gene encodes an alpha integrin. Integrins are heterodimeric integral membrane glycoproteins composed of an alpha chain and a beta chain that mediate cell-cell and cell-matrix adhesion. The protein encoded by this gene, when bound to the beta 1 chain, forms an integrin that is a receptor for VCAM1, cytotactin and osteopontin. Gene Ontology (GO) annotations related to t…
Adhesion/ ECM	SPU_017114	Sp-Unc44_123	ENSP00000342295	ENSG00000164512	ANKRD55	12	2	3	38	10	140	29.2806	2.67102	0.774604	0.000564266	0.00531336	UP	ankyrin2,3/unc44-like-123; ankyrin repeat protein-like. This gene encodes a member of the ankyrin family of proteins that link the integral membrane proteins to the underlying spectrin-actin cytoskeleton. Ankyrins play key roles in activities such as cell motility, activation, proliferation, contact and the maintenance of specialized membrane domains. Ankyrin 3 is an immunologically distinct gene…
Adhesion/ ECM	SPU_008888	Sp-Hyalin	ENSP00000411898	ENSG00000182585	EPGN	0	12	7	27	87	52	29.1549	2.61655	0.727305	0.000321174	0.00335947	UP	hypothetical protein-38; hyalin-like, Hyalin is a protein released from the cortical granules of a fertilized animal egg. The released hyalin modifies the extracellular matrix of the fertilized egg to block other sperm from binding to the egg, and is known as the slow-block to polyspermy. Studies suggest that hyalin is involved in mediating cellular interactions.
Adhesion/ ECM	SPU_022706	Sp-Vwd/Egf/Fn3_1	ENSP00000497982	ENSG00000164619	BMPER	2	3	1	14	23	21	10.0395	2.61647	0.801816	0.00110169	0.00915606	UP	PREDICTED: zonadhesin [Strongylocentrotus purpuratus]. This gene encodes a protein that functions in the species specificity of sperm adhesion to the egg zona pellucida. The encoded protein is located in the acrosome and may be involved in signaling or gamete recognition. BMPER=BMP Binding Endothelial Regulator-This gene encodes a secreted protein that interacts with, and inhibits bone morphogene…
Adhesion/ ECM	SPU_004950	Sp-Fn3f_37	no hit	no hit		3	4	0	5	23	47	11.7686	2.56647	0.858992	0.00281026	0.0193793	UP
Adhesion/ ECM	SPU_019963	Sp-Sh3pxd2a	ENSP00000348215	ENSG00000107957	SH3PXD2A	17	27	24	109	175	169	82.2213	2.47734	0.426507	6.3058e-09	2.99357e-07	UP	SH3 And PX Domains 2A also called Tyrosine Kinase Substrate With Five SH3 Domains. Adapter protein involved in invadopodia and podosome formation, extracellular matrix degradation and invasiveness of some cancer cells. Binds matrix metalloproteinases (ADAMs), NADPH oxidases (NOXs) and phosphoinositides. Acts as an organizer protein that allows NOX1- or NOX3-dependent reactive oxygen species (ROS)…
Adhesion/ ECM	SPU_028742	Sp-Astacin2	ENSP00000422937	ENSG00000038295	TLL1	4	11	10	14	83	99	33.1421	2.44451	0.66686	0.000246661	0.00271871	UP	PREDICTED: protein SpAN [Strongylocentrotus purpuratus]. Tolloid-Like Protein 1=This gene encodes an astacin-like, zinc-dependent, metalloprotease that belongs to the peptidase M12A family. This protease processes procollagen C-propeptides, such as chordin, pro-biglycan and pro-lysyl oxidase. Among its related pathways are Collagen chain trimerization and Degradation of the extracellular matrix.
Adhesion/ ECM	SPU_004478	Sp-TSPAN18	ENSP00000371959	ENSG00000010278	CD9	18	31	26	70	196	245	89.2202	2.42779	0.479196	4.05479e-07	1.16151e-05	UP	PREDICTED: tetraspanin-18 [Strongylocentrotus purpuratus]. TSPAN18 (Tetraspanin 18) is a Protein Coding gene. Diseases associated with TSPAN18 include Epileptic Encephalopathy, Early Infantile, 9 and Ichthyosis, Congenital, Autosomal Recessive. This gene encodes a member of the transmembrane 4 superfamily, also known as the tetraspanin family. Tetraspanins are cell surface glycoproteins with four…
Adhesion/ ECM	SPU_020421	Sp-Gp5L	ENSP00000379212	ENSG00000174348	PODN	18	25	12	47	143	168	62.7909	2.37688	0.51052	3.22727e-06	6.99917e-05	UP	glycoprotein 5 (platelet)-like; platelet glycoprotein V-like, The GPIb-V-IX complex functions as the von Willebrand factor ( vWF) receptor and mediates vWF-dependent platelet adhesion to blood vessels. The adhesion of platelets to injured vascular surfaces in the arterial circulation is a critical initiating event in hemostasis.
Adhesion/ ECM	SPU_011076	Sp-JamL1	ENSP00000431791	ENSG00000160593	JAML	9	7	6	29	46	69	25.4758	2.31694	0.582368	6.93565e-05	0.000942335	UP	Junction Adhesion Molecule Like, also called Dendritic-Cell Specific Protein CREA7-1. Among its related pathways are Innate Immune System and Cell surface interactions at the vascular wall. Transmembrane protein of the plasma membrane of leukocytes that control their migration and activation through interaction with CXADR, a plasma membrane receptor found on adjacent epithelial and endothelial ce…
Adhesion/ ECM	SPU_019701	Sp-AcpL2	ENSP00000422558	ENSG00000155893	PXYLP1	44	72	38	288	339	211	162.021	2.2893	0.417568	4.19465e-08	1.56612e-06	UP	Acid Phosphatase-Like 2 also called 2-Phosphoxylose Phosphatase 1. Responsible for the 2-O-dephosphorylation of xylose in the glycosaminoglycan-protein linkage region of proteoglycans thereby regulating the amount of mature glycosaminoglycan (GAG) chains. Sulfated glycosaminoglycans (GAGs), including heparan sulfate and chondroitin sulfate, are synthesized on the so-called common GAG-protein link…
Adhesion/ ECM	SPU_027695	Sp-Rptn	ENSP00000409515	ENSG00000171502	COL24A1	9	3	3	44	14	44	18.6042	2.28547	0.718237	0.00146238	0.0115564	UP	PREDICTED: repetin-like, partial [Strongylocentrotus purpuratus]. Repetin also called Intermediate Filament-Associated Protein. Involved in the cornified cell envelope formation. Multifunctional epidermal matrix protein. Reversibly binds calcium.
Adhesion/ ECM	SPU_019128	Sp-Cspg4L	ENSP00000312506	ENSG00000173546	CSPG4	8	7	6	17	46	72	23.4599	2.22421	0.632059	0.000433186	0.00428062	UP	Chondroitin Sulfate Proteoglycan 4. Proteoglycan playing a role in cell proliferation and migration which stimulates endothelial cells motility during microvascular morphogenesis. May also inhibit neurite outgrowth and growth cone collapse during axon regeneration. Cell surface receptor for collagen alpha 2(VI) which may confer cells ability to migrate on that substrate. A human melanoma-associat…
Adhesion/ ECM	SPU_021853	Sp-Tsp1/Ig	ENSP00000456313	ENSG00000156218	ADAMTSL3	282	231	283	863	1420	2065	794.817	2.16854	0.347012	4.12575e-10	2.5834e-08	UP	PREDICTED: ADAMTS-like protein 3 [Strongylocentrotus purpuratus]. ADAM Metallopeptidase With Thrombospondin Type 1 Motif 1. This gene encodes a member of the ADAMTS (a disintegrin and metalloproteinase with thrombospondin motif) protein family. The expression of this gene may be associated with various inflammatory processes as well as development of cancer cachexia. This gene is likely to be nec…
Adhesion/ ECM	SPU_002029	Sp-Unk_14	ENSP00000246186	ENSG00000125966	MMP24	18	22	14	47	153	87	54.2028	2.13852	0.530094	5.47802e-05	0.00077592	UP	This gene encodes a member of the peptidase M10 family of matrix metalloproteinases (MMPs). Proteins in this family are involved in the breakdown of extracellular matrix in normal physiological processes, such as embryonic development, reproduction, and tissue remodeling, as well as in disease processes, such as arthritis and metastasis. The encoded preproprotein is proteolytically processed to g…
Adhesion/ ECM	SPU_014606	Sp-CadherinL6	ENSP00000381768	ENSG00000107736	CDH23	44	64	33	196	240	245	130.673	2.09542	0.369824	1.46184e-08	6.26165e-07	UP	Cadherin Related 23. This gene is a member of the cadherin superfamily, whose genes encode calcium dependent cell-cell adhesion glycoproteins. The encoded protein is thought to be involved in stereocilia organization and hair bundle formation. The gene is located in a region containing the human deafness loci DFNB12 and USH1D.
Adhesion/ ECM	SPU_000748	Sp-Fn3_12	ENSP00000462176	ENSG00000173482	PTPRM	11	12	5	31	50	68	27.2787	2.08677	0.567226	0.000234244	0.00260337	UP
Adhesion/ ECM	SPU_004018	Sp-Fn3/Egff_16	ENSP00000440063	ENSG00000066056	TIE1	4	3	3	9	26	26	10.9857	2.058	0.765816	0.00720252	0.039591	UP	Sp-Fn3/Egff_16.
Adhesion/ ECM	SPU_009608	Sp-Hmcn1	ENSP00000411882	ENSG00000149582	TMEM25	23	10	15	105	58	77	47.2044	2.04955	0.540756	0.000150549	0.00180146	UP	PREDICTED: hemicentin-1 isoform X1 [Strongylocentrotus purpuratus]. This gene encodes a large extracellular member of the immunoglobulin superfamily. A similar protein in C. elegans forms long, fine tracks at specific extracellular sites that are involved in many processes such as stabilization of the germline syncytium, anchorage of mechanosensory neurons to the epidermis, and organization of he…
Adhesion/ ECM	SPU_018070	Sp-Muc17	ENSP00000356646	ENSG00000116147	TNR	76	100	91	323	407	532	240.497	2.02037	0.327473	6.84657e-10	4.11013e-08	UP	PREDICTED: mucin-17 isoform X1 [Strongylocentrotus purpuratus]. Mucin 17, Cell Surface Associated. The protein encoded by this gene is a membrane-bound mucin that provides protection to gut epithelial cells.Gene Ontology (GO) annotations related to this gene include PDZ domain binding and extracellular matrix constituent, lubricant activity. Probably plays a role in maintaining homeostasis on muc…
Adhesion/ ECM	SPU_026072	Sp-MmeL	ENSP00000484606	ENSG00000277131	MMEL1	858	858	808	173	316	142	540.924	-2.0262	0.407302	6.53486e-07	1.76452e-05	DOWN	MmeL, membrane metallo-endopeptidase-like, neprilysin-like, EceL, Ece1L_5, The protein encoded by this gene is a member of the neutral endopeptidase (NEP) or membrane metallo-endopeptidase (MME) family. Family members play important roles in pain perception, arterial pressure regulation, phosphate metabolism and homeostasis. This protein is a type II transmembrane protein and is thought to be exp…
Adhesion/ ECM	SPU_008858	Sp-Timp1	ENSP00000218388	ENSG00000102265	TIMP1	116	315	61	1	52	54	95.1408	-2.05995	0.709424	0.00368792	0.0240135	DOWN	Timp1, tissue inhibitor of metalloproteinases, This gene belongs to the TIMP gene family. The proteins encoded by this gene family are natural inhibitors of the matrix metalloproteinases (MMPs), a group of peptidases involved in degradation of the extracellular matrix. In addition to its inhibitory role against most of the known MMPs, the encoded protein is able to promote cell proliferation in a…
Adhesion/ ECM	SPU_010414	Sp-Hypp_1917	no hit	no hit		73862	62452	25749	13251	10625	15742	33476.6	-2.07252	0.377091	3.88321e-08	1.47217e-06	DOWN	hypothetical protein-1917; collagen-like, PREDICTED: Strongylocentrotus purpuratus short-chain collagen C4 (LOC753393), mRNA Sequence ID: XM_001182123.3 100% coverage 100% identity
Adhesion/ ECM	SPU_002455	Sp-Loxl2	ENSP00000373783	ENSG00000134013	LOXL2	1592	1413	560	29	374	438	721.546	-2.09875	0.599647	0.000465295	0.00452524	DOWN	lysyl oxidase 2 like, SRCR superfamily, lysyl_oxidase superfamily, Collagen fibers are formed by self-association of collagen fibrils, which are themselves assembled by the cross-linking of triple-helical collagen molecules. This cross-linking is catalyzed by lysyl oxidase (LOX) and related enzymes (“lysyl oxidase-like” or “LOXL”), all of which contain a catalytic domain capable of deaminating th…
Adhesion/ ECM	SPU_003926	Sp-Lama1	ENSP00000498842	ENSG00000112769	LAMA4	54	52	33	5	15	11	28.5306	-2.13276	0.571195	0.000188566	0.00216842	DOWN	laminin, alpha 1, This gene encodes one of the alpha 1 subunits of laminin. The laminins are a family of extracellular matrix glycoproteins that have a heterotrimeric structure consisting of an alpha, beta and gamma chain. These proteins make up a major component of the basement membrane and have been implicated in a wide variety of biological processes including cell adhesion, differentiation, m…
Adhesion/ ECM	SPU_018932	Sp-AhnakL	ENSP00000367263	ENSG00000124942	AHNAK	14247	19219	8679	2487	3654	3813	8628.41	-2.14763	0.319888	1.89757e-11	1.5978e-09	DOWN	AHNAK nucleoprotein-like; euroblast differentiation-associated protein AHNAK-like, AHNAK Nucleoprotein is known as Neuroblast differentiation-associated protein, also called desmoyokin (due to its localization pattern in the desmosomal plaque. AHNAK has been shown to be essential for pseudopod protrusion and cell migration.
Adhesion/ ECM	SPU_026203	Sp-Rpesp	ENSP00000297354	ENSG00000164764	SBSPON	197	199	288	13	66	89	146.077	-2.15999	0.518862	3.14193e-05	0.000485195	DOWN	Somatomedin B And Thrombospondin Type 1 Domain Containing. Among its related pathways are Diseases of glycosylation and O-linked glycosylation. Gene Ontology (GO) annotations related to this gene include scavenger receptor activity and polysaccharide binding.
Adhesion/ ECM	SPU_004611	Sp-Ly/Mam/Zp	ENSP00000436652	ENSG00000162337	LRP5	2188	958	1350	269	400	411	959.52	-2.1628	0.39221	3.50001e-08	1.3428e-06	DOWN	Ly/Mam/Zp, ZP adhesion protein, no function found
Adhesion/ ECM	SPU_007765	Sp-Chst1	ENSP00000309270	ENSG00000175264	CHST1	97	68	82	8	12	40	51.8714	-2.16887	0.541727	6.23796e-05	0.000864427	DOWN	carbohydrate sulfotransferase 1, keratan sulfate Gal-6 sulfotransferase, This locus encodes a member of the keratin sulfotransferase family of proteins. The encoded enzyme catalyzes the sulfation of the proteoglycan keratin. GO category Adhesion_Proteoglycan
Adhesion/ ECM	SPU_026338	Sp-Perlc	ENSP00000363827	ENSG00000142798	HSPG2	676	919	642	53	220	237	459.294	-2.22969	0.441268	4.35118e-07	1.2299e-05	DOWN	Perlc, heparan sulfate proteoglycan 2, HSPG2, basement membrane specific proteoglycan, This gene encodes the perlecan protein, which consists of a core protein to which three long chains of glycosaminoglycans (heparan sulfate or chondroitin sulfate) are attached. The perlecan protein is a large multidomain proteoglycan that binds to and cross-links many extracellular matrix components and cell-su…
Adhesion/ ECM	SPU_013670	Sp-Mtmmpe	ENSP00000353767	ENSG00000198598	MMP17	33	26	16	0	6	8	14.8043	-2.25353	0.76301	0.00314226	0.0211112	DOWN	Matrix Metallopeptidase 17. Endopeptidase that degrades various components of the extracellular matrix, such as fibrin. May be involved in the activation of membrane-bound precursors of growth factors or inflammatory mediators, such as tumor necrosis factor-alpha. Matrix metalloproteinases (MMPs) in this family are involved in the breakdown of extracellular matrix in normal physiological processe…
Adhesion/ ECM	SPU_008865	Sp-Timp4	ENSP00000467584	ENSG00000035862	TIMP2	4729	4296	3023	266	847	1681	2467.67	-2.25555	0.45494	7.12583e-07	1.90538e-05	DOWN	TIMP4, tisue inhibitor of metalloproteinases, Complexes with metalloproteinases (such as collagenases) and irreversibly inactivates them by binding to their catalytic zinc cofactor. The proteins encoded by this gene family are inhibitors of the matrix metalloproteinases, a group of peptidases involved in degradation of the extracellular matrix.
Adhesion/ ECM	SPU_000053	Sp-Egf/HyalinL5	ENSP00000384871	ENSG00000162804	SNED1	15	16	14	0	5	2	8.87437	-2.27557	0.856579	0.00789387	0.0423224	DOWN	Hyalin is a protein released from the cortical granules of a fertilized animal egg. The released hyalin modifies the extracellular matrix of the fertilized egg to block other sperm from binding to the egg, and is known as the slow-block to polyspermy.
Adhesion/ ECM	SPU_010093	Sp-Hspg2	ENSP00000497688	ENSG00000142798	HSPG2	53	35	60	2	7	23	30.8386	-2.27902	0.654196	0.000494551	0.00475057	DOWN	PREDICTED: basement membrane-specific heparan sulfate proteoglycan core protein [Strongylocentrotus purpuratus]. This gene encodes the perlecan protein, which consists of a core protein to which three long chains of glycosaminoglycans (heparan sulfate or chondroitin sulfate) are attached. The perlecan protein is a large multidomain proteoglycan that binds to and cross-links many extracellular mat…
Adhesion/ ECM	SPU_010144	Sp-Fn3_26	ENSP00000409461	ENSG00000187955	COL14A1	1603	1031	778	182	236	270	694.015	-2.39384	0.350604	8.6255e-12	8.01885e-10	DOWN	Fn3_26 Family Member: adhesion protein, PREDICTED: tenascin-R isoform X3 [Strongylocentrotus purpuratus]
Adhesion/ ECM	SPU_008859	Sp-Timp2	ENSP00000266085	ENSG00000100234	TIMP3	92	73	47	7	13	20	42.2175	-2.43169	0.515509	2.39256e-06	5.38738e-05	DOWN	TIMP2, tissue inhibitor of metalloproteinases, This gene is a member of the TIMP gene family. The proteins encoded by this gene family are natural inhibitors of the matrix metalloproteinases, a group of peptidases involved in degradation of the extracellular matrix. In addition to an inhibitory role against metalloproteinases, the encoded protein has a unique role among TIMP family members in its…
Adhesion/ ECM	SPU_010007	Sp-Conn/Unc89L	ENSP00000498687	ENSG00000286095	SPEGNB	7102	10516	3916	366	1687	2016	4190.08	-2.44625	0.478123	3.11471e-07	9.2279e-06	DOWN	Conn/Unc89L GO functional category - Adhesion_IgFN3Receptor
Adhesion/ ECM	SPU_014213	Sp-OIT3	ENSP00000333900	ENSG00000138315	OIT3	2344	1424	2536	305	409	537	1317.84	-2.47552	0.372753	3.11199e-11	2.54666e-09	DOWN	PREDICTED: oncoprotein-induced transcript 3 protein [Strongylocentrotus purpuratus]. Oncoprotein Induced Transcript 3, also called Liver-Specific Zona Pellucida Domain-Containing Protein. The encoded protein may be involved in liver development and function.Gene Ontology (GO) annotations related to this gene include calcium ion binding. a related protein is associated with the plasma membrane.
Adhesion/ ECM	SPU_015670	Sp-Postn	ENSP00000416330	ENSG00000120708	TGFBI	8	3	25	0	2	2	7.41829	-2.5207	0.955057	0.00830728	0.0438602	DOWN	PREDICTED: periostin-like isoform X1 [Strongylocentrotus purpuratus]Transforming Growth Factor Beta Induced. This gene encodes a secreted extracellular matrix protein that functions in tissue development and regeneration, including wound healing, and ventricular remodeling following myocardial infarction. The encoded protein binds to integrins to support adhesion and migration of epithelial cells…
Adhesion/ ECM	SPU_017238	Sp-Cavl	ENSP00000384348	ENSG00000105974	CAV1	27	7	96	2	9	7	27.6684	-2.65477	0.794658	0.000835464	0.0073582	DOWN	Caveolin 1, The scaffolding protein encoded by this gene is the main component of the caveolae plasma membranes found in most cell types. The protein links integrin subunits to the tyrosine kinase FYN, an initiating step in coupling integrins to the Ras-ERK pathway and promoting cell cycle progression. Among its related pathways are Focal Adhesion and TNF signaling (REACTOME).
Adhesion/ ECM	SPU_007582	Sp-Colf_2	ENSP00000399760	ENSG00000186998	EMID1	541	427	654	22	153	76	327.395	-2.69937	0.533851	4.27234e-07	1.21082e-05	DOWN	collagen
Adhesion/ ECM	SPU_008861	Sp-Timp2b	ENSP00000464930	ENSG00000035862	TIMP2	666	459	362	7	125	78	288.169	-2.75417	0.602615	4.86872e-06	9.95266e-05	DOWN	tissue inhibitor of metalloproteinases. The proteins encoded by this gene family are natural inhibitors of the matrix metalloproteinases (MMP), a group of peptidases involved in degradation of the extracellular matrix. inhibiting protease activity in tissues undergoing remodelling of the extracellular matrix.
Adhesion/ ECM	SPU_014052	Sp-Fras1	ENSP00000422834	ENSG00000138759	FRAS1	150	107	120	9	31	14	74.5431	-2.77336	0.513611	6.67461e-08	2.36771e-06	DOWN	PREDICTED: uncharacterized protein LOC105444872 [Strongylocentrotus purpuratus] (only very weak match to collagen). FRAS - Fraser Extracellular Matrix Complex Subunit 1. This gene encodes an extracellular matrix protein that appears to function in the regulation of epidermal-basement membrane adhesion and organogenesis during development.Among its related pathways are Integrin Pathway and ERK Sig…
Adhesion/ ECM	SPU_012548	Sp-Sparc_2	ENSP00000282223	ENSG00000152377	SPOCK1	12964	9140	6033	725	1580	1971	5461.95	-2.8106	0.381251	1.68024e-13	2.20339e-11	DOWN	SPARC2, osteonectin, SPARC, This gene encodes a cysteine-rich acidic matrix-associated protein. The encoded protein is required for the collagen in bone to become calcified but is also involved in extracellular matrix synthesis and promotion of changes to cell shape. The gene product has been associated with tumor suppression but has also been correlated with metastasis based on changes to cell s…
Adhesion/ ECM	SPU_023283	Sp-Colf_10	ENSP00000361834	ENSG00000049089	COL9A2	2555	1960	1436	180	280	318	1142.53	-3.02171	0.328725	3.84835e-20	1.53919e-17	DOWN	collagen
Adhesion/ ECM	SPU_009076	Sp-6Afcol	ENSP00000449320	ENSG00000223699	COL11A2	2120	1444	824	79	197	243	825.572	-3.13459	0.420464	8.98244e-14	1.24961e-11	DOWN	6Afcol collagen-fibrillar V/XI
Adhesion/ ECM	SPU_028181	Sp-CepL	ENSP00000359629	ENSG00000095713	CRTAC1	12	113	3	0	1	7	20.6919	-3.14872	0.915602	0.000583947	0.00547292	DOWN	Chondrocyte expressed protein, ASPIC also called Cartilage Acidic Protein 1. This gene encodes a glycosylated extracellular matrix protein that is found in the interterritorial matrix of articular deep zone cartilage. This protein is used as a marker to distinguish chondrocytes from osteoblasts and mesenchymal stem cells in culture.
Adhesion/ ECM	SPU_007225	Sp-Tin/Ag	ENSP00000271064	ENSG00000142910	TINAGL1	3307	2110	3348	177	421	366	1706.4	-3.27056	0.400051	2.94958e-16	6.93953e-14	DOWN	Tubulointerstitial nephritis antigen, Mediates adhesion of proximal tubule epithelial cells via integrins alpha3-beta1 and alphaV-beta3.
Adhesion/ ECM	SPU_004090	Sp-PKDCC	ENSP00000294964	ENSG00000162878	PKDCC	370	160	379	22	36	34	178.067	-3.34012	0.471146	1.34735e-12	1.49691e-10	DOWN	hypothetical protein-1499; protein kinase-like, PREDICTED: Strongylocentrotus purpuratus extracellular tyrosine-protein kinase PKDCC (LOC583754), mRNA Sequence ID: XM_783649.3 93% coverage 100% identity. Secreted tyrosine-protein kinase that mediates phosphorylation of extracellular proteins and endogenous proteins in the secretory pathway, which is essential for patterning at organogenesis stage…
Adhesion/ ECM	SPU_026008	Sp-FcolI/II/IIIf	ENSP00000369889	ENSG00000139219	COL2A1	12080	11316	4527	276	967	1363	5073.65	-3.44058	0.464425	1.2798e-13	1.72784e-11	DOWN	Collagen Type II Alpha 1 Chain. Type II collagen is specific for cartilaginous tissues. It is essential for the normal embryonic development of the skeleton, for linear growth and for the ability of cartilage to resist compressive forces.
Adhesion/ ECM	SPU_028275	Sp-Ost	ENSP00000231061	ENSG00000113140	SPARC	63187	44309	36400	1570	5582	6188	26841.2	-3.49076	0.429232	4.20284e-16	9.47029e-14	DOWN	osteonectin, GO: Adhesion_ECM, This gene (also called SPARC) encodes a cysteine-rich acidic matrix-associated protein (SPARC). The encoded protein is required for the collagen in bone to become calcified but is also involved in extracellular matrix synthesis and promotion of changes to cell shape. The gene product has been associated with tumor suppression but has also been correlated with metast…
Adhesion/ ECM	SPU_026009	Sp-A2col	ENSP00000481360	ENSG00000130635	COL5A1	7955	7464	4491	195	691	908	3657.9	-3.52653	0.431929	3.22465e-16	7.47676e-14	DOWN	collagen Co5a1, (only 18% of the sequence aligns to collagen; the SCARA5 assignment seems to be erroneous) A component of type V collagen called the pro-α1(V) chain is produced from the COL5A1 gene. Studies suggest that type V collagen also controls the assembly of other types of collagen into fibrils in several tissues.
Adhesion/ ECM	SPU_011551	Sp-Bmp1/TldL2	ENSP00000428665	ENSG00000168487	BMP1	103	99	55	0	7	12	46.3266	-3.61922	0.615456	4.08893e-09	2.01519e-07	DOWN	BMP-1/TLD-like2, bone morphogenetic protein 1/tolloid-like 2, Tll1/Tll2/Bmp1-like, Sp-BMP-1/tolloid, Sp-Bmp1/TldL2_1, This gene encodes a protein that is capable of inducing formation of cartilage in vivo. Although other bone morphogenetic proteins are members of the TGF-beta superfamily, this gene encodes a protein that is not closely related to other known growth factors. Cleaves the C-terminal…
Adhesion/ ECM	SPU_009594	Sp-Spon2Lf	ENSP00000290902	ENSG00000159674	SPON2	4816	2812	1887	70	342	347	1744.59	-3.63767	0.491744	1.38782e-13	1.85025e-11	DOWN	Spondin 2, Extracellular Matrix Protein. Cell adhesion protein that promotes adhesion and outgrowth of hippocampal embryonic neurons.Binds directly to bacteria and their components and functions as an opsonin for macrophage phagocytosis of bacteria. Essential in the initiation of the innate immune response and represents a unique pattern-recognition molecule in the ECM for microbial pathogens
Adhesion/ ECM	SPU_008860	Sp-Timp2c	no hit	no hit		593	277	359	12	27	56	229.556	-3.75457	0.477041	3.5314e-15	6.37375e-13	DOWN	tissue inhibitor of metalloproteinases. The proteins encoded by this gene family are natural inhibitors of the matrix metalloproteinases (MMP), a group of peptidases involved in degradation of the extracellular matrix. inhibiting protease activity in tissues undergoing remodelling of the extracellular matrix.
Adhesion/ ECM	SPU_017940	Sp-Tensin_1	ENSP00000396914	ENSG00000136205	TNS3	118	51	216	1	12	8	74.4405	-3.99525	0.661754	1.56649e-09	8.56801e-08	DOWN	Tensin 1. The protein encoded by this gene localizes to focal adhesions, regions of the plasma membrane where the cell attaches to the extracellular matrix. This protein crosslinks actin filaments and contains a Src homology 2 (SH2) domain, which is often found in molecules involved in signal transduction. This protein is a substrate of calpain II. May be involved in cell migration, cartilage dev…
Adhesion/ ECM	SPU_003768	Sp-3Apcol	ENSP00000331902	ENSG00000188153	COL4A5	733	453	946	12	59	53	402.57	-4.10608	0.504041	3.75143e-16	8.63558e-14	DOWN	3 alpha procollagen, Spcoll, COLP3alpha, Sp-3Apcol, Sp-3Acolf collagen type IV. Collagen Type IV Alpha 3 - Type IV collagen is the major structural component of glomerular basement membranes (GBM), forming a chicken-wire meshwork together with laminins, proteoglycans and entactin/nidogen. Type IV collagen, the major structural component of basement membranes, is a multimeric protein composed of 3…
30	37
Apoptosis	SPU_005529	Sp-Kiaa0317L	ENSP00000348714	ENSG00000119682	AREL1	4	3	9	60	115	126	48.952	3.69569	0.57634	1.43296e-10	1.01664e-08	UP	hypothetical protein KIAA0317 like, KIAA0317 is also called AREL1 (Apoptosis Resistant E3 Ubiquitin Protein Ligase 1) is a Protein Coding gene. Among its related pathways are Immune System and Antigen processing- Ubiquitination and Proteasome degradation. GO annotations related to this gene include ligase activity and ubiquitin-protein transferase activity. E3 ubiquitin-protein ligase which accep…
Apoptosis	SPU_005441	Sp-Apaf1_1	ENSP00000448449	ENSG00000120868	APAF1	18	33	17	151	129	161	81.0414	2.48735	0.42668	5.55823e-09	2.65047e-07	UP	Apoptotic protease-activating factor 1, Oligomeric Apaf-1 mediates the cytochrome c-dependent autocatalytic activation of pro-caspase-9, leading to the activation of caspase-3 and apoptosis. This gene encodes a cytoplasmic protein that initiates apoptosis. This protein contains several copies of the WD-40 domain, a caspase recruitment domain (CARD), and an ATPase domain (NB-ARC). Upon binding cyt…
Apoptosis	SPU_023776	Sp-Apaf	ENSP00000410301	ENSG00000243667	WDR92	6	8	12	58	59	52	31.6901	2.36658	0.568682	3.16151e-05	0.000487377	UP	apoptotic protease activating factor isoform d Blast=PREDICTED: apoptotic protease-activating factor 1 [Strongylocentrotus purpuratus]. :WD Repeat Domain 92-This gene encodes a protein with two WD40 repeat domains thought to be involved in an apoptosis via activation of caspase-3.
Apoptosis	SPU_026635	Sp-Gas2	ENSP00000401145	ENSG00000148935	GAS2	8	9	10	41	46	60	27.4925	2.11787	0.548564	0.000113039	0.00142342	UP	Growth Arrest Specific 2. The protein encoded by this gene is a caspase-3 substrate that plays a role in regulating microfilament and cell shape changes during apoptosis. It can also modulate cell susceptibility to p53-dependent apoptosis by inhibiting calpain activity. May play a role in apoptosis by acting as a cell death substrate for caspases. Is cleaved during apoptosis and the cleaved form …
Apoptosis	SPU_014433	Sp-Ifi27	ENSP00000451459	ENSG00000165948	IFI27L1	195	87	502	19	43	21	160.485	-3.17227	0.60766	1.7848e-07	5.60984e-06	DOWN	interferon alpha-inducible protein 27-like protein 2B [Chrysemys picta bellii], Plays a role in the apoptotic process and has a pro-apoptotic activity.Probable adapter protein involved in different biological processes (PubMed:22427340, PubMed:27194766). Part of the signaling pathways that lead to apoptosis (PubMed:18330707, PubMed:27673746, PubMed:24970806). Involved in type-I interferon-induced…
4	1
Autophagy/ Lysosome	SPU_000408	Sp-Wdfy3_2	ENSP00000295888	ENSG00000163625	WDFY3	2	4	5	67	70	75	35.38	3.76552	0.599667	3.39982e-10	2.15841e-08	UP	WD repeat and FYVE domain containing 3.This gene encodes a phosphatidylinositol 3-phosphate-binding protein that functions as a master conductor for aggregate clearance by autophagy. This protein shuttles from the nuclear membrane to colocalize with aggregated proteins, where it complexes with other autophagic components to achieve macroautophagy-mediated clearance of these aggregated proteins. H…
Autophagy/ Lysosome	SPU_006145	Sp-Kiaa1324L	ENSP00000413445	ENSG00000164659	KIAA1324L	31	49	49	366	383	498	216.367	3.02087	0.362339	7.61118e-17	2.01269e-14	UP	KIAA1324 protein-like, Expression of this gene is induced by estrogen and the encoded protein has been characterized as a transmembrane protein. The encoded protein has been found in to correlate with survival in certain carcinomas (PMID: 21102415) and may be important for cellular response to stress May protect cells from cell death by inducing cytosolic vacuolization and upregulating the autoph…
Autophagy/ Lysosome	SPU_026240	Sp-Nagpa	ENSP00000371381	ENSG00000103174	NAGPA	18	11	8	62	130	172	61.0137	2.92305	0.506323	7.78302e-09	3.62494e-07	UP	N-acetylglucosamine-1-phosphodiester alpha-N-acetylglucosaminidase, Hydrolases are transported to lysosomes after binding to mannose 6-phosphate receptors in the trans-Golgi network. This gene encodes the enzyme that catalyzes the second step in the formation of the mannose 6-phosphate recognition marker on lysosomal hydrolases. Commonly known as 'uncovering enzyme' or UCE, this enzyme removes N-…
Autophagy/ Lysosome	SPU_017048	Sp-Lmbrd2	ENSP00000296603	ENSG00000164187	LMBRD2	14	20	17	82	152	241	79.5058	2.86503	0.459509	4.5181e-10	2.80166e-08	UP	LMBR1 domain containing 2, This gene encodes a lysosomal membrane protein that may be involved in the transport and metabolism of cobalamin. Required to export cobalamin from lysosomes allowing its conversion to cofactors.
Autophagy/ Lysosome	SPU_004562	Sp-Slc38a9	ENSP00000380074	ENSG00000177058	SLC38A9	12	16	9	74	108	94	49.6898	2.63555	0.482243	4.62429e-08	1.70661e-06	UP	solute carrier family 38, member 9, Lysosomal amino acid transporter involved in the activation of mTORC1 in response to amino acids. Probably acts as an amino acid sensor of the Rag GTPases and Ragulator complexes, 2 complexes involved in amino acid sensing and activation of mTORC1, a signaling complex promoting cell growth in response to growth factors, energy levels, and amino acids. Following…
Autophagy/ Lysosome	SPU_023198	Sp-Usp36	ENSP00000401119	ENSG00000055483	AC022966.1	17	27	17	76	162	130	67.6513	2.34101	0.462239	4.09486e-07	1.16569e-05	UP	ubiquitin specific protease 36, This gene encodes a member of the peptidase C19 or ubiquitin-specific protease family of cysteine proteases. Members of this family remove ubiquitin molecules from polyubiquitinated proteins. The encoded protein may deubiquitinate and stabilize the transcription factor c-Myc, also known as MYC, an important oncoprotein known to be upregulated in most human cancers.…
Autophagy/ Lysosome	SPU_022295	Sp-Rb1cc	ENSP00000396067	ENSG00000023287	RB1CC1	55	89	49	294	360	467	205.482	2.33905	0.340597	6.53408e-12	6.27841e-10	UP	RB1-inducible coiled-coil 1, Plays a role as a modulator of TGF-beta-signaling by restricting substrate specificity of RNF111. Involved in autophagy. Regulates early events but also late events of autophagosome formation through direct interaction with Atg16L1. Plays an indispensible role in fetal hematopoiesis and in the regulation of neuronal homeostasis (By similarity). Implicated in the regul…
Autophagy/ Lysosome	SPU_028178	Sp-Gaa_1	ENSP00000374665	ENSG00000171298	GAA	73	106	79	452	446	597	276.994	2.33838	0.319715	2.59406e-13	3.25498e-11	UP	Glucosidase Alpha, Acid also called Lysosomal Alpha-Glucosidase. This gene encodes lysosomal alpha-glucosidase, which is essential for the degradation of glycogen to glucose in lysosomes.Diseases associated with GAA include Glycogen Storage Disease Ii and Glycogen Storage Disease.
Autophagy/ Lysosome	SPU_015473	Sp-Phdc	ENSP00000364950	ENSG00000116786	PLEKHM2	64	113	57	375	459	448	241.239	2.28719	0.353634	9.95259e-11	7.22115e-09	UP	Pleckstrin Homology Domain Containing, Family M (With RUN Domain) Member 2. This gene encodes a protein that binds the plus-end directed microtubule motor protein kinesin, together with the lysosomal GTPase Arl8, and is required for lysosomes to distribute away from the microtubule-organizing center. The encoded protein belongs to the multisubunit BLOC-one-related complex that regulates lysosome …
Autophagy/ Lysosome	SPU_027161	Sp-Tecpr1_1	ENSP00000404923	ENSG00000205356	TECPR1	3	3	3	15	30	17	11.4534	2.26389	0.763312	0.00301821	0.0205127	UP	Tectonin Beta-Propeller Repeat Containing 1. This gene encodes a tethering factor involved in autophagy. The encoded protein is found at autolysosomes, and is involved in targeting protein aggregates, damaged mitochondria, and bacterial pathogens for autophagy. Tethering factor involved in autophagy. Involved in autophagosome maturation by promoting the autophagosome fusion with lysosomes: acts b…
Autophagy/ Lysosome	SPU_002215	Sp-Agsd	ENSP00000297625	ENSG00000164976	MYORG	32	28	38	102	282	176	105.071	2.22737	0.47367	2.57157e-06	5.73797e-05	UP	alpha-glucosidase, glycosyl hydrolase family 31, This gene encodes lysosomal alpha-glucosidase, which is essential for the degradation of glycogen to glucose in lysosomes.
Autophagy/ Lysosome	SPU_015856	Sp-Lamp1	ENSP00000333298	ENSG00000185896	LAMP1	106	333	80	699	793	1261	503.741	2.21054	0.443055	6.05921e-07	1.6599e-05	UP	Lysosomal Associated Membrane Protein 1. The protein encoded by this gene is a member of a family of membrane glycoproteins. This glycoprotein provides selectins with carbohydrate ligands. Lysosomal pH, integrity, catabolism
Autophagy/ Lysosome	SPU_012622	Sp-Atg14	ENSP00000247178	ENSG00000126775	ATG14	8	11	11	56	49	66	32.0212	2.20912	0.530852	3.16216e-05	0.000487377	UP	Autophagy Related 14. Beclin 1-Associated Autophagy-Related Key Regulator. Required for both basal and inducible autophagy. Determines the localization of the autophagy-specific PI3-kinase complex PI3KC3-C1 (PubMed:18843052, PubMed:19050071). Plays a role in autophagosome formation and MAP1LC3/LC3 conjugation to phosphatidylethanolamine (PubMed:19270696, PubMed:20713597). Promotes BECN1 transloca…
Autophagy/ Lysosome	SPU_025929	Sp-Slc7a14	ENSP00000231706	ENSG00000013293	SLC7A14	153	194	184	883	723	1143	519.399	2.16096	0.319156	1.28033e-11	1.12797e-09	UP	Solute Carrier Family 7 (Cationic Amino Acid Transporter, Y+ System), Member 14. This gene is predicted to encode a glycosylated, cationic amino acid transporter protein with 14 transmembrane domains. This gene is primarily expressed in skin fibroblasts, neural tissue, and primary endothelial cells and its protein is predicted to mediate lysosomal uptake of cationic amino acids.
Autophagy/ Lysosome	SPU_004222	Sp-Rilpl1L	ENSP00000366070	ENSG00000188026	RILPL1	88	114	104	460	510	547	291.577	2.11723	0.325907	8.22474e-11	6.06375e-09	UP	Rab interacting lysosomal protein-like 1-like. Plays a role in the regulation of cell shape and polarity. Plays a role in cellular protein transport, including protein transport away from primary cilia. Neuroprotective protein, which acts by sequestring GAPDH in the cytosol and prevent the apoptotic function of GAPDH in the nucleus. Does not regulate lysosomal morphology and distribution.
Autophagy/ Lysosome	SPU_006375	Sp-Atg4hb	ENSP00000384259	ENSG00000168397	ATG4B	84	85	95	528	280	492	252.297	2.08267	0.393202	1.17918e-07	3.91797e-06	UP	autophagin-1; autophagy-related protein 4 homolog B; autophagy-related cysteine endopeptidase; AUT-like 1 cysteine endopeptidase. Autophagy is postulated to be essential for cell homeostasis and cell remodeling during differentiation, metamorphosis, non-apoptotic cell death, and aging.This gene encodes a member of the autophagin protein family. Cysteine protease required for the cytoplasm to vacu…
16	0
Biomineralizaton	SPU_004136	Sp-P19	no hit	no hit		90	47	72	1	17	15	41.8935	-2.6217	0.63889	4.06909e-05	0.000601102	DOWN	biomineralization protein SpP19, tooth matrix protein P19
Biomineralizaton	SPU_000828	Sp-Sm30D	no hit	ENSG00000261210	CLEC19A	61	40	41	2	9	9	27.7368	-2.75767	0.612928	6.82183e-06	0.000133422	DOWN	Spicule Matrix Protein
Biomineralizaton	SPU_005990	Sp-Sm29	no hit	no hit		2131	1124	468	20	197	227	695.215	-3.00079	0.602818	6.42664e-07	1.74413e-05	DOWN	Spicule Matrix Protein
Biomineralizaton	SPU_011163	Sp-Clect_25	ENSP00000458530	ENSG00000141505	ASGR1	32	30	15	2	1	2	13.8193	-3.4086	0.775364	1.102e-05	0.000197982	DOWN	c-lectin 25, (carbohydrate binding) Clect_25 is a major protein of sea urchin spicule, test and spine matrix and was tentatively identified in tooth matrix
Biomineralizaton	SPU_013821	Sp-Msp130_1	no hit	no hit		31	35	9	0	1	2	12.8266	-3.76674	0.853963	1.02944e-05	0.000188008	DOWN	mesenchyme specific protein, 130 kDa, MSP130 is a cell surface protein specific to the primary mesenchyme cells of the sea urchin embryo. It is a cell surface glycoprotein that is involved in the transport of Ca2+ to site of skeletogenesis.
Biomineralizaton	SPU_030147	Sp-Pm27		ENSG00000134193	REG4	155	156	83	2	7	12	69.8382	-4.12974	0.526416	4.32953e-15	7.6537e-13	DOWN	PM27, a skeletal protein associated specifically with growth of the sea urchin larval spicule.
Biomineralizaton	SPU_027906	Sp-C-lectin/PMC1	no hit	no hit		216	94	35	0	1	14	60.334	-4.14028	0.751758	3.64045e-08	1.38506e-06	DOWN	C-lectin/PMC1
Biomineralizaton	SPU_001138	Sp-Cara14LA	ENSP00000358107	ENSG00000118298	CA14	3807	2461	4175	78	275	214	1949.32	-4.22329	0.447587	3.88378e-21	1.801e-18	DOWN	carbonic anhydrase
Biomineralizaton	SPU_018810	Sp-Sm32	no hit	no hit		207	179	85	0	6	12	82.1326	-4.51988	0.588153	1.53156e-14	2.42601e-12	DOWN	Sm32, Spicule Matrix Proteins
Biomineralizaton	SPU_018813	Sp-Sm37	no hit	no hit		19	36	24	0	1	0	13.6563	-4.57949	0.892007	2.83773e-07	8.54177e-06	DOWN	spicule matrix protein SM37
Biomineralizaton	SPU_004867	Sp-Sm30E	ENSP00000373370	ENSG00000143520	FLG2	260	215	81	7	1	4	95.3478	-5.12498	0.596303	8.35606e-18	2.3661e-15	DOWN	Sm30E, Biomineralization_SpiculeMatrix
0	11
Calcium toolkit	SPU_010555	Sp-Trpc5_4	ENSP00000369001	ENSG00000133107	TRPC4	1	1	3	14	77	82	26.5878	4.07693	0.767172	1.07106e-07	3.61887e-06	UP	Short Transient receptor potential channel 5 (TrpC5) (Capacitative calcium entry channel 2) (CCE2), This gene belongs to the transient receptor family. It encodes one of the seven mammalian TRPC (transient receptor potential channel) proteins. The encoded protein is a multi-pass membrane protein and is thought to form a receptor-activated non-selective calcium permeant cation channel. The protein…
Calcium toolkit	SPU_003886	Sp-Trpc5_6	no hit	no hit		1	5	4	94	56	60	35.9479	3.86242	0.648086	2.52659e-09	1.32097e-07	UP	Short Transient receptor potential channel 5 (TrpC5) (Transien receptor protein 5) (Mtrp5) (trp-related protein 5). The encoded protein is a multi-pass membrane protein and is thought to form a receptor-activated non-selective calcium permeant cation channel. Among its related pathways are CREB Pathway and Axon guidance. Gene Ontology (GO) annotations related to this gene include ion channel acti…
Calcium toolkit	SPU_023958	Sp-Tmem63b	ENSP00000259746	ENSG00000137216	TMEM63B	23	42	34	373	418	521	220.92	3.47502	0.362689	9.5882e-22	4.86974e-19	UP	transmembrane protein 63B - GO annotations related to this gene include nucleotide binding. UniProtKB/Swiss-Prot for TMEM63B Gene: Acts as an osmosensitive calcium-permeable cation channel.
Calcium toolkit	SPU_027038	Sp-Catsperg	ENSP00000386962	ENSG00000099338	CATSPERG	1	1	0	29	7	13	8.4855	3.2795	0.938618	0.000475905	0.00460742	UP	Cation Channel Sperm Associated Auxiliary Subunit Gamma. CATSPERG is a subunit of the CATSPER (see CATSPER1; MIM 606389) sperm calcium channel, which is required for sperm hyperactivated motility and male fertility
Calcium toolkit	SPU_012328	Sp-Tpcn1	ENSP00000376350	ENSG00000186815	TPCN1	19	12	17	244	131	134	92.2049	3.11596	0.50675	7.80233e-10	4.60611e-08	UP	Two Pore Segment Channel 1. Voltage-Dependent Calcium Channel Protein TPC1. Nicotinic acid adenine dinucleotide phosphate (NAADP) receptor that may function as one of the major voltage-gated Ca(2+) channels (VDCC) across the lysosomal and endosomal membrane. Among its related pathways are Ion channel transport and Calcium signaling pathway. Gene Ontology (GO) annotations related to this gene incl…
Calcium toolkit	SPU_013966	Sp-Cacna2d2	ENSP00000349320	ENSG00000153956	CACNA2D1	45	44	63	416	650	504	275.067	3.09747	0.393433	3.46442e-15	6.29836e-13	UP	calcium channel, voltage-dependent, alpha 2/delta subunit 2, A subunit of the voltage-dependent calcium channel complex. Calcium channels mediate the influx of calcium ions into the cell upon membrane polarization. Mutations in this gene can cause cardiac deficiencies.
Calcium toolkit	SPU_009599	Sp-Trpv6L	ENSP00000352358	ENSG00000165125	TRPV6	33	37	17	152	222	414	131.661	2.87389	0.421692	9.41737e-12	8.65884e-10	UP	transient receptor potential cation channel, subfamily V, member 6-like; calcium transport protein CaT1-like, This gene encodes a member of a family of multipass membrane proteins that functions as calcium channels.
Calcium toolkit	SPU_010785	Sp-Slc24a2_1	ENSP00000439190	ENSG00000074621	SLC24A1	9	13	5	58	57	134	41.5465	2.82406	0.538642	1.58048e-07	5.04698e-06	UP	solute carrier family 24 (sodium/potassium/calcium exchanger), This gene encodes a member of the potassium-dependent sodium/calcium exchanger protein family. Critical component of the visual transduction cascade, controlling the calcium concentration of outer segments during light and darkness.
Calcium toolkit	SPU_017585	Sp-Casr	ENSP00000491584	ENSG00000036828	CASR	16	15	25	105	216	173	87.0003	2.80655	0.473809	3.15387e-09	1.61463e-07	UP	Calcium Sensing Receptor. Extracellular calcium-sensing receptor precursor (CaSR) (Parathyroid Cell calcium-sensing receptor), The calcium-sensing receptor (CaSR) is a G-protein coupled receptor (GPCR) that senses extracellular Ca2+. The CaSR has wide tissue expression being found in the parathyroid gland, thyroid, kidney, intestine, skin, brain, heart, pancreas, bone and lung.
Calcium toolkit	SPU_010277	Sp-Spca	ENSP00000427461	ENSG00000017260	ATP2C1	36	53	33	267	258	404	163.772	2.70403	0.353119	1.89495e-14	2.91504e-12	UP	Secretory pathway calcium ATPase, The protein encoded by this gene belongs to the family of P-type cation transport ATPases. This magnesium-dependent enzyme catalyzes the hydrolysis of ATP coupled with the transport of calcium ions.
Calcium toolkit	SPU_009516	Sp-CopineA	ENSP00000329748	ENSG00000139117	CPNE8	13	29	16	164	138	135	80.0019	2.69805	0.458801	4.08631e-09	2.01519e-07	UP	Calcium-dependent membrane-binding proteins may regulate molecular events at the interface of the cell membrane and cytoplasm. Probable calcium-dependent phospholipid-binding protein that may play a role in calcium-mediated intracellular processes.
Calcium toolkit	SPU_026183	Sp-Slc8a3	ENSP00000349392	ENSG00000100678	SLC8A3	79	117	79	416	691	903	352.109	2.63014	0.338464	7.79846e-15	1.30643e-12	UP	Na/Ca exchange protein (solute carrier family 8 member 3), Mediates the electrogenic exchange of Ca(2+) against Na(+) ions across the cell membrane, and thereby contributes to the regulation of cytoplasmic Ca(2+) levels and Ca(2+)-dependent cellular processes. Contributes to cellular Ca(2+) homeostasis in excitable cells, both in muscle and in brain. In a first phase, voltage-gated channels media…
Calcium toolkit	SPU_026170	Sp-Stac3	ENSP00000452068	ENSG00000185482	STAC3	71	60	62	377	344	603	236.316	2.52576	0.343796	2.03205e-13	2.59042e-11	UP	SH3 And Cysteine-Rich Domain-Containing Protein 3. The protein encoded by this gene is a component of the excitation-contraction coupling machinery of muscles. Required for normal excitation-contraction coupling in skeletal muscle and for normal muscle contraction in response to membrane depolarization. Required for normal Ca(2+) release from the sarcplasmic reticulum, which ultimately leads to m…
Calcium toolkit	SPU_003844	Sp-Dclk1L	ENSP00000369223	ENSG00000133083	DCLK1	51	40	38	188	266	387	149.974	2.43625	0.371409	5.39962e-11	4.17323e-09	UP	doublecortin-like protein kinase, Dclk1/2-like, Dcx-like, Sp-DckL1, Sp-Dcamkl. Probable kinase that may be involved in a calcium-signaling pathway controlling neuronal migration in the developing brain. This gene encodes a member of the protein kinase superfamily and the doublecortin family. The protein encoded by this gene contains two N-terminal doublecortin domains, which bind microtubules and…
Calcium toolkit	SPU_014596	Sp-Trpc7	ENSP00000340913	ENSG00000137672	TRPC6	68	36	24	199	225	332	137.828	2.30241	0.427065	6.99711e-08	2.47116e-06	UP	transient receptor potential cation channel, subfamily C, member 7, Thought to form a receptor-activated non-selective calcium permeant cation channel. Probably is operated by a phosphatidylinositol second messenger system activated by receptor tyrosine kinases or G-protein coupled receptors. Activated by diacylglycerol (DAG) (By similarity). May also be activated by intracellular calcium store d…
Calcium toolkit	SPU_007588	Sp-Ttyh2	ENSP00000258796	ENSG00000136295	TTYH3	140	74	121	322	736	848	347.72	2.18952	0.421994	2.11983e-07	6.49933e-06	UP	tweety homolog 2 (Drosophila), Probable large-conductance Ca(2+)-activated chloride channel. May play a role in Ca(2+) signal transduction. May be involved in cell proliferation and cell aggregation.
Calcium toolkit	SPU_006092	Sp-Asph	ENSP00000437864	ENSG00000198363	ASPH	154	215	110	992	487	838	450.614	2.11674	0.391234	6.28818e-08	2.24307e-06	UP	aspartate beta-hydroxylase; aspartyl(asparaginyl)beta-hydroxylase. This gene is thought to play an important role in calcium homeostasis. Gene Ontology (GO) annotations related to this gene include calcium ion binding and ion channel binding. specifically hydroxylates an Asp or Asn residue in certain epidermal growth factor-like (EGF) domains of a number of proteins. membrane-bound Ca(2+)-sensing…
Calcium toolkit	SPU_006810	Sp-Slc8a1	ENSP00000386116	ENSG00000183023	SLC8A1	52	39	57	135	335	282	142.204	2.05791	0.437549	2.56014e-06	5.72046e-05	UP	Slc8a1 Na/Ca exchanger (Na(+)/Ca(2+)-exchange protein), Mediates the exchange of one Ca(2+) ion against three to four Na(+) ions across the cell membrane, and thereby contributes to the regulation of cytoplasmic Ca(2+) levels and Ca(2+)-dependent cellular processes. Contributes to Ca(2+) transport during excitation-contraction coupling in muscle. In a first phase, voltage-gated channels mediate t…
Calcium toolkit	SPU_022266	Sp-EFCAB2	ENSP00000355480	ENSG00000203666	EFCAB2	268	188	129	32	54	67	123.614	-2.02535	0.40906	7.37456e-07	1.95496e-05	DOWN	PREDICTED: Strongylocentrotus purpuratus EF-hand calcium-binding domain-containing protein 2 (LOC578744), partial mRNA Sequence ID: XM_011676678.1 98% coverage and 99% identity.
Calcium toolkit	SPU_009495	Sp-Rgn	ENSP00000253303	ENSG00000130988	RGN	72	66	41	17	14	11	37.3968	-2.04055	0.524739	0.000100781	0.0012961	DOWN	Regucalcin (RC) (Senescence marker protein 30) (SMP-30), The protein encoded by this gene is a highly conserved, calcium-binding protein, that is preferentially expressed in the liver and kidney. It may have an important role in calcium homeostasis. Studies in rat indicate that this protein may also play a role in aging, as it shows age-associated down-regulation.
Calcium toolkit	SPU_008000	Sp-CalmL3_1	ENSP00000499717	ENSG00000198668	CALM1	668	398	923	125	164	222	438.06	-2.11376	0.420815	5.08656e-07	1.42052e-05	DOWN	Sp-CalmL3, PREDICTED: Strongylocentrotus purpuratus calmodulin (LOC591003), transcript variant X2, mRNASequence ID: XM_003726884.2 85% coverage 100% identity. This gene encodes a member of the EF-hand calcium-binding protein family. Calmodulin mediates the control of a large number of enzymes, ion channels, aquaporins and other proteins by Ca(2+). Among the enzymes to be stimulated by the calmodu…
Calcium toolkit	SPU_023461	Sp-Calpain/Sp-Capn	ENSP00000326281	ENSG00000092529	CAPN3	16985	14241	12270	1285	2956	3939	8749.79	-2.54587	0.362469	2.16066e-12	2.3122e-10	DOWN	calpain, The calcium-dependent protease activity serves a role as a regulatory, rather than a digestive protease. The calpains, calcium-activated neutral proteases, are nonlysosomal, intracellular cysteine proteases. Calcium-regulated non-lysosomal thiol-protease which catalyze limited proteolysis of substrates involved in cytoskeletal remodeling and signal transduction. Although the physiologica…
18	4
cytoskeleton / cilia	SPU_000908	Sp-Ank2h	ENSP00000378044	ENSG00000145362	ANK2	334	204	318	6973	13790	7770	4704.4	4.72151	0.412512	2.47004e-30	3.76352e-27	UP	ankyrin 2, brain (Ank2). This gene encodes a member of the ankyrin family of proteins that link the integral membrane proteins to the underlying spectrin-actin cytoskeleton. Ankyrins play key roles in activities such as cell motility, activation, proliferation, contact and the maintenance of specialized membrane domains. Among its related pathways are Vesicle-mediated transport and Transport to t…
cytoskeleton / cilia	SPU_013009	Sp-Klhl29-2	ENSP00000420659	ENSG00000119771	KLHL29	9	21	10	179	516	205	151.103	4.13318	0.529048	5.60692e-15	9.6454e-13	UP	kelch-like 29 member-2 Family Member: BTB superfamily, BACK superfamily, Kelch_1 superfamily. Component of a cullin-RING-based BCR (BTB-CUL3-RBX1) E3 ubiquitin-protein ligase complex that mediates the ubiquitination of target proteins, such as NPTXR, leading to their proteasomal degradation. Responsible for degradative ubiquitination of the WNK kinases WNK1, WNK3 and WNK4. Plays a role in the reo…
cytoskeleton / cilia	SPU_020836	Sp-Astrnph	ENSP00000486547	ENSG00000197694	SPTAN1	4	3	3	78	31	185	44.5947	4.12309	0.663382	5.12411e-10	3.13537e-08	UP	Sp-Astrnph ; Family Member: spectrin. Spectrin is a cytoskeletal protein that lines the intracellular side of the plasma membrane in eukaryotic cells. Spectrin forms a scaffolding and plays an important role in maintenance of plasma membrane integrity and cytoskeletal structure. In certain types of brain injury such as diffuse axonal injury, spectrin is irreversibly cleaved by the proteolytic enz…
cytoskeleton / cilia	SPU_000501	Sp-Alms1L	ENSP00000498504	ENSG00000116127	ALMS1	26	33	23	246	340	580	188.886	3.52207	0.379189	1.56577e-20	6.95832e-18	UP	Alstrom syndrome 1-like, The encoded protein functions in microtubule organization, particularly in the formation and maintanance of cilia. Mutations in this gene cause Alstrom syndrome. Alström syndrome (AS) is a rare disease characterized by multiorgan dysfunction. The key features are childhood obesity, blindness due to congenital retinal dystrophy, and sensorineural hearing loss
cytoskeleton / cilia	SPU_009443	Sp-Osm3	no hit	no hit		0	0	4	25	32	39	15.636	3.4952	0.824658	2.2515e-05	0.000364213	UP	OSM-3, kinesin family member 17 [Homo sapiens]. Among its related pathways are Organelle biogenesis and maintenance and Transcription_CREM signaling in testis. Gene Ontology (GO) annotations related to this gene include ATPase activity and microtubule motor activity. Transports vesicles containing N-methyl-D-aspartate (NMDA) receptor 2B along microtubules.
cytoskeleton / cilia	SPU_016120	Sp-Kif21	ENSP00000448792	ENSG00000139116	KIF21A	1	3	3	12	64	54	20.841	3.41476	0.756884	6.43409e-06	0.000126924	UP	kinesin family member 21, This gene encodes a member of the KIF4 subfamily of kinesin-like motor proteins. This protein may be involved in microtubule dependent transport. Mutations in this gene are the cause of congenital fibrosis of extraocular muscles-1.
cytoskeleton / cilia	SPU_018982	Sp-My10f_1	ENSP00000282406	ENSG00000152527	PLEKHH2	22	15	12	117	227	321	108.103	3.39845	0.451925	5.48019e-14	8.08064e-12	UP	pleckstrin homology domain-containing family H member 1 [Strongylocentrotus purpuratus]
cytoskeleton / cilia	SPU_007887	Sp-Form1ph	ENSP00000418959	ENSG00000157827	FMNL2	2	6	3	33	94	38	28.3061	3.37713	0.685584	8.3965e-07	2.17365e-05	UP	mDia, diaphanous. Formin Like 2. Plays a role in the regulation of cell morphology and cytoskeletal organization. Required in the cortical actin filament dynamics. Formin-related proteins have been implicated in morphogenesis, cytokinesis, and cell polarity.
cytoskeleton / cilia	SPU_001284	Sp-Kif1BL3	ENSP00000366297	ENSG00000054523	KIF1B	19	22	24	223	310	229	132.825	3.28786	0.418519	3.96843e-15	7.09374e-13	UP	kinesin family member 1B isoform b, This gene encodes a motor protein that transports mitochondria and synaptic vesicle precursors. Mutations in this gene cause Charcot-Marie-Tooth disease. Motor for anterograde transport of mitochondria. Has a microtubule plus end-directed motility. Isoform 2 is required for induction of neuronal apoptosis.
cytoskeleton / cilia	SPU_020546	Sp-Trim3	ENSP00000433070	ENSG00000110171	TRIM3	63	99	68	687	657	896	388.085	3.07646	0.319672	6.34419e-22	3.56132e-19	UP	no data available in echinobase (?) The tripartite motif (TRIM) family, also called the 'RING-B-box-coiled-coil' (RBCC), is a subgroup of RING finger proteins. The TRIM motif includes three zinc-binding domains, a RING, a B-box type 1 and a B-box type 2, and a coiled-coil region. This protein localizes to cytoplasmic filaments and may be involved in the targeted transport of organelles.
cytoskeleton / cilia	SPU_012981	Sp-unc-89	ENSP00000328347	ENSG00000184731	FAM110C	5	7	4	43	58	75	29.7189	3.0492	0.574577	1.11535e-07	3.74479e-06	UP	hypothetical protein-85, Ncbi blast - PREDICTED: Strongylocentrotus purpuratus muscle M-line assembly protein unc-89 (LOC100890130), mRNA Sequence ID: ref|XM_003725420.2| 100% coverage, 100% identity E=0 Structural component of the muscle M-line. Myofilament lattice assembly begins with positional cues laid down in the basement membrane and muscle cell membrane.
cytoskeleton / cilia	SPU_023126	Sp-Cenpe	ENSP00000423981	ENSG00000138778	CENPE	1	3	1	34	14	19	11.826	3.01004	0.824372	0.000260899	0.00285011	UP	Centromere Protein E. Centrosome-associated protein E (CENPE) is a kinesin-like motor protein that accumulates in the G2 phase of the cell cycle. Unlike other centrosome-associated proteins, it is not present during interphase and first appears at the centromere region of chromosomes during prometaphase. This protein is required for stable spindle microtubule capture at kinetochores which is a ne…
cytoskeleton / cilia	SPU_015952	Sp-Map215prh	ENSP00000432768	ENSG00000175216	CKAP5	43	56	32	288	415	492	206.197	2.96373	0.347973	1.63566e-17	4.59088e-15	UP	cytoskeleton-associated protein 5-like, Sp-Map215prh, This gene encodes a cytoskeleton-associated protein which belongs to the TOG/XMAP215 family. The N-terminal half of this protein contains a microtubule-binding domain and the C-terminal half contains a KXGS motif for binding tubulin dimers. This protein has two distinct roles in spindle formation; it protects kinetochore microtubules from depo…
cytoskeleton / cilia	SPU_022187	Sp-Atub7	ENSP00000326042	ENSG00000075886	TUBA3D	170	182	184	1268	1222	2176	804.441	2.86671	0.311211	3.21747e-20	1.30316e-17	UP	Tubulin Alpha 3d. This gene encodes a member of the alpha tubulin family. Tubulin is a major component of microtubules, which are composed of alpha- and beta-tubulin heterodimers and microtubule-associated proteins in the cytoskeleton. Microtubules maintain cellular structure, function in intracellular transport, and play a role in spindle formation during mitosis.
cytoskeleton / cilia	SPU_026077	Sp-Myo15a	ENSP00000408800	ENSG00000091536	MYO15A	0	1	0	14	5	7	4.45039	2.78985	1.02956	0.00673344	0.0376463	UP	PREDICTED: unconventional myosin-XV isoform X1 [Strongylocentrotus purpuratus]. Myo15A=Myosins are actin-based motor molecules with ATPase activity. Unconventional myosins serve in intracellular movements. Their highly divergent tails are presumed to bind to membranous compartments, which would be moved relative to actin filaments. This gene encodes an unconventional myosin. This protein differs …
cytoskeleton / cilia	SPU_016983	Sp-Kif1a	ENSP00000263934	ENSG00000054523	KIF1B	14	25	13	109	116	202	73.5823	2.75461	0.438088	3.21996e-10	2.05647e-08	UP	Kinesin Family Member 1B. This gene encodes a motor protein that transports mitochondria and synaptic vesicle precursors. Among its related pathways are Vesicle-mediated transport and Golgi-to-ER retrograde transport. Gene Ontology (GO) annotations related to this gene include ATPase activity and microtubule motor activity. Motor for anterograde transport of mitochondria. Has a microtubule plus e…
cytoskeleton / cilia	SPU_016067	Sp-Kif24	ENSP00000384433	ENSG00000186638	KIF24	15	19	17	92	140	158	68.9456	2.65276	0.434116	9.91858e-10	5.71828e-08	UP	Kinesin Family Member 24. This gene encodes a member of the kinesin superfamily of microtubule-based motor proteins which are involved in the intracellular transport of membranous organelles, protein complexes, and mRNAs. They also play critical roles in mitosis, morphogenesis, and signal transduction. The encoded protein contains an N-terminal sterile alpha motif (SAM) domain and an ATP-binding …
cytoskeleton / cilia	SPU_011699	Sp-Sptan1	ENSP00000350882	ENSG00000197694	SPTAN1	2058	3478	1938	14518	17048	21625	9497.7	2.65088	0.29391	1.89193e-19	7.1219e-17	UP	PREDICTED: spectrin alpha chain, non-erythrocytic 1 isoform X5 [Strongylocentrotus purpuratus]. Spectrins are a family of filamentous cytoskeletal proteins that function as essential scaffold proteins that stabilize the plasma membrane and organize intracellular organelles. Spectrins are composed of alpha and beta dimers that associate to form tetramers linked in a head-to-head arrangement. This …
cytoskeleton / cilia	SPU_026860	Sp-Lis1	ENSP00000380378	ENSG00000007168	PAFAH1B1	120	127	107	950	1066	449	470.097	2.62341	0.437163	1.96131e-09	1.04419e-07	UP	PREDICTED: lissencephaly-1 homolog isoform X2 [Strongylocentrotus purpuratus] also pretty good match with PREDICTED: platelet-activating factor acetylhydrolase IB subunit alpha isoform X1 [Chinchilla lanigera]. Platelet Activating Factor Acetylhydrolase 1b Regulatory Subunit 1 also called Lissencephaly-1 Protein. Required for proper activation of Rho GTPases and actin polymerization at the leadin…
cytoskeleton / cilia	SPU_018764	Sp-Klp6L2	ENSP00000429201	ENSG00000197892	KIF13B	3	2	1	34	7	15	10.3581	2.53433	0.857028	0.00310536	0.0209316	UP	Kinesin Family Member 13B. Involved in reorganization of the cortical cytoskeleton. Regulates axon formation by promoting the formation of extra axons. May be functionally important for the intracellular trafficking of MAGUKs and associated protein complexes.Gene Ontology (GO) annotations related to this gene include protein kinase binding and microtubule motor activity.
cytoskeleton / cilia	SPU_025362	Sp-Coro2b	ENSP00000454783	ENSG00000103647	CORO2B	82	89	56	259	530	786	273.37	2.51464	0.383468	5.46723e-11	4.20517e-09	UP	Coronin 2B. May play a role in the reorganization of neuronal actin structure. Gene Ontology (GO) annotations related to this gene include actin binding and actin filament binding.
cytoskeleton / cilia	SPU_007023	Sp-My1a/My1b/My1c	ENSP00000341903	ENSG00000128641	MYO1B	19	54	25	176	235	228	116.586	2.49634	0.430865	6.88146e-09	3.2428e-07	UP	myosin
cytoskeleton / cilia	SPU_006100	Sp-TtnL	ENSP00000371036	ENSG00000125900	SIRPD	16	20	14	83	124	119	59.4439	2.45364	0.445922	3.74658e-08	1.42206e-06	UP	titin-like, Key component in the assembly and functioning of vertebrate striated muscles. By providing connections at the level of individual microfilaments, it contributes to the fine balance of forces between the two halves of the sarcomere. The size and extensibility of the cross-links are the main determinants of sarcomere extensibility properties of muscle. In non-muscle cells, seems to play…
cytoskeleton / cilia	SPU_013254	Sp-Taui1ph1	ENSP00000199940	ENSG00000078018	MAP2	1267	1565	1268	7320	7542	10787	4669.07	2.44624	0.269583	1.14525e-19	4.41502e-17	UP	Likely ortholog of tau isoform 1, GO: Cytoskeleton_MicrotubuleAssociated
cytoskeleton / cilia	SPU_028082	Sp-Crocc_4	ENSP00000347621	ENSG00000082805	ERC1	10	20	7	93	70	72	43.9988	2.43932	0.530486	4.26007e-06	8.9263e-05	UP	PREDICTED: rootletin isoform X5 [Strongylocentrotus purpuratus].Ciliary Rootlet Coiled-Coil, Rootletin. Major structural component of the ciliary rootlet, a cytoskeletal-like structure in ciliated cells which originates from the basal body at the proximal end of a cilium and extends proximally toward the cell nucleus (By similarity). Furthermore, is required for the correct positioning of the cil…
cytoskeleton / cilia	SPU_007182	Sp-Unc44_209	ENSP00000263635	ENSG00000115183	TANC1	1	2	1	17	4	20	6.99903	2.43757	0.910622	0.00743245	0.0405207	UP	ankyrin2,3/unc44-209, This gene encodes a member of the ankyrin family of proteins that link the integral membrane proteins to the underlying spectrin-actin cytoskeleton. Ankyrins play key roles in activities such as cell motility, activation, proliferation, contact and the maintenance of specialized membrane domains. TANC1 (Tetratricopeptide Repeat, Ankyrin Repeat And Coiled-Coil Containing 1) i…
cytoskeleton / cilia	SPU_008503	Sp-Crocc	ENSP00000402626	ENSG00000058453	CROCC	3	3	2	17	27	19	11.3783	2.43551	0.762574	0.00140412	0.0111647	UP	ciliary rootlet coiled-coil, rootletin-like; Sp-Crocc2, Sp-Crocc-3, Sp-Crocc_4. Major structural component of the ciliary rootlet, a cytoskeletal-like structure in ciliated cells which originates from the basal body at the proximal end of a cilium and extends proximally toward the cell nucleus (By similarity). Furthermore, is required for the correct positioning of the cilium basal body relative …
cytoskeleton / cilia	SPU_017749	Sp-Ppactr2	ENSP00000305530	ENSG00000112419	PHACTR2	96	111	173	554	1063	888	458.224	2.43473	0.407015	2.20544e-09	1.16256e-07	UP	Phosphatase And Actin Regulator 2. Gene Ontology (GO) annotations related to this gene include actin binding and protein phosphatase inhibitor activity.
cytoskeleton / cilia	SPU_016514	Sp-Sept3L	ENSP00000379703	ENSG00000100167	SEPT3	113	182	133	1218	683	674	496.835	2.42999	0.414884	4.71206e-09	2.29137e-07	UP	Septin 3, Neuronal-Specific Septin-3. This gene belongs to the septin family of GTPases. Members of this family are required for cytokinesis. Filament-forming cytoskeletal GTPase (By similarity). May play a role in cytokinesis (Potential).
cytoskeleton / cilia	SPU_021656	Sp-Khc	ENSP00000480293	ENSG00000276734	KIF5C	111	129	140	334	1201	930	444.338	2.39996	0.437414	4.09515e-08	1.53485e-06	UP	Kinesin Family Member 5C. The protein encoded by this gene is a kinesin heavy chain subunit involved in the transport of cargo within the central nervous system. The encoded protein, which acts as a tetramer by associating with another heavy chain and two light chains, interacts with protein kinase CK2. Involved in synaptic transmission (PubMed:24812067). Mediates dendritic trafficking of mRNAs (…
cytoskeleton / cilia	SPU_019259	Sp-ActinL7	ENSP00000355645	ENSG00000143632	ACTA1	20	18	21	119	88	164	67.5984	2.36577	0.443663	9.69442e-08	3.31757e-06	UP	ActinL7, actin family protein (Brugia malayi)-like
cytoskeleton / cilia	SPU_028214	Sp-Mtusl	ENSP00000445403	ENSG00000132938	MTUS2	66	80	56	194	286	841	223.734	2.34354	0.444221	1.32306e-07	4.31539e-06	UP	Microtubule Associated Scaffold Protein 2 also called Microtubule-Associated Tumor Suppressor Candidate 2. Binds microtubules. Together with MAPRE1 may target the microtubule depolymerase KIF2C to the plus-end of microtubules. May regulate the dynamics of microtubules at their growing distal tip.
cytoskeleton / cilia	SPU_004713	Sp-Stmn1	ENSP00000387858	ENSG00000117632	STMN1	1275	1674	1252	7499	9445	6607	4505.88	2.3318	0.332987	2.51129e-12	2.66956e-10	UP	stathmin 1. This gene belongs to the stathmin family of genes. It encodes a ubiquitous cytosolic phosphoprotein proposed to function as an intracellular relay integrating regulatory signals of the cellular environment. The encoded protein is involved in the regulation of the microtubule filament system by destabilizing microtubules. It prevents assembly and promotes disassembly of microtubules. I…
cytoskeleton / cilia	SPU_018898	Sp-Klc	ENSP00000246489	ENSG00000126214	KLC1	2221	2911	1945	12759	11630	15215	7412.42	2.31847	0.278169	7.76618e-17	2.02028e-14	UP	Kinesin Light Chain
cytoskeleton / cilia	SPU_001360	Sp-KatB	ENSP00000368982	ENSG00000140854	KATNB1	43	19	55	117	355	277	136.598	2.29649	0.519179	9.71973e-06	0.000179562	UP	katanin. Microtubules, polymers of alpha and beta tubulin subunits, form the mitotic spindle of a dividing cell and help to organize membranous organelles during interphase. Katanin is a heterodimer that consists of a 60 kDa ATPase (p60 subunit A 1) and an 80 kDa accessory protein (p80 subunit B 1). The p60 subunit acts to sever and disassemble microtubules, while the p80 subunit targets the enzy…
cytoskeleton / cilia	SPU_004279	Sp-Ankrd10	ENSP00000267339	ENSG00000088448	ANKRD10	15	15	22	97	108	96	57.1679	2.26288	0.476269	2.02142e-06	4.63286e-05	UP	ankyrin repeat domain 10,
cytoskeleton / cilia	SPU_011694	Sp-Fnbp1l_1	ENSP00000413625	ENSG00000187239	FNBP1	21	12	27	56	143	182	67.7859	2.25943	0.523697	1.6005e-05	0.000271822	UP	formin binding protein 1, The protein encoded by this gene is a member of the formin-binding-protein family. This protein binds sorting nexin 2 (SNX2), tankyrase (TNKS), and dynamin. May act as a link between RND2 signaling and regulation of the actin cytoskeleton. Required to coordinate membrane tubulation with reorganization of the actin cytoskeleton during the late stage of clathrin-mediated e…
cytoskeleton / cilia	SPU_007148	Sp-TesL	ENSP00000350937	ENSG00000135269	TES	1	4	4	16	24	22	11.2792	2.23612	0.768419	0.00361398	0.0236082	UP	Testin-like, testis derived transcript-like, Sp-Triple_lim, Sp-Pric2, Scaffold protein that may play a role in cell adhesion, cell spreading and in the reorganization of the actin cytoskeleton. Plays a role in the regulation of cell proliferation. May act as a tumor suppressor. Inhibits tumor cell growth.
cytoskeleton / cilia	SPU_016395	Sp-Ckap2L	ENSP00000417830	ENSG00000136108	CKAP2	2	2	7	7	49	27	14.8562	2.2246	0.807027	0.00584182	0.0338809	UP	Cytoskeleton Associated Protein 2. This gene encodes a cytoskeleton-associated protein that stabalizes microtubules and plays a role in the regulation of cell division. The encoded protein is itself regulated through phosphorylation at multiple serine and threonine residues. Possesses microtubule stabilizing properties. Involved in regulating aneuploidy, cell cycling, and cell death in a p53/TP53…
cytoskeleton / cilia	SPU_024599	Sp-Flnc	ENSP00000408921	ENSG00000196924	FLNA	62	103	52	362	406	339	213.488	2.19998	0.373073	3.70336e-09	1.86903e-07	UP	Filamin C also called Actin Binding Protein 280. This gene encodes one of three related filamin genes, specifically gamma filamin. These filamin proteins crosslink actin filaments into orthogonal networks in cortical cytoplasm and participate in the anchoring of membrane proteins for the actin cytoskeleton.Muscle-specific filamin, which plays a central role in muscle cells, probably by functionin…
cytoskeleton / cilia	SPU_003533	Sp-Pmfbp1	ENSP00000443817	ENSG00000118557	PMFBP1	6	3	7	21	38	40	18.102	2.16635	0.663595	0.0010963	0.00912313	UP	PREDICTED: polyamine-modulated factor 1-binding protein 1 [Strongylocentrotus purpuratus].Required for normal spermatogenesis. It functions as a scaffold protein that attaches the sperm head-tail connecting piece to the nuclear envelope, thus maintaining sperm head and tail integrity (PubMed:30032984). May also be involved in the general organization of cellular cytoskeleton (By similarity).
cytoskeleton / cilia	SPU_013161	Sp-My15	ENSP00000392185	ENSG00000137474	MYO7A	34	48	27	134	207	212	104.249	2.13676	0.387761	3.57797e-08	1.36291e-06	UP	Myosin VIIA. This gene is a member of the myosin gene family. Myosins are mechanochemical proteins characterized by the presence of a motor domain, an actin-binding domain, a neck domain that interacts with other proteins, and a tail domain that serves as an anchor. This gene encodes an unconventional myosin with a very short tail. Defects in this gene are associated with the mouse shaker-1 pheno…
cytoskeleton / cilia	SPU_000794	Sp-C5orf42L	ENSP00000421690	ENSG00000197603	CPLANE1	51	46	40	164	247	272	129.214	2.09186	0.365803	1.07435e-08	4.80114e-07	UP	chromosome 5 open reading frame 42 (human)-like, Sp-Hypp_1096. CPLANE1 (Ciliogenesis And Planar Polarity Effector 1). Involved in ciliogenesis (PubMed:25877302). Involved in the establishment of cell polarity required for directional cell migration.
cytoskeleton / cilia	SPU_023516	Sp-Dnm1	ENSP00000420045	ENSG00000106976	DNM1	132	172	181	647	788	960	455.927	2.08218	0.323764	1.26623e-10	9.06388e-09	UP	Dynamin 1. This gene encodes a member of the dynamin subfamily of GTP-binding proteins. The encoded protein possesses unique mechanochemical properties used to tubulate and sever membranes, and is involved in clathrin-mediated endocytosis and other vesicular trafficking processes. Actin and other cytoskeletal proteins act as binding partners for the encoded protein, which can also self-assemble l…
cytoskeleton / cilia	SPU_021838	Sp-Cep152	ENSP00000382271	ENSG00000103995	CEP152	10	26	2	87	53	46	36.701	2.07895	0.660131	0.00163665	0.0126279	UP	PREDICTED: centrosomal protein of 152 kDa isoform X1 [Strongylocentrotus purpuratus]. Necessary for centrosome duplication; the function seems also to involve CEP63, CDK5RAP2 and WDR62 through a stepwise assembled complex at the centrosome that recruits CDK2 required for centriole duplication. Among its related pathways are Organelle biogenesis and maintenance and Cell Cycle, Mitotic. Gene Ontolo…
cytoskeleton / cilia	SPU_030226	Sp-Dnah5	ENSP00000265104	ENSG00000039139	DNAH5	8	5	6	6	67	43	20.9522	2.07864	0.743745	0.00519275	0.0310798	UP	DNAH5, DHC3B, axonemal dynein. Dynein Axonemal Heavy Chain 5. This gene encodes a dynein protein, which is part of a microtubule-associated motor protein complex consisting of heavy, light, and intermediate chains. This protein is an axonemal heavy chain dynein. It functions as a force-generating protein with ATPase activity, whereby the release of ADP is thought to produce the force-producing po…
cytoskeleton / cilia	SPU_024287	Sp-Cytsa-2	ENSP00000325785	ENSG00000100014	SPECC1L	41	43	20	86	238	194	97.2907	2.07555	0.464492	7.87928e-06	0.000149445	UP	cytospin A-2 also called Sperm Antigen With Calponin Homology And Coiled-Coil Domains 1 Like. This gene encodes a coiled-coil domain containing protein. Involved in cytokinesis and spindle organization. May play a role in actin cytoskeleton organization and microtubule stabilization and hence required for proper cell adhesion and migration. The encoded protein may play a critical role in actin-cy…
cytoskeleton / cilia	SPU_026521	Sp-Addph	ENSP00000498269	ENSG00000087274	ADD1	6678	7799	5709	22411	33231	39909	18141.2	2.04696	0.277728	1.70141e-13	2.20798e-11	UP	Alpha adducin, adducin 1-like, Add1/2/3-like, PREDICTED: Strongylocentrotus purpuratus alpha-adducin (LOC575014), transcript variant X8, mRNA 97% coverage 100% identity Sequence ID: ref|XM_011685200.1| Adducins are a family of cytoskeleton proteins encoded by three genes (alpha, beta, gamma). Adducin binds with high affinity to Ca(2+)/calmodulin and is a substrate for protein kinases A and C. Alp…
cytoskeleton / cilia	SPU_020243	Sp-Dnmbp	ENSP00000315659	ENSG00000107554	DNMBP	23	51	48	110	312	175	115.297	2.03037	0.494954	4.0937e-05	0.000603345	UP	PREDICTED: dynamin-binding protein isoform X3 [Strongylocentrotus purpuratus]. Dynamin Binding Protein. This gene encodes a protein belonging to the guanine nucleotide exchange factor family, and which regulates the configuration of cell junctions. It contains multiple binding sites for dynamin and thus links dynamin to actin regulatory proteins. Plays a critical role as a guanine nucleotide exch…
cytoskeleton / cilia	SPU_006241	Sp-Rhogap6	ENSP00000499351	ENSG00000047648	ARHGAP6	36	25	44	136	189	190	99.1622	2.02135	0.429043	2.46147e-06	5.51924e-05	UP	Rho GTPase activating protein 6, ARHGAP6, RhoGAPX_1. This gene encodes a member of the rhoGAP family of proteins which play a role in the regulation of actin polymerization at the plasma membrane during several cellular processes. This protein is thought to have two independent functions, one as a GTPase-activating protein with specificity for RhoA, and another as a cytoskeletal protein that prom…
cytoskeleton / cilia	SPU_005543	Sp-Ccdc13	ENSP00000309836	ENSG00000244607	CCDC13	12	5	6	59	24	34	23.1968	2.01674	0.660675	0.00226911	0.0164599	UP	coiled-coil domain containing 13, Required for primary cilia formation and promotes the localization of the ciliopathy protein BBS4 to both centriolar satellites and cilia.
cytoskeleton / cilia	SPU_013729	Sp-KifC3L1	ENSP00000458009	ENSG00000140859	KIFC3	235	344	172	1310	976	1019	659.008	2.01121	0.359744	2.26189e-08	9.2668e-07	UP	kinesin family member C3, member of the kinesin-14 family of microtubule motors. Members of this family play a role in the formation, maintenance and remodeling of the bipolar mitotic spindle. The protein encoded by this gene has cytoplasmic functions in the interphase cells. It may also be involved in the final stages of cytokinesis.
cytoskeleton / cilia	SPU_026562	Sp-Inf2L	ENSP00000440016	ENSG00000214530	STARD10	17	29	20	61	129	128	60.0585	2.00829	0.464378	1.52751e-05	0.000260532	UP	PREDICTED: inverted formin-2 [Strongylocentrotus purpuratus]. Inverted Formin, FH2 And WH2 Domain ContainingInverted Formin, FH2 And WH2 Domain Containing. Severs actin filaments and accelerates their polymerization and depolymerization. Studies of a similar mouse protein indicate that the protein encoded by this locus may function in polymerization and depolymerization of actin filaments. Gene O…
cytoskeleton / cilia	SPU_015625	Sp-Oad_bp58	ENSP00000478589	ENSG00000204815	TTC25	290	216	505	42	97	146	225.791	-2.00589	0.481121	3.05678e-05	0.000473935	DOWN	Tetratricopeptide Repeat Domain 25. This gene encodes a tetratricopeptide repeat domain-containing protein that localizes to ciliary axonmenes and plays a role in the docking of the outer dynein arm to cilia. Mutations in this gene cause severely reduced ciliary motility and the disorder CILD35 (ciliary dyskinesia,primary, 35). Required for the docking of the outer dynein arm to cilia, hence play…
cytoskeleton / cilia	SPU_013103	Sp-Spag17	ENSP00000337804	ENSG00000155761	SPAG17	57	11	59	1	11	20	27.8237	-2.00722	0.754872	0.00783696	0.0420949	DOWN	Sperm Associated Antigen 17. Component of the central pair apparatus of ciliary axonemes. Plays a critical role in the function and structure of motile cilia.
cytoskeleton / cilia	SPU_011876	Sp-Dnah10	ENSP00000386770	ENSG00000197653	DNAH10	203	293	194	30	51	106	145.219	-2.02072	0.410455	8.51744e-07	2.1943e-05	DOWN	PREDICTED: dynein heavy chain 10, axonemal, partial [Strongylocentrotus purpuratus]. Dynein Axonemal Heavy Chain 10. Dyneins are microtubule-associated motor protein complexes composed of several heavy, light, and intermediate chains. The axonemal dyneins, found in cilia and flagella, are components of the outer and inner dynein arms attached to the peripheral microtubule doublets. DNAH10 is an i…
cytoskeleton / cilia	SPU_005973	Sp-Oda/Ic1L	ENSP00000480538	ENSG00000122735	DNAI1	535	376	260	21	118	170	245.685	-2.02691	0.520744	9.92813e-05	0.00128399	DOWN
cytoskeleton / cilia	SPU_007252	Sp-Ttc29	ENSP00000425778	ENSG00000137473	TTC29	333	216	194	16	82	98	157.627	-2.02697	0.505364	6.04872e-05	0.000841887	DOWN	tetratricopeptide repeat domain 29, TTC29 (Tetratricopeptide Repeat Domain 29) is a Protein Coding gene. An important paralog of this gene is TTC28. During mitosis, may be involved in the condensation of spindle midzone microtubules, leading to the formation of midbody.
cytoskeleton / cilia	SPU_018854	Sp-Dlc2	ENSP00000452037	ENSG00000119661	DNAL1	117	83	109	28	30	18	66.8948	-2.03311	0.48107	2.37647e-05	0.000381343	DOWN	Dynein Axonemal Light Chain 1. This gene encodes an axonemal dynein light chain which functions as a component of the outer dynein arms complex. This complex acts as the molecular motor that provides the force to move cilia in an ATP-dependent manner. The encoded protein is expressed in tissues with motile cilia or flagella and may be involved in the movement of sperm flagella.
cytoskeleton / cilia	SPU_022939	Sp-Cetn1	ENSP00000348391	ENSG00000186976	EFCAB6	187	168	80	24	36	47	89.8432	-2.07986	0.4309	1.38756e-06	3.34068e-05	DOWN	PREDICTED: caltractin [Strongylocentrotus purpuratus]. Caltractin also called Centrin, EF-Hand Protein, 1. Plays a fundamental role in microtubule-organizing center structure and function (PubMed:8175926). Plays a role in sperm cilia formation. The protein encoded by this gene plays important roles in the determination of centrosome position and segregation, and in the process of microtubule seve…
cytoskeleton / cilia	SPU_010603	Sp-keratin, type II		ENSG00000126709	IFI6	12319	12803	6363	2377	2413	2710	6503.62	-2.12453	0.31978	3.05845e-11	2.50926e-09	DOWN	PREDICTED: Strongylocentrotus purpuratus keratin, type II cytoskeletal 2 epidermal-like (LOC754291), transcript variant X3, misc_RNA Sequence ID: XR_971945.1 100% coverage 100% identity; IFI6 was first identified as one of the many genes induced by interferon. The encoded protein may play a critical role in the regulation of apoptosis. A minisatellite that consists of 26 repeats of a 12 nucleotid…
cytoskeleton / cilia	SPU_027390	Sp-gelsolin		ENSG00000148180	GSN	14206	11879	7106	1909	3096	3045	6907.9	-2.12653	0.333576	1.83039e-10	1.27044e-08	DOWN	Cytoskeleton_ActinBinding, PREDICTED: Strongylocentrotus purpuratus gelsolin-like protein 2 (LOC583790), transcript variant X2, mRNA Sequence ID: XM_783684.4 100% coverage 100% identity. This gene encodes a member of the gelsolin/villin family of actin-regulatory proteins. The encoded protein reversibly blocks the barbed ends of F-actin filaments in a Ca2+ and phosphoinositide-regulated manner, b…
cytoskeleton / cilia	SPU_011092	Sp-Akap14	ENSP00000360485	ENSG00000186471	AKAP14	131	79	54	9	22	31	54.4964	-2.14623	0.518821	3.52253e-05	0.000532154	DOWN	Akap14, A kinase (PRKA) anchor protein 14, The A-kinase anchor proteins (AKAPs) are a group of structurally diverse proteins, which have the common function of binding to the regulatory subunit of protein kinase A (PKA) and confining the holoenzyme to discrete locations within the cell. This gene encodes a member of the AKAP family. The protein anchors PKA in ciliary axonemes and, in this way, ma…
cytoskeleton / cilia	SPU_004864	Sp-Mpp5-2	ENSP00000451488	ENSG00000072415	MPP5	14	18	15	3	1	5	9.47261	-2.15373	0.792893	0.00660164	0.0371496	DOWN	membrane protein, palmitoylated 5; MAGUK p55 subfamily member 5-2. May play a role in tight junctions biogenesis and in the establishment of cell polarity in epithelial cells. May modulate SC6A1/GAT1-mediated GABA uptake by stabilizing the transporter. Required for localization of EZR to the apical membrane of parietal cells and may play a role in the dynamic remodeling of the apical cytoskeleton…
cytoskeleton / cilia	SPU_000296	Sp-Gelslnph	ENSP00000257861	ENSG00000135407	AVIL	5288	4645	3007	573	1222	1180	2669.25	-2.21452	0.349815	2.44325e-10	1.62868e-08	DOWN	Gleslnph, gelsolin, The protein encoded by this gene binds to the "plus" ends of actin monomers and filaments to prevent monomer exchange. The encoded calcium-regulated protein functions in both assembly and disassembly of actin filaments. Plays a role in ciliogenesis.
cytoskeleton / cilia	SPU_023470	Sp-Cfap157	ENSP00000362392	ENSG00000160401	CFAP157	162	150	99	25	29	30	83.5136	-2.33	0.40623	9.7132e-09	4.39594e-07	DOWN	Best blast hit=PREDICTED: uncharacterized protein C9orf117 homolog [Strongylocentrotus purpuratus], second best blast hit=cilia- and flagella-associated protein 157-like [Acanthaster planci] (99% coverage 74% identity). Cilia And Flagella Associated Protein 157. Specifically required during spermatogenesis for flagellum morphogenesis and sperm motility. May be required to suppress the formation o…
cytoskeleton / cilia	SPU_020920	Sp-Actinin	ENSP00000443495	ENSG00000077522	ACTN2	85303	56133	42223	12060	12059	14304	37635.6	-2.33171	0.33496	3.37447e-12	3.50561e-10	DOWN	Actinin Alpha 2. Alpha actinins belong to the spectrin gene superfamily which represents a diverse group of cytoskeletal proteins, including the alpha and beta spectrins and dystrophins. Alpha actinin is an actin-binding protein with multiple roles in different cell types. In nonmuscle cells, the cytoskeletal isoform is found along microfilament bundles and adherens-type junctions, where it is in…
cytoskeleton / cilia	SPU_010006	Sp-Ttn	ENSP00000499480	ENSG00000154358	OBSCN	115	222	145	9	44	45	96.8347	-2.34146	0.503898	3.37286e-06	7.26915e-05	DOWN	PREDICTED: muscle M-line assembly protein unc-89, partial [Strongylocentrotus purpuratus], Structural component of the muscle M line which is involved in assembly and organization of sarcomere myofilaments. Cytoskeletal Calmodulin And Titin-Interacting RhoGEF. This protein belongs to the family of giant sacromeric signaling proteins that includes titin and nebulin, and may have a role in the orga…
cytoskeleton / cilia	SPU_017488	Sp-Fn3/Igf_38	ENSP00000379926	ENSG00000072195	SPEG	10213	12688	8255	1148	3212	1745	6284.98	-2.3781	0.399073	2.53676e-09	1.32197e-07	DOWN	Striated Muscle Enriched Protein Kinase. This gene encodes a protein with similarity to members of the myosin light chain kinase family. This protein family is required for myocyte cytoskeletal development.
cytoskeleton / cilia	SPU_012282	Sp-Actph6	ENSP00000333037	ENSG00000184378	ACTRT3	89375	41345	24191	4880	11412	14984	31157.5	-2.38121	0.462356	2.60263e-07	7.8711e-06	DOWN	Actin Related Protein T3.
cytoskeleton / cilia	SPU_027352	Sp-Cfap58	ENSP00000358718	ENSG00000120051	CFAP58	149	41	140	15	23	25	69.6296	-2.43014	0.558825	1.36974e-05	0.000238193	DOWN	cilia- and flagella-associated protein 58-like [Acanthaster planci]. CFAP58 (Cilia And Flagella Associated Protein 58) is a Protein Coding gene. An important paralog of this gene is CCDC146.
cytoskeleton / cilia	SPU_026031	Sp-Thymbh	ENSP00000233143	ENSG00000034510	TMSB10	214806	131173	196401	19608	43126	48026	112906	-2.43276	0.384832	2.58861e-10	1.70779e-08	DOWN	thymosin, Thymosin Beta 10 also called Migration-Inducing Protein 12. Plays an important role in the organization of the cytoskeleton. Binds to and sequesters actin monomers (G actin) and therefore inhibits actin polymerization. Gene Ontology (GO) annotations related to this gene include actin binding and actin monomer binding.
cytoskeleton / cilia	SPU_021120	Sp-Ccdc87	ENSP00000328487	ENSG00000182791	CCDC87	40	33	24	2	2	13	19.0021	-2.44413	0.701725	0.000495784	0.00475955	DOWN	Coiled-Coil Domain Containing 87. Gene Ontology (GO) annotations related to this gene include microtubule binding.Plays a role in spermatogenesis, where it is important for normal sperm head morphology. Also required for the acrosome reaction and thus normal male fertility
cytoskeleton / cilia	SPU_014186	Sp-ODF3	ENSP00000390712	ENSG00000177989	ODF3B	1146	1013	989	121	234	212	635.747	-2.57441	0.339496	3.37566e-14	5.07094e-12	DOWN	ODF3, PREDICTED: Strongylocentrotus purpuratus outer dense fiber protein 3 (LOC577413), transcript variant X4, mRNA Sequence ID: XM_003729830.2 100% coverage 100% identity. The outer dense fibers are cytoskeletal structures that surround the axoneme in the middle piece and principal piece of the sperm tail. The fibers function in maintaining the elastic structure and recoil of the sperm tail as w…
cytoskeleton / cilia	SPU_009592	Sp-Tpt1l	ENSP00000339051	ENSG00000133112	TPT1	3484	4253	3486	679	594	672	2246.54	-2.59976	0.299625	4.07376e-18	1.25335e-15	DOWN	tumor protein, translationally-controlled 1. This gene encodes a protein that is a regulator of cellular growth and proliferation. The encoded protein is involved in a variety of cellular pathways, including apoptosis, protein synthesis and cell division. It binds to and stabilizes microtubules, and removal of this protein through phosphorylation is required for progression through mitotic and me…
cytoskeleton / cilia	SPU_022663	Sp-PDLIM	ENSP00000321746	ENSG00000163110	PDLIM5	2594	2563	1452	297	324	489	1293.51	-2.66621	0.308379	5.33855e-18	1.59643e-15	DOWN	PDLIM, PREDICTED: Strongylocentrotus purpuratus PDZ and LIM domain protein Zasp, mRNA Sequence ID: XM_011667775.1 100% coverage 99% identity. This gene encodes a member of the enigma protein family. The protein contains two protein interacting domains, a PDZ domain at the amino terminal end and one to three LIM domains at the carboxyl terminal. It is a cytoplasmic protein associated with the cyto…
cytoskeleton / cilia	SPU_009123	Sp-Nebnph	ENSP00000325240	ENSG00000002834	LASP1	6109	4190	5133	643	872	1140	3118.09	-2.67333	0.324277	1.66574e-16	4.13169e-14	DOWN	Nebulin. This gene encodes nebulin, a giant protein component of the cytoskeletal matrix that coexists with the thick and thin filaments within the sarcomeres of skeletal muscle. In most vertebrates, nebulin accounts for 3 to 4% of the total myofibrillar protein. This giant muscle protein may be involved in maintaining the structural integrity of sarcomeres and the membrane system associated with…
cytoskeleton / cilia	SPU_025942	Sp-RSPH1	ENSP00000381395	ENSG00000160188	RSPH1	3	8	17	0	0	2	5.37383	-2.70316	1.00966	0.00742173	0.0404968	DOWN	RSPH1, PREDICTED: Strongylocentrotus purpuratus radial spoke head 1 homolog (LOC585190), mRNA Sequence ID: XM_011684352.1 100% coverage 100% identity. This gene encodes a male meiotic metaphase chromosome-associated acidic protein. This gene is expressed in tissues with motile cilia or flagella, including the trachea, lungs, airway brushings, and testes. Mutations in this gene result in primary c…
cytoskeleton / cilia	SPU_028605	Sp-Pfn4	ENSP00000322170	ENSG00000176732	PFN4	392	261	135	7	58	47	150.701	-2.772	0.561322	7.87906e-07	2.05801e-05	DOWN	profilin-4 isoform X1 [Strongylocentrotus purpuratus] (100% coverage, 100% identity). Binds to phosphatidylinositol 3-phosphate (PtdIns(3)P), phosphatidylinositol 4,5-bisphosphate (PtdIns(4,5)P2), phosphatidylinositol 4-phosphate (PtdIns(4)P) and phosphatidic acid (PA). Does not bind to actin (PubMed:19419568), contrary to other family members.
cytoskeleton / cilia	SPU_009670	Sp-Cfap70	ENSP00000310829	ENSG00000156042	CFAP70	47	31	48	6	5	6	25.0698	-2.78815	0.614909	5.7811e-06	0.000115539	DOWN	PREDICTED: LOW QUALITY PROTEIN: cilia- and flagella-associated protein 70 [Strongylocentrotus purpuratus]
cytoskeleton / cilia	SPU_018958	Sp-SmtnL	ENSP00000351593	ENSG00000183963	SMTN	3858	3749	2420	335	595	541	1942.03	-2.83964	0.323664	1.73328e-18	5.7175e-16	DOWN	smoothelin-like, This gene encodes a structural protein that is found exclusively in contractile smooth muscle cells. It associates with stress fibers and constitutes part of the cytoskeleton. Structural protein of the cytoskeleton. Regulates contraction and relaxation of skeletal and smooth muscle fibers and mediates vascular adaptation to exercise. When unphosphorylated, may inhibit myosin deph…
cytoskeleton / cilia	SPU_000128	Sp-Tropmy1	ENSP00000339035	ENSG00000143549	TPM3	63779	56595	30651	5615	7704	7874	28950.4	-2.88674	0.326891	1.0385e-18	3.57299e-16	DOWN	Tropomyosin 1
cytoskeleton / cilia	SPU_023142	Sp-Ttn2	ENSP00000354117	ENSG00000155657	TTN	3027	3277	1928	143	591	387	1573.65	-2.88722	0.439334	4.9709e-11	3.86993e-09	DOWN	Titin aso called Connectin. Key component in the assembly and functioning of vertebrate striated muscles. Titin, the giant elastic ruler protein of striated muscle sarcomeres, contains a catalytic kinase domain related to a family of intrasterically regulated protein kinases. By providing connections at the level of individual microfilaments, it contributes to the fine balance of forces between t…
cytoskeleton / cilia	SPU_013917	Sp-ProjL	ENSP00000434586	ENSG00000155657	TTN	7169	7233	4487	623	896	697	3573.35	-3.12368	0.325056	7.27727e-22	3.94662e-19	DOWN	proj, projectin-like, bent(bt)-like, unc-22 (twitchin)-like, Regulator of muscle contraction and relaxation. Forces generated by the contraction/relaxation cycles of muscle activity separate the regulatory domain from the catalytic core, activating the enzyme. At rest, the kinase domain is in a closed conformation. The active site is occupied by the autoinhibitory region, which makes extensive co…
cytoskeleton / cilia	SPU_021034	Sp-Ccdc37	ENSP00000344749	ENSG00000163885	CFAP100	41	52	50	4	5	6	27.2188	-3.13456	0.593023	1.25208e-07	4.10902e-06	DOWN	PREDICTED: coiled-coil domain-containing protein 37 [Strongylocentrotus purpuratus] weaker match to: cilia- and flagella-associated protein 100-like isoform X2 [Acanthaster planci] (100% coverage 77% identity). In gene cards these two are lists as synonyms (the same). May play a role in ciliary/flagellar motility by regulating the assembly and the activity of axonemal inner dynein arm.
cytoskeleton / cilia	SPU_021669	Sp-Atub2	ENSP00000301071	ENSG00000167552	TUBA1A	279	264	439	8	37	62	191.091	-3.28175	0.520564	2.89663e-10	1.87999e-08	DOWN	Tubulin Alpha 1a also called Tubulin, Alpha, Brain-Specific. Microtubules of the eukaryotic cytoskeleton perform essential and diverse functions and are composed of a heterodimer of alpha and beta tubulins. The genes encoding these microtubule constituents belong to the tubulin superfamily, which is composed of six distinct families. Genes from the alpha, beta and gamma tubulin families are found…
cytoskeleton / cilia	SPU_013183	Sp-Trop1	ENSP00000481242	ENSG00000130598	TNNI2	3945	4213	4182	291	528	527	2358.42	-3.29754	0.319706	6.07147e-25	4.31709e-22	DOWN	Troponin I2, Fast Skeletal Type. This gene encodes a fast-twitch skeletal muscle protein, a member of the troponin I gene family, and a component of the troponin complex including troponin T, troponin C and troponin I subunits. The troponin complex, along with tropomyosin, is responsible for the calcium-dependent regulation of striated muscle contraction. Mouse studies show that this component is…
cytoskeleton / cilia	SPU_006532	Sp-TropT	ENSP00000404134	ENSG00000118194	TNNT2	1235	803	817	55	102	93	536.082	-3.57156	0.367478	2.49962e-22	1.42822e-19	DOWN	TropT, Troponin T, Troponin T is the tropomyosin-binding subunit of troponin, the thin filament regulatory complex which confers calcium-sensitivity to striated muscle actomyosin ATPase activity. This gene encodes a protein that is a subunit of troponin, which is a regulatory complex located on the thin filament of the sarcomere. This complex regulates striated muscle contraction in response to f…
cytoskeleton / cilia	SPU_012678	Sp-Atub14	ENSP00000396212	ENSG00000127824	TUBA4A	120	105	59	5	11	4	51.5437	-3.6334	0.558192	7.55421e-11	5.66704e-09	DOWN	tubulin
cytoskeleton / cilia	SPU_011666	Sp-obsurin		ENSG00000155657	TTN	2692	1619	1149	47	143	113	984.408	-4.14822	0.43431	1.28098e-21	6.40431e-19	DOWN	not annotated, NCBI BLAST PREDICTED: Strongylocentrotus purpuratus obscurin (LOC755782), mRNA , 96% coverage, 99% identity E=0, Obscurin belongs to the family of giant sacromeric signaling proteins that includes titin and nebulin. Obscurin is expressed in cardiac cells and plays a role in the organization of myofibrils during sarcomere assembly. Cytoskeletal adaptor proteins serve vital functions…
cytoskeleton / cilia	SPU_015280	Sp-CYLC2	ENSP00000270792	ENSG00000142669	SH3BGRL3	1049	997	1010	36	54	43	553.991	-4.54583	0.347574	4.35612e-39	1.74229e-35	DOWN	hypothetical protein-778, CYLC2, PREDICTED: Strongylocentrotus purpuratus cylicin-2-like (LOC753846), mRNA Sequence ID: XM_011678226.1 85% coverage 100% identity. CYLC2 (Cylicin 2) is a Protein Coding gene. GO annotations related to this gene include structural constituent of cytoskeleton. Cylicin II (CYCL2) is specifically expressed in testis and is part of the cytoskeletal calyx of mammalian sp…
cytoskeleton / cilia	SPU_006797	Sp-Msclact	ENSP00000494750	ENSG00000075624	ACTB	1867568	855365	896543	14543	55624	47484	648152	-4.88952	0.466256	9.93621e-26	7.75436e-23	DOWN	M actin
cytoskeleton / cilia	SPU_008164	Sp-MLC1/3_X2	ENSP00000343321	ENSG00000168530	MYL1	33568	24337	21652	725	1051	927	14208.1	-4.90434	0.325175	2.12293e-51	6.79275e-47	DOWN	myosin light chain 3 - PREDICTED: Strongylocentrotus purpuratus myosin light chain 3, skeletal muscle isoform (LOC578241), transcript variant X2, mRNA NCBI Reference Sequence: XM_011670590.1, 100% identity, 100% coverage
cytoskeleton / cilia	SPU_025244	Sp-Mrlc	ENSP00000464359	ENSG00000101608	MYL12A	30096	13916	17195	120	984	745	11005.5	-4.90774	0.544292	1.93785e-19	7.20991e-17	DOWN	myosin regulatory light chain MRLC3, Myosin regulatory subunit that plays an important role in regulation of both smooth muscle and nonmuscle cell contractile activity via its phosphorylation. Implicated in cytokinesis, receptor capping, and cell locomotion. This protein is activated by phosphorylation and regulates smooth muscle and non-muscle cell contraction. This protein may also be involved …
cytoskeleton / cilia	SPU_015595	Sp-Calpn	ENSP00000376678	ENSG00000149591	TAGLN	269405	131500	56299	1747	6506	4960	79545.1	-4.94136	0.515618	9.39123e-22	4.84663e-19	DOWN	myophilin, family member-calponin, Cytoskeleton_ActinBinding, Calponin is a calcium binding protein. Calponin tonically inhibits the ATPase activity of myosin in smooth muscle. Phosphorylation of calponin by a protein kinase, which is dependent upon calcium binding to calmodulin, releases the calponin's inhibition of the smooth muscle ATPase.
cytoskeleton / cilia	SPU_010054	Sp-My18A	ENSP00000386041	ENSG00000197616	MYH6	45636	30031	25643	519	1300	861	17940	-5.19688	0.396623	3.17256e-39	1.69188e-35	DOWN
53	43
Defensome	SPU_002431	Sp-Abcb1b	ENSP00000295750	ENSG00000115657	ABCB6	70	47	53	534	564	938	340.046	3.29582	0.3507	5.56925e-21	2.50985e-18	UP	ABCB1b Defensome_ABCTransporter, This protein is a member of the MDR/TAP subfamily of ABC transporters. Members of the MDR/TAP subfamily are involved in multidrug resistance. The protein encoded by this gene is an ATP-dependent drug efflux pump for xenobiotic compounds with broad substrate specificity. It is responsible for decreased drug accumulation in multidrug-resistant cells and often mediat…
Defensome	SPU_026049	Sp-Ggt1_7	ENSP00000338964	ENSG00000131067	GGT7	7	7	8	40	98	151	46.4995	3.2244	0.561454	9.30419e-09	4.24051e-07	UP	Gamma-glutamyltranspeptidase 1 precursor (Gamma-glutamyltransferase 1) (CD224 antigen), gamma-glutamyltransferase catalyzes the transfer of the glutamyl moiety of glutathione to a variety of amino acids and dipeptide acceptors. Mice lacking the encoded protein grow slowly, develop cataracts and have elevated levels of glutathione in plasma and urine. Cleaves the gamma-glutamyl bond of extracellul…
Defensome	SPU_015080	Sp-Abcg12	ENSP00000481728	ENSG00000172350	ABCG4	18	34	5	200	16	442	104.507	2.94119	0.714811	3.87792e-05	0.000577125	UP	ABC transporter
Defensome	SPU_017485	Sp-TxnL2	ENSP00000363641	ENSG00000136810	TXN	114	186	193	2310	544	1271	763.832	2.80293	0.505246	2.89518e-08	1.15077e-06	UP	Thioredoxin. The protein encoded by this gene acts as a homodimer and is involved in many redox reactions. The encoded protein is active in the reversible S-nitrosylation of cysteines in certain proteins, which is part of the response to intracellular nitric oxide. Participates in various redox reactions through the reversible oxidation of its active center dithiol to a disulfide and catalyzes di…
Defensome	SPU_000614	Sp-SacSl_3	ENSP00000390925	ENSG00000151835	SACS	0	3	0	9	19	13	6.89938	2.69237	0.948934	0.00455033	0.0281564	UP	sacsin. Co-chaperone which acts as a regulator of the Hsp70 chaperone machinery and may be involved in the processing of other ataxia-linked proteins. The gene is highly expressed in the central nervous system, also found in skin, skeletal muscles and at low levels in the pancreas.
Defensome	SPU_007357	Sp-Abcb10B	ENSP00000355637	ENSG00000135776	ABCB10	10	12	8	78	71	73	40.5127	2.6147	0.510144	2.96875e-07	8.88597e-06	UP	ABC transporter
Defensome	SPU_020585	Sp-Ggt1_9	ENSP00000387499	ENSG00000100031	GGT1	15	11	17	66	139	128	58.9908	2.60973	0.493658	1.24674e-07	4.09567e-06	UP	ggt1, gamma-glutamyltransferase 1-9, The enzyme encoded by this gene is a type I gamma-glutamyltransferase that catalyzes the transfer of the glutamyl moiety of glutathione to a variety of amino acids and dipeptide acceptors. The metabolism of glutathione releases free glutamate and the dipeptide, cysteinyl-glycine, which is hydrolyzed to cysteine and glycine by dipeptidases. In the presence of h…
Defensome	SPU_023638	Sp-Abca3_1	ENSP00000419850	ENSG00000107331	ABCA2	19	26	38	212	190	206	111.422	2.60017	0.439954	3.41909e-09	1.74205e-07	UP	ATP-binding cassette sub-family A member 3 (ATP-binding cassette transporter 3) (ATP-binding cassette 3) (ABC-C transporter). The full transporter encoded by this gene may be involved in development of resistance to xenobiotics and engulfment during programmed cell death.
Defensome	SPU_028108	Sp-SacSl_5	ENSP00000371729	ENSG00000151835	SACS	28	47	31	195	313	205	131.829	2.54683	0.416992	1.01128e-09	5.80005e-08	UP	Sacsin Molecular Chaperone also called DnaJ Homolog Subfamily C Member 29. Co-chaperone which acts as a regulator of the Hsp70 chaperone machinery and may be involved in the processing of other ataxia-linked proteins.The gene is highly expressed in the central nervous system, also found in skin, skeletal muscles and at low levels in the pancreas.
Defensome	SPU_018271	Sp-Ccs	ENSP00000436318	ENSG00000173992	CCS	5	8	7	40	41	72	26.721	2.54055	0.575798	1.02315e-05	0.000187072	UP	Copper Chaperone For Superoxide Dismutase. Copper chaperone for superoxide dismutase specifically delivers Cu to copper/zinc superoxide dismutase and may activate copper/zinc superoxide dismutase through direct insertion of the Cu cofactor.
Defensome	SPU_026395	Sp-Abcc1	ENSP00000382342	ENSG00000103222	ABCC1	74	61	35	308	350	420	196.773	2.45975	0.362871	1.21359e-11	1.08467e-09	UP	ATP-binding cassette sub-family C (CFTR/MRP) member 1-like, MRP1-like, Sp-Abcc1b,\nSp-Abcc3a
Defensome	SPU_021335	Sp-SacSl_7	ENSP00000389599	ENSG00000105993	DNAJB6	2	3	2	11	30	17	10.3404	2.4307	0.802853	0.00246519	0.0175052	UP	PREDICTED: sacsin-like [Strongylocentrotus purpuratus]. Sacsin Molecular Chaperone also called DnaJ Homolog Subfamily C Member 29. Co-chaperone which acts as a regulator of the Hsp70 chaperone machinery and may be involved in the processing of other ataxia-linked proteins.The gene is highly expressed in the central nervous system, also found in skin, skeletal muscles and at low levels in the panc…
Defensome	SPU_017138	Sp-ABCC9g	ENSP00000495516	ENSG00000006071	ABCC8	51	61	67	300	408	373	201.419	2.37106	0.363978	7.30358e-11	5.49865e-09	UP	Sp-ABCC9g Synonyms: Sur1/2, This protein is a member of the MRP subfamily which is involved in multi-drug resistance. This protein is thought to form ATP-sensitive potassium channels in cardiac, skeletal, and vascular and non-vascular smooth muscle. Protein structure suggests a role as the drug-binding channel-modulating subunit of the extra-pancreatic ATP-sensitive potassium channels.
Defensome	SPU_006438	Sp-Abcc5h	ENSP00000491278	ENSG00000275331	ABCC6	21	26	25	156	110	146	77.9996	2.28787	0.432764	1.24586e-07	4.09567e-06	UP	Multidrug resistance-associated protein 5. The protein encoded by this gene is a member of the superfamily of ATP-binding cassette (ABC) transporters. ABC proteins transport various molecules across extra- and intra-cellular membranes. ABC genes are divided into seven distinct subfamilies (ABC1, MDR/TAP, MRP, ALD, OABP, GCN20, White). This protein is a member of the MRP subfamily which is involve…
Defensome	SPU_011617	Sp-Abcc4d	ENSP00000494609	ENSG00000125257	ABCC4	23	25	16	55	146	158	65.1735	2.1921	0.478666	4.65865e-06	9.5922e-05	UP	MRP4
Defensome	SPU_007014	Sp-Abcb4a	ENSP00000496956	ENSG00000005471	ABCB4	130	116	96	365	646	813	335.945	2.17249	0.342733	2.31659e-10	1.56051e-08	UP	P-glycoprotein-3
Defensome	SPU_023144	Sp-Abca1_3	ENSP00000363868	ENSG00000165029	ABCA1	42	125	130	557	435	496	289.605	2.09062	0.455017	4.33594e-06	9.03236e-05	UP
Defensome	SPU_024402	Sp-Hyou1	ENSP00000431874	ENSG00000149428	HYOU1	77	69	95	244	488	505	232.211	2.08357	0.390247	9.34126e-08	3.21044e-06	UP	hypoxia up-regulated 1, Has a pivotal role in cytoprotective cellular mechanisms triggered by oxygen deprivation. May play a role as a molecular chaperone and participate in protein folding. Belongs to the heat shock protein 70 family. This protein accumulates in the endoplasmic reticulum (ER) under hypoxic conditions. The protein encoded by this gene is thought to play an important role in prote…
Defensome	SPU_007202	Sp-Tcp1	ENSP00000445471	ENSG00000166226	CCT2	5910	5779	3297	35746	10783	21126	13608.5	2.02093	0.453522	8.34758e-06	0.000157024	UP	PREDICTED: LOW QUALITY PROTEIN: T-complex protein 1 subunit beta [Strongylocentrotus purpuratus]. Component of the chaperonin-containing T-complex (TRiC), a molecular chaperone complex that assists the folding of proteins upon ATP hydrolysis. The complex folds various proteins, including actin and tubulin.
Defensome	SPU_018117	Sp-Dnajc16	ENSP00000364998	ENSG00000116138	DNAJC16	4	3	3	19	13	25	10.5574	2.00836	0.755014	0.00781331	0.0420193	UP	DnaJ Heat Shock Protein Family (Hsp40) Member C16.
Defensome	SPU_027796	Sp-Cyp3L12	ENSP00000498924	ENSG00000160868	CYP3A4	85	77	38	12	22	15	41.5955	-2.0035	0.519652	0.000115507	0.00144936	DOWN	Cyp3L12, Cytochrome P450 Family 3 like, This gene encodes a member of the cytochrome P450 superfamily of enzymes. The cytochrome P450 proteins are monooxygenases that catalyze many reactions involved in drug metabolism and synthesis of cholesterol, steroids and other lipids. This protein localizes to the endoplasmic reticulum and its expression is induced by glucocorticoids and some pharmacologic…
Defensome	SPU_024366	Sp-FerHc	ENSP00000273550	ENSG00000167996	FTH1	45787	55739	52124	9293	11041	20198	32798.8	-2.08863	0.308254	1.23815e-11	1.10047e-09	DOWN	Ferritin Heavy Chain 1. Stores iron in a soluble, non-toxic, readily available form. Important for iron homeostasis. Has ferroxidase activity. Iron is taken up in the ferrous form and deposited as ferric hydroxides after oxidation. Also plays a role in delivery of iron to cells. This gene encodes the heavy subunit of ferritin, the major intracellular iron storage protein in prokaryotes and eukary…
Defensome	SPU_017484	Sp-Sashp	ENSP00000363641	ENSG00000136810	TXN	881	899	951	165	179	336	579.918	-2.16647	0.326264	3.13202e-11	2.55651e-09	DOWN	thioredoxin-like, Sp-Sashp, Participates in various redox reactions through the reversible oxidation of its active center dithiol to a disulfide and catalyzes dithiol-disulfide exchange reactions. Plays a role in the reversible S-nitrosylation of cysteine residues in target proteins, and thereby contributes to the response to intracellular nitric oxide. Nitrosylates the active site Cys of CASP3 i…
Defensome	SPU_028532	Sp-Gpx1_1	ENSP00000495108	ENSG00000233276	GPX1	293	305	253	33	78	94	177.882	-2.17374	0.385032	1.64596e-08	6.94799e-07	DOWN	Glutathione Peroxidase 1. The protein encoded by this gene belongs to the glutathione peroxidase family, members of which catalyze the reduction of organic hydroperoxides and hydrogen peroxide (H2O2) by glutathione, and thereby protect cells against oxidative damage.
Defensome	SPU_008543	Sp-AkrL_3	ENSP00000361140	ENSG00000117448	AKR1A1	89	443	80	18	52	55	116.782	-2.19125	0.578537	0.000152126	0.0018149	DOWN	Alcohol dehydrogenase [NADP+] (Aldo-keto reductase family 1, member A1) (aldehyde reductase). This gene encodes a member of the aldo/keto reductase superfamily, which consists of more than 40 known enzymes and proteins. This member, also known as aldehyde reductase, is involved in the reduction of biogenic and xenobiotic aldehydes and is present in virtually every tissue. Catalyzes the NADPH-depe…
Defensome	SPU_007404	Sp-Cyp1L6	ENSP00000369050	ENSG00000140465	CYP1A1	2172	1126	1258	88	489	482	953.757	-2.19944	0.502494	1.20294e-05	0.000213244	DOWN	Cytochrome P450 Family 1, CYP1F6, CYP2 clan
Defensome	SPU_011255	Sp-Sult1a	ENSP00000353600	ENSG00000213648	SULT1A4	90	87	46	9	21	12	44.4634	-2.35731	0.524526	6.98399e-06	0.000135846	DOWN	sulfotransferase family, cytosolic, 1A
Defensome	SPU_008632	Sp-Cyp2U	ENSP00000333212	ENSG00000155016	CYP2U1	72	62	54	0	23	9	37.4907	-2.37794	0.712962	0.000852074	0.0074639	DOWN	Cyp2U, Cytochrome P450 Family 2U, This gene encodes a member of the cytochrome P450 superfamily of enzymes. The cytochrome P450 proteins are monooxygenases which catalyze many reactions involved in drug metabolism and synthesis of cholesterol, steroids and other lipids. I can't find anything specific for family 2U.
Defensome	SPU_013368	Sp-Prdx6	ENSP00000342026	ENSG00000117592	PRDX6	1277	1117	997	159	312	212	695.532	-2.37886	0.358986	3.43447e-11	2.77507e-09	DOWN	Prdx6, peroxiredoxin 6; glutathione peroxidase, The protein encoded by this gene is a member of the thiol-specific antioxidant protein family. This protein is a bifunctional enzyme with two distinct active sites. It is involved in redox regulation of the cell; it can reduce H(2)O(2) and short chain organic, fatty acid, and phospholipid hydroperoxides. It may play a role in the regulation of phosp…
Defensome	SPU_017373	Sp-Gst_pi	ENSP00000358848	ENSG00000168765	GSTM4	342	246	664	7	134	99	264.833	-2.40376	0.647324	0.000204503	0.00232616	DOWN	Glutathione S-Transferase Mu 4. This gene encodes a glutathione S-transferase that belongs to the mu class. The mu class of enzymes functions in the detoxification of electrophilic compounds, including carcinogens, therapeutic drugs, environmental toxins and products of oxidative stress, by conjugation with glutathione.
Defensome	SPU_014843	Sp-Cyp1r1	ENSP00000478839	ENSG00000138061	CYP1B1	157	87	77	7	19	37	64.6773	-2.42544	0.529957	4.72451e-06	9.7153e-05	DOWN	Cyp1, Cytochrome P450 Family 1 related, CYP1, CYP2, CYP1A1, encodes a member of the cytochrome P450 superfamily of enzymes. The cytochrome P450 proteins are monooxygenases which catalyze many reactions involved in drug metabolism and synthesis of cholesterol, steroids and other lipids. This protein localizes to the endoplasmic reticulum and its expression is induced by some polycyclic aromatic hy…
Defensome	SPU_006664	Sp-Ugt1L	ENSP00000479283	ENSG00000278216	UGT2A3	83	50	72	3	16	20	41.9698	-2.43484	0.581002	2.78027e-05	0.000437796	DOWN	UDP-glucuronosyltransferase 1-7 precursor, microsomal (UDPGT) (UGT1-7) (UGT1A7) (UGTP4). UDPGT is of major importance in the conjugation and subsequent elimination of potentially toxic xenobiotics and endogenous compounds. This gene encodes a UDP-glucuronosyltransferase, an enzyme of the glucuronidation pathway that transforms small lipophilic molecules, such as steroids, bilirubin, hormones, and…
Defensome	SPU_025548	Sp-Gst11	ENSP00000295256	ENSG00000163106	HPGDS	7	67	19	2	6	5	17.0684	-2.46189	0.781479	0.00163102	0.0125996	DOWN	best match PREDICTED: S-crystallin SL11-like [Strongylocentrotus purpuratus], also very good match to GST_pi-like protein [Strongylocentrotus droebachiensis]. Hematopoietic Prostaglandin D Synthase also called Glutathione-Requiring Prostaglandin D Synthase also called Glutathione S-Transferase. Prostaglandin-D synthase is a sigma class glutathione-S-transferase family member. The enzyme catalyzes…
Defensome	SPU_004431	Sp-Pcs_2	no hit	no hit		295	309	275	31	39	93	176.275	-2.57072	0.392381	5.69302e-11	4.35789e-09	DOWN	Pcs, Phytochelatin synthase, Defensome_MetalDetoxification. Phytochelatins (PCs), a family of heavy metal–inducible peptides important in the detoxification of heavy metals,
Defensome	SPU_002694	Sp-GSTA4	ENSP00000360002	ENSG00000170899	GSTA4	688	456	453	65	95	131	322.165	-2.57425	0.356734	5.34803e-13	6.31443e-11	DOWN	PREDICTED: glutathione S-transferase alpha-4 [Strongylocentrotus purpuratus]
Defensome	SPU_008937	Sp-Ugt2b1_3	ENSP00000491743	ENSG00000156096	UGT2B4	106	74	66	0	16	22	48.0401	-2.64418	0.660902	6.31113e-05	0.000873717	DOWN	Ugt2b1, UDP-glucuronosyltransferase 2B1 precursor (UDPGT) (UDPGTR-2), UDPGT is of major importance in the conjugation and subsequent elimination of potentially toxic xenobiotics and endogenous compounds. Catalyzes the transfer of glucuronate from UDP-glucuronate to beta-D-glucuronoside; may play a role in drug metabolism
Defensome	SPU_012342	Sp-Sult1c_3	ENSP00000251481	ENSG00000198203	SULT1C2	13	11	10	0	0	3	6.2752	-2.72578	0.955068	0.00431699	0.027005	DOWN	Sulfotransferase Family 1C Member 2. Sulfotransferase enzymes catalyze the sulfate conjugation of many hormones, neurotransmitters, drugs, and xenobiotic compounds. These cytosolic enzymes are different in their tissue distributions and substrate specificities.
Defensome	SPU_020294	Sp-Hsp20.2	ENSP00000457706	ENSG00000254445	HSPB2-C11orf52	98	75	85	2	17	19	50.7707	-2.77033	0.571236	1.23639e-06	3.03845e-05	DOWN	HSP20.2, alpha-crystallin, p26, Defensome_HSP. Alpha crystallins can be induced by heat shock and are members of the small heat shock protein (HSP20) family. They act as molecular chaperones although they do not renature proteins and release them in the fashion of a true chaperone; instead they hold them in large soluble aggregates. Has chaperone-like activity, preventing aggregation of various p…
Defensome	SPU_021663	Sp-GSTT1	ENSP00000481741	ENSG00000277656	GSTT1	25	22	27	3	0	5	14.2083	-2.90019	0.771525	0.000170565	0.00199181	DOWN	GSTT1, PREDICTED: Strongylocentrotus purpuratus glutathione S-transferase theta-1 (LOC582141), transcript variant X3, mRNA Sequence ID: XM_011671004.1 100% coverage 100% identity. The protein encoded by this gene, glutathione S-transferase (GST) theta 1 (GSTT1), is a member of a superfamily of proteins that catalyze the conjugation of reduced glutathione to a variety of electrophilic and hydropho…
Defensome	SPU_009518	Sp-Gst	no hit	no hit		26	12	9	1	1	2	8.69389	-2.92516	0.868243	0.000754271	0.0067693	DOWN	glutathione S-transferase (bacterial). This gene encodes a member of a family of enzymes that function to add glutathione to target electrophilic compounds, including carcinogens, therapeutic drugs, environmental toxins, and products of oxidative stress. This action is an important step in detoxification of these compounds. This subfamily of enzymes has a particular role in protecting cells from …
Defensome	SPU_005195	Sp-Slc22a3	ENSP00000275300	ENSG00000146477	SLC22A3	88	88	58	2	8	17	43.8508	-3.09443	0.563553	3.99816e-08	1.50505e-06	DOWN	Organic cation transporter 3 (Extraneuronal monoamine transporter) (EMT) (Solute carrier family 22 member 3). Polyspecific organic cation transporters in the liver, kidney, intestine, and other organs are critical for elimination of many endogenous small organic cations as well as a wide array of drugs and environmental toxins. Mediates potential-dependent transport of a variety of organic cation…
Defensome	SPU_020234	Sp-Cyp2L42	ENSP00000499243	ENSG00000186684	CYP27C1	12	6	10	0	0	0	4.974	-3.59034	1.04654	0.000602118	0.00561854	DOWN	Cytochrome P450 Family 2 like, CYP2
Defensome	SPU_010576	Sp-Cyp2L24	ENSP00000341293	ENSG00000108242	CYP2C18	1363	877	1196	79	76	126	649.438	-3.70772	0.356773	2.6857e-25	1.95305e-22	DOWN	Cytochrome P450 Family 2 related, CYP2, This gene encodes a member of the cytochrome P450 superfamily of enzymes. The cytochrome P450 proteins are monooxygenases which catalyze many reactions involved in drug metabolism and synthesis of cholesterol, steroids and other lipids. This protein localizes to the endoplasmic reticulum and is known to metabolize as many as 25% of commonly prescribed drugs…
Defensome	SPU_007735	Sp-MGST	ENSP00000379513	ENSG00000008394	MGST1	137	223	150	3	8	21	91.6892	-3.97356	0.505897	4.01422e-15	7.13572e-13	DOWN	PREDICTED: Strongylocentrotus purpuratus microsomal glutathione S-transferase 1 (LOC754063), mRNA Sequence ID: XM_001178007.3 100% coverage 100% identity. Conjugation of reduced glutathione to a wide number of exogenous and endogenous hydrophobic electrophiles. Has a wide substrate specificity. Involved in cellular defense against toxic, carcinogenic, and pharmacologically active electrophilic co…
20	24
DNA metabolism	SPU_014047	Sp-Utp20_3	ENSP00000261637	ENSG00000120800	UTP20	0	0	0	7	24	28	8.79455	4.31837	1.0029	1.6633e-05	0.000280404	UP	UTP20 Small Subunit Processome Component. UTP20 is a component of the U3 small nucleolar RNA (snoRNA) (SNORD3A; MIM 180710) protein complex (U3 snoRNP) and is involved in 18S rRNA processing. Among its related pathways are rRNA processing in the nucleus and cytosol and Gene Expression. Involved in 18S pre-rRNA processing.see Dez et al 2007
DNA metabolism	SPU_026159	Sp-Arid	ENSP00000415650	ENSG00000189079	ARID2	2	15	23	105	382	397	139.869	3.84881	0.608287	2.49501e-10	1.64944e-08	UP	ARID DNA binding protein, This gene encodes a member of the AT-rich interaction domain (ARID) family of DNA binding proteins. ARID family members play vital roles in the regulation of development and/or tissue-specific gene expression. Inappropriate expression of ARID proteins is also increasingly implicated in human tumorigenesis.
DNA metabolism	SPU_002163	Sp-Znfx1_2	ENSP00000483313	ENSG00000158195	WASF2	10	12	12	175	156	296	101.409	3.84493	0.438531	1.82254e-18	5.9506e-16	UP	zinc finger, NFX1-type containing 1-like; Sp-Znfx1_2, ZNFX1 (Zinc Finger NFX1-Type Containing 1) is a Protein Coding gene. GO annotations related to this gene include poly(A) RNA binding and binding.
DNA metabolism	SPU_021593	Sp-Atm_1	ENSP00000388058	ENSG00000149311	ATM	0	2	0	8	48	21	12.3742	3.7866	0.91673	3.61901e-05	0.00054493	UP	ATM Serine/Threonine Kinase. Ataxia Telangiectasia Mutated. The protein encoded by this gene belongs to the PI3/PI4-kinase family. This protein is an important cell cycle checkpoint kinase that phosphorylates; thus, it functions as a regulator of a wide variety of downstream proteins, including tumor suppressor proteins p53 and BRCA1, checkpoint kinase CHK2, checkpoint proteins RAD17 and RAD9, an…
DNA metabolism	SPU_021173	Sp-Fos	ENSP00000355948	ENSG00000162772	ATF3	0	1	1	13	18	44	11.2752	3.76862	0.881492	1.909e-05	0.000315344	UP	Fos(FBJ osteosarcoma oncogene)-like, Atf3/Jdp2-like, The Fos gene family consists of 4 members: FOS, FOSB, FOSL1, and FOSL2. These genes encode leucine zipper proteins that can dimerize with proteins of the JUN family, thereby forming the transcription factor complex AP-1 which is a regulator of cell proliferation, differentiation, and transformation. In some cases, expression of the FOS gene has…
DNA metabolism	SPU_027623	Sp-Mist1	ENSP00000476312	ENSG00000180535	BHLHA15	9	13	6	134	154	164	75.6542	3.70802	0.462786	1.12503e-15	2.3375e-13	UP	Basic Helix-Loop-Helix Family Member A15 also called Mist1. Plays a role in controlling the transcriptional activity of MYOD1, ensuring that expanding myoblast populations remain undifferentiated. Repression may occur through muscle-specific E-box occupancy by homodimers. May also negatively regulate bHLH-mediated transcription through an N-terminal repressor domain. Serves as a key regulator of …
DNA metabolism	SPU_025389	Sp-Btaf	ENSP00000265990	ENSG00000095564	BTAF1	0	1	0	12	12	28	7.88256	3.69417	0.957499	0.00011425	0.00143471	UP	B-TFIID TATA-Box Binding Protein Associated Factor 1. This gene encodes a TAF (TATA box-binding protein-associated factor), which associates with TBP (TATA box-binding protein) to form the B-TFIID complex that is required for transcription initiation of genes by RNA polymerase II. Diseases associated with BTAF1 include Alpha Thalassemia-X-Linked Intellectual Disability Syndrome and Epilepsy, Fami…
DNA metabolism	SPU_014628	Sp-Erf	ENSP00000222329	ENSG00000105722	ERF	37	59	23	377	650	702	285.634	3.61375	0.382618	3.56085e-21	1.67554e-18	UP	Ets2 repressor factor-like, ERF-like, Etv3-like, Mets-like, Potent transcriptional repressor that binds to the H1 element of the Ets2 promoter. May regulate other genes involved in cellular proliferation. Required for extraembryonic ectoderm differentiation. May be important for regulating trophoblast stem cell differentiation. ETS2 is a transcription factor and protooncogene involved in developm…
DNA metabolism	SPU_014793	Sp-Spalt	ENSP00000478953	ENSG00000277015	SALL3	9	6	15	105	206	164	79.6497	3.56185	0.514832	4.56507e-12	4.62242e-10	UP	sal-like, Sall, z54, The protein encoded by this gene is a zinc finger transcriptional repressor and Sal1 may be part of the NuRD histone deacetylase (HDAC) complex
DNA metabolism	SPU_016435	Sp-Kntc1L	ENSP00000328236	ENSG00000184445	KNTC1	1	0	0	2	29	17	7.48554	3.36216	1.00047	0.000777817	0.00693834	UP	Kinetochore Associated 1. This gene encodes a protein that is one of many involved in mechanisms to ensure proper chromosome segregation during cell division. Essential component of the mitotic checkpoint, which prevents cells from prematurely exiting mitosis. Required for the assembly of the dynein-dynactin and MAD1-MAD2 complexes onto kinetochores
DNA metabolism	SPU_026723	Sp-Serrp1a	ENSP00000381522	ENSG00000177200	CHD9	31	32	34	219	504	512	205.409	3.35254	0.405749	1.42531e-16	3.56294e-14	UP	PREDICTED: chromodomain-helicase-DNA-binding protein 9 [Strongylocentrotus purpuratus]. Chromodomain Helicase DNA Binding Protein 9 also called Peroxisomal Proliferator-Activated Receptor A-Interacting Complex 320 KDa Protein. Acts as a transcriptional coactivator for PPARA and possibly other nuclear receptors. Proposed to be a ATP-dependent chromatin remodeling protein. Has DNA-dependent ATPase …
DNA metabolism	SPU_018797	Sp-Evi1	ENSP00000417899	ENSG00000085276	MECOM	12	20	10	90	157	243	80.32	3.20071	0.464211	5.38844e-12	5.28877e-10	UP	Evi1, ecotropic virus integration site 1 protein homolog, z47, Sp-Evi-1, Functions as a transcriptional regulator binding to DNA sequences in the promoter region of target genes and regulating positively or negatively their expression. Oncogene which plays a role in development, cell proliferation and differentiation. May also play a role in apoptosis through regulation of the JNK and TGF-beta si…
DNA metabolism	SPU_028440	Sp-EhH1_40	ENSP00000339566	ENSG00000187837	HIST1H1C	1	0	1	7	12	33	7.80899	3.16693	0.932673	0.000684927	0.00627056	UP	H1 Histone Family, Member 2, also called Histone Cluster 1 H1 Family Member C. Histone H1 protein binds to linker DNA between nucleosomes forming the macromolecular structure known as the chromatin fiber. Histones H1 are necessary for the condensation of nucleosome chains into higher-order structured fibers. Acts also as a regulator of individual gene transcription through chromatin remodeling, n…
DNA metabolism	SPU_027460	Sp-Spata22L	ENSP00000347541	ENSG00000141255	SPATA22	0	2	0	28	10	5	7.76811	3.06143	0.977801	0.00174251	0.0132498	UP	Spermatogenesis Associated 22. Meiosis-specific protein required for homologous recombination in meiosis I.
DNA metabolism	SPU_006497	Sp-Z136	ENSP00000455426	ENSG00000102935	ZNF423	4	4	3	16	56	63	22.057	3.02109	0.685203	1.03831e-05	0.000189303	UP
DNA metabolism	SPU_012597	Sp-Mbnl1	ENSP00000418427	ENSG00000152601	MBNL1	410	241	260	1365	3811	4029	1549.91	3.01299	0.410491	2.13635e-13	2.71257e-11	UP	Muscleblind Like Splicing Regulator 1. This gene encodes a member of the muscleblind protein family which was initially described in Drosophila melanogaster. The encoded protein is a C3H-type zinc finger protein that modulates alternative splicing of pre-mRNAs. Mediates pre-mRNA alternative splicing regulation. Acts either as activator or repressor of splicing on specific pre-mRNA targets.
DNA metabolism	SPU_021843	Sp-Z64	ENSP00000368698	ENSG00000095951	HIVEP1	41	39	54	218	567	518	223.194	2.95168	0.428046	5.36015e-12	5.28004e-10	UP	PREDICTED: Strongylocentrotus purpuratus uncharacterized LOC100894039 (LOC100894039), mRNA Sequence ID: ref|XM_011662078.1| 72% coverage 99% identity
DNA metabolism	SPU_019089	Sp-Z133	ENSP00000392727	ENSG00000128610	FEZF1	10	21	10	80	164	141	66.5967	2.94052	0.48591	1.43436e-09	7.91295e-08	UP	zinc finger protein 133, Fezf, FEZ family zinc finger, Sp-Z133_1, May be involved in transcriptional regulation as a repressor.
DNA metabolism	SPU_003644	Sp-Tpr	ENSP00000356448	ENSG00000047410	TPR	10	6	2	9	113	93	35.1138	2.93864	0.73507	6.39402e-05	0.000882611	UP	translocated promoter region; nuclear pore complex-associated protein Tpr. This gene encodes a large coiled-coil protein that forms intranuclear filaments attached to the inner surface of nuclear pore complexes (NPCs). The protein directly interacts with several components of the NPC. It is required for the nuclear export of mRNAs and some proteins. Component of the nuclear pore complex (NPC), a …
DNA metabolism	SPU_008837	Sp-Kmt5a	ENSP00000332995	ENSG00000183955	KMT5A	1	1	3	21	26	19	11.5075	2.93276	0.809119	0.000289366	0.00309557	UP	hypothetical protein-1809; SET domain containing (lysine methyltransferase) 8-like. The protein encoded by this gene is a protein-lysine N-methyltransferase that can monomethylate Lys-20 of histone H4 to effect transcriptional repression of some genes. The encoded protein is required for cell proliferation and plays a role in chromatin condensation. Protein-lysine N-methyltransferase that monomet…
DNA metabolism	SPU_000842	Sp-Kpnb3	ENSP00000261574	ENSG00000065150	IPO5	36	49	32	267	316	395	171.445	2.84389	0.345281	1.77386e-16	4.33268e-14	UP	Karyopherin (Importin) beta 3,Ran-binding protein 5 (Ranbp5), Importin Subunit Beta-3, Nucleocytoplasmic transport, a signal- and energy-dependent process, takes place through nuclear pore complexes embedded in the nuclear envelope. The import of proteins containing a nuclear localization signal (NLS) requires the NLS import receptor, a heterodimer of importin alpha and beta subunits also known a…
DNA metabolism	SPU_028658	Sp-EhH4_81	ENSP00000462667	ENSG00000270882	HIST2H4A	0	1	2	7	15	28	7.85439	2.8413	0.910983	0.00181503	0.0136853	UP	Histone Cluster 2 H4 Family Member A. Core component of nucleosome. Nucleosomes wrap and compact DNA into chromatin, limiting DNA accessibility to the cellular machineries which require DNA as a template. Histones thereby play a central role in transcription regulation, DNA repair, DNA replication and chromosomal stability. DNA accessibility is regulated via a complex set of post-translational mo…
DNA metabolism	SPU_007851	Sp-Ccdc21L	ENSP00000417002	ENSG00000130695	CEP85	9	10	6	99	35	79	38.3183	2.75191	0.586096	2.6619e-06	5.91066e-05	UP	coiled-coil domain containing 21-like. This gene encodes a protein that belongs to the centrosome-associated family of proteins. The centrosome is a subcellular organelle in the animal cell that functions as a microtubule organizing center and is involved in cell-cycle progression.Acts as a negative regulator of NEK2 to maintain the centrosome integrity in interphase. Suppresses centrosome disjun…
DNA metabolism	SPU_001813	Sp-PolppL-8	no hit	no hit		0	2	1	13	13	15	6.94755	2.7468	0.912406	0.00260817	0.018266	UP	pol polyprotein-like-8, DUF1759 superfamily, RT-like superfamily, peptidase_A17 superfamily, rve superfamily.
DNA metabolism	SPU_011502	Sp-Z437	ENSP00000469393	ENSG00000170949	ZNF160	2	4	4	27	28	42	16.6672	2.74608	0.685661	6.20161e-05	0.00086088	UP
DNA metabolism	SPU_025139	Sp-Tdg	ENSP00000376611	ENSG00000139372	TDG	2	1	0	13	12	16	6.9026	2.74056	0.913111	0.00268789	0.018717	UP	Thymine DNA Glycosylase. DNA glycosylase that plays a key role in active DNA demethylation: specifically recognizes and binds 5-formylcytosine (5fC) and 5-carboxylcytosine (5caC) in the context of CpG sites and mediates their excision through base-excision repair (BER) to install an unmethylated cytosine. Cannot remove 5-hydroxymethylcytosine (5hmC). Also involved in DNA repair by acting as a thy…
DNA metabolism	SPU_026152	Sp-Znfx1-16	ENSP00000425812	ENSG00000170448	NFXL1	1	7	3	15	56	34	18.155	2.70198	0.744914	0.000286477	0.00306774	UP	Nuclear Transcription Factor, X-Box Binding Like 1. Gene Ontology (GO) annotations related to this gene include DNA-binding transcription factor activity and proximal promoter DNA-binding transcription repressor activity, RNA polymerase II-specific.
DNA metabolism	SPU_002173	Sp-Znfx1_3		ENSG00000124201	ZNFX1	37	53	28	162	390	344	157.823	2.67842	0.415592	1.15729e-10	8.30267e-09	UP	zinc finger, NFX1-type containing 1-like; Sp-Znfx1_3, ZNFX1 (Zinc Finger NFX1-Type Containing 1) is a Protein Coding gene. GO annotations related to this gene include poly(A) RNA binding and binding.
DNA metabolism	SPU_019083	Sp-Rexo1L	ENSP00000170168	ENSG00000079313	REXO1	3	6	3	34	39	28	18.2956	2.65835	0.675367	8.27951e-05	0.00110199	UP	RNA Exonuclease 1 Homolog also called Transcription Elongation Factor B Polypeptide 3-Binding Protein 1. Among its related pathways are Ribosome biogenesis in eukaryotes. Gene Ontology (GO) annotations related to this gene include nucleic acid binding and exonuclease activity.
DNA metabolism	SPU_010126	Sp-TpaseL_5	ENSP00000317743	ENSG00000180423	HARBI1	76	143	41	1251	333	252	361.203	2.65597	0.593055	7.51835e-06	0.000143878	UP	transposase-like-5, Harbinger Transposase Derived 1. Harbinger Transposase-Derived Nuclease. Transposase-derived protein that may have nuclease activity (Potential). Does not have transposase activity. Gene Ontology (GO) annotations related to this gene include hydrolase activity, acting on ester bonds and nuclease activity.
DNA metabolism	SPU_027043	Sp-EhH2a_67	ENSP00000332790	ENSG00000184270	HIST2H2AB	4	6	9	50	25	96	28.8695	2.64921	0.634387	2.96657e-05	0.000462579	UP	Core component of nucleosome. Nucleosomes wrap and compact DNA into chromatin, limiting DNA accessibility to the cellular machineries which require DNA as a template. Histones thereby play a central role in transcription regulation, DNA repair, DNA replication and chromosomal stability. DNA accessibility is regulated via a complex set of post-translational modifications of histones, also called h…
DNA metabolism	SPU_022855	Sp-Sfrs16_1	ENSP00000375814	ENSG00000104859	CLASRP	25	10	13	54	125	231	68.189	2.64486	0.542338	1.07831e-06	2.70185e-05	UP	splicing factor, arginine/serine-rich 16, This gene encodes a member of the arginine/serine-rich splicing factor protein family. The encoded protein can either activate or repress splicing, depending on its phosphorylation state and its interaction partners.
DNA metabolism	SPU_004394	Sp-ToporsL	ENSP00000369187	ENSG00000197579	TOPORS	1	1	2	15	7	27	8.05669	2.63471	0.878809	0.00271718	0.0188677	UP	topoisomerase I binding, arginine/serine-rich-like; RING-finger protein; E3 ubiquitin-protein ligase Topors-like. Functions as an E3 ubiquitin-protein ligase and as an E3 SUMO1-protein ligase. Probable tumor suppressor involved in cell growth, cell proliferation and apoptosis that regulates p53/TP53 stability through ubiquitin-dependent degradation. May regulate chromatin modification through sum…
DNA metabolism	SPU_023774	Sp-Est1A, Sp-Smg6L	ENSP00000263073	ENSG00000070366	SMG6	42	48	35	299	251	338	160.914	2.6235	0.355963	1.70444e-13	2.20798e-11	UP	PREDICTED: Strongylocentrotus purpuratus telomerase-binding protein EST1A (LOC589683), transcript variant X2, mRNA Sequence ID: XM_011684365.1 96% coverage 100% identity, telomerase-binding protein EST1A, Component of the telomerase ribonucleoprotein (RNP) complex that is essential for the replication and maintenance of chromosome ends. May have a general role in telomere regulation. Promotes in …
DNA metabolism	SPU_028871	Sp-Rld2L	ENSP00000261609	ENSG00000128731	HERC2	1	6	2	7	39	42	14.5151	2.60232	0.798967	0.00112557	0.00932304	UP	HECT And RLD Domain Containing E3 Ubiquitin Protein Ligase 2. E3 ubiquitin-protein ligase that regulates ubiquitin-dependent retention of repair proteins on damaged chromosomes. Recruited to sites of DNA damage in response to ionizing radiation (IR) and facilitates the assembly of UBE2N and RNF8 promoting DNA damage-induced formation of 'Lys-63'-linked ubiquitin chains. Acts as a mediator of bind…
DNA metabolism	SPU_007354	Sp-Tsen54L	ENSP00000461928	ENSG00000182173	TSEN54	20	30	7	95	185	125	73.3148	2.59386	0.509687	3.59737e-07	1.04736e-05	UP	tRNA splicing endonuclease 54 homolog (S. cerevisiae)-like, This gene encodes a subunit of the tRNA splicing endonuclease complex, which catalyzes the removal of introns from precursor tRNAs. The complex is also implicated in pre-mRNA 3-prime end processing.
DNA metabolism	SPU_007169	Sp-Z219	no hit	no hit		77	76	68	1239	214	132	319.683	2.59053	0.647504	6.3132e-05	0.000873717	UP
DNA metabolism	SPU_018899	Sp-Men1	ENSP00000366543	ENSG00000133895	MEN1	41	62	67	316	378	520	216.336	2.57384	0.364542	1.65917e-12	1.81189e-10	UP	multiple endocrine neoplasia 1, This gene encodes menin, a putative tumor suppressor associated with a syndrome known as multiple endocrine neoplasia type 1. In vitro studies have shown menin is localized to the nucleus, possesses two functional nuclear localization signals, and inhibits transcriptional activation by JunD, however, the function of this protein is not known. Essential component of…
DNA metabolism	SPU_021382	Sp-Z202	ENSP00000490842	ENSG00000175105	ZNF654	1	1	2	4	24	20	7.95562	2.5698	0.899413	0.00427405	0.026794	UP
DNA metabolism	SPU_026151	Sp-Znfx1-15	ENSP00000368856	ENSG00000086102	NFX1	13	26	47	142	287	207	115.425	2.52935	0.516948	9.93859e-07	2.51189e-05	UP	zinc finger, NFX1-type containing 1-15
DNA metabolism	SPU_008007	Sp-PolppL_64	ENSP00000497482	ENSG00000254656	RTL1	5	7	3	9	38	87	21.4238	2.52846	0.724092	0.000479584	0.00463463	UP	pol polyprotein-like-64, pol is a reverse transcriptase for virus
DNA metabolism	SPU_008353	Sp-Sim	ENSP00000358210	ENSG00000112246	SIM1	21	26	17	80	247	113	80.8709	2.51454	0.513481	9.72839e-07	2.46851e-05	UP	single-minded (sim) homolog (Drosophila), Sim1/2. SIM1 and SIM2 genes are Drosophila single-minded (sim) gene homologs. Transcriptional factor that may have pleiotropic effects during embryogenesis and in the adult. Single-Minded Family BHLH Transcription Factor 1. SIM1 transcript was detected only in fetal kidney out of various adult and fetal tissues tested. Since the sim gene plays an importan…
DNA metabolism	SPU_023188	Sp-Rvt/Exn/End/Pplp	no hit	no hit		19	36	44	180	67	548	130.872	2.49393	0.57743	1.56728e-05	0.000266604	UP	PREDICTED: RNA-directed DNA polymerase from mobile element jockey-like [Strongylocentrotus purpuratus]
DNA metabolism	SPU_028833	Sp-Cep110l	ENSP00000362962	ENSG00000119397	CNTRL	2	1	0	9	15	10	5.90408	2.48528	0.941621	0.00830618	0.0438602	UP	centrosomal protein 110kDa also called Centriolin. This gene encodes a centrosomal protein required for the centrosome to function as a microtubule organizing center. Involved in cell cycle progression and cytokinesis.During the late steps of cytokinesis, anchors exocyst and SNARE complexes at the midbody, thereby allowing secretory vesicle-mediated abscission. Among its related pathways are Orga…
DNA metabolism	SPU_017310	Sp-Smchd1_3	ENSP00000493989	ENSG00000101596	SMCHD1	32	28	23	103	208	257	100.191	2.48315	0.422122	4.04008e-09	1.99833e-07	UP	Structural Maintenance Of Chromosomes Flexible Hinge Domain Containing 1. Non-canonical member of the structural maintenance of chromosomes (SMC) protein family that plays a key role in epigenetic silencing by regulating chromatin architecture (By similarity). Promotes heterochromatin formation in both autosomes and chromosome X, probably by mediating the merge of chromatin compartments (By simil…
DNA metabolism	SPU_018686	Sp-Tonsl	ENSP00000386239	ENSG00000160949	TONSL	3	2	0	40	2	10	9.81102	2.47874	0.952503	0.00925874	0.0475525	UP	Tonsoku Like, DNA Repair Protein also called Inhibitor Of Kappa B-Related Protein. The protein encoded by this gene is thought to be a negative regulator of NF-kappa-B mediated transcription. The encoded protein may bind NF-kappa-B complexes and trap them in the cytoplasm, preventing them from entering the nucleus and interacting with the DNA. Gene Ontology (GO) annotations related to this gene i…
DNA metabolism	SPU_004524	Sp-Nup210	ENSP00000254508	ENSG00000132182	NUP210	118	183	101	755	696	1085	459.632	2.46717	0.316624	6.59003e-15	1.11567e-12	UP	nucleoporin 210; nuclear pore glycoprotein 210, The nuclear pore complex is a massive structure that extends across the nuclear envelope, forming a gateway that regulates the flow of macromolecules between the nucleus and the cytoplasm. Nucleoporins are the main components of the nuclear pore complex in eukaryotic cells. The protein encoded by this gene is a membrane-spanning glycoprotein that is…
DNA metabolism	SPU_006144	Sp-Faap100	ENSP00000333283	ENSG00000185504	FAAP100	39	33	18	356	105	105	111.784	2.45132	0.573764	1.93425e-05	0.000319185	UP	Fanconi anemia-associated protein of 100 kDa-like, C17orf70 (human) homolog, Sp-C12orf70. Plays a role in Fanconi anemia-associated DNA damage response network. Regulates FANCD2 monoubiquitination and the stability of the FA core complex. Induces chromosomal instability as well as hypersensitivity to DNA cross-linking agents, when repressed.
DNA metabolism	SPU_019731	Sp-Ivnslabp	ENSP00000356468	ENSG00000116679	IVNS1ABP	62	88	57	301	460	551	236.571	2.44671	0.337075	3.91013e-13	4.75713e-11	UP	Influenza Virus NS1A Binding Protein also called Aryl Hydrocarbon Receptor-Associated Protein 3. Involved in many cell functions, including pre-mRNA splicing, the aryl hydrocarbon receptor (AHR) pathway, F-actin organization and protein ubiquitination. Plays a role in the dynamic organization of the actin skeleton as a stabilizer of actin filaments by association with F-actin through Kelch repeat…
DNA metabolism	SPU_025720	Sp-Larp4L	ENSP00000430851	ENSG00000161813	LARP4	42	41	44	173	353	298	150.204	2.44167	0.399291	9.6552e-10	5.57649e-08	UP	La Ribonucleoprotein Domain Family Member 4. RNA binding protein that binds to the poly-A tract of mRNA molecules. Associates with the 40S ribosomal subunit and with polysomes. Plays a role in the regulation of mRNA translation.Gene Ontology (GO) annotations related to this gene include nucleic acid binding.
DNA metabolism	SPU_010782	Sp-Heatr1	ENSP00000355541	ENSG00000119285	HEATR1	2	4	2	12	26	27	11.2717	2.43426	0.7686	0.0015395	0.0120527	UP	HEAT Repeat Containing 1, U3 Small Nucleolar RNA-Associated Protein 10 Homolog. Ribosome biogenesis factor. Involved in nucleolar processing of pre-18S ribosomal RNA. Required for optimal pre-ribosomal RNA transcription by RNA polymerase I. Among its related pathways are rRNA processing in the nucleus and cytosol and Ribosome biogenesis in eukaryotes. Gene Ontology (GO) annotations related to thi…
DNA metabolism	SPU_014610	Sp-Ipo4	ENSP00000346453	ENSG00000196497	IPO4	29	40	16	134	167	237	96.5038	2.43058	0.408973	2.79626e-09	1.44077e-07	UP	Importin 4, Ran-Binding Protein 4. Functions in nuclear protein import as nuclear transport receptor. Serves as receptor for nuclear localization signals (NLS) in cargo substrates. Is thought to mediate docking of the importin/substrate complex to the nuclear pore complex (NPC) through binding to nucleoporin and the complex is subsequently translocated through the pore by an energy requiring, Ran…
DNA metabolism	SPU_019063	Sp-Nek9-2	ENSP00000238616	ENSG00000119638	NEK9	7	3	1	9	38	44	15.3561	2.41751	0.772922	0.00176144	0.0133604	UP	NIMA (Never In Mitosis Gene A)- Related Kinase 9 also called Serine/Threonine-Protein Kinase Nek9. This gene encodes a member of the NimA (never in mitosis A) family of serine/threonine protein kinases. The encoded protein is activated in mitosis and, in turn, activates other family members during mitosis. This protein also mediates cellular processes that are essential for interphase progression…
DNA metabolism	SPU_027487	Sp-Tll_1	ENSP00000357979	ENSG00000112333	NR2E1	61	46	57	278	359	390	188.842	2.4059	0.360893	2.61954e-11	2.17144e-09	UP	PREDICTED: nuclear receptor subfamily 2 group E member 1 [Strongylocentrotus purpuratus]. Nuclear Receptor Subfamily 2 Group E Member 1. The protein encoded by this gene is an orphan receptor involved in retinal development. The encoded protein also regulates adult neural stem cell proliferation and may be involved in control of aggressive behavior.Orphan receptor that binds DNA as a monomer to h…
DNA metabolism	SPU_023881	Sp-Nolc1	ENSP00000474710	ENSG00000166197	NOLC1	31	38	27	303	128	145	111.99	2.39543	0.491617	1.10169e-06	2.74998e-05	UP	Nucleolar And Coiled-Body Phosphoprotein 1. Nucleolar protein that acts as a regulator of RNA polymerase I by connecting RNA polymerase I with enzymes responsible for ribosomal processing and modification. Required for neural crest specification: leading to remodel the translational program of differentiating cells in favor of neural crest specification. Involved in nucleologenesis, possibly by p…
DNA metabolism	SPU_019340	Sp-Xpo6_1	ENSP00000302790	ENSG00000169180	XPO6	18	27	21	102	138	174	74.9988	2.39202	0.414517	7.89754e-09	3.67293e-07	UP	exportin 6-1, Mediates the nuclear export of actin and profilin-actin complexes in somatic cells. The protein encoded by this gene is a member of the importin-beta family. Members of this family are regulated by the GTPase Ran to mediate transport of cargo across the nuclear envelope. This protein has been shown to mediate nuclear export of profilin-actin complexes.
DNA metabolism	SPU_011901	Sp-Znf474	ENSP00000296600	ENSG00000164185	ZNF474	1	5	3	16	24	29	12.1102	2.38326	0.756095	0.00162125	0.0125453	UP
DNA metabolism	SPU_026356	Sp-Ankrd12	ENSP00000441510	ENSG00000101745	ANKRD12	62	71	36	229	342	450	184.233	2.37211	0.362099	5.71496e-11	4.36424e-09	UP	ankyrin repeat domain 12, This gene encodes a member of the ankyrin repeats-containing cofactor family. These proteins may inhibit the transcriptional activity of nuclear receptors through the recruitment of histone deacetylases. The encoded protein interacts with p160 coactivators and also represses transcription mediated by the coactivator alteration/deficiency in activation 3 (ADA3).
DNA metabolism	SPU_008214	Sp-Smc5	ENSP00000354957	ENSG00000198887	SMC5	9	20	14	40	88	165	50.104	2.37119	0.540857	1.16446e-05	0.000207919	UP	structural maintenance of chromosomes 5; SMC5 protein. Core component of the SMC5-SMC6 complex, a complex involved in repair of DNA double-strand breaks by homologous recombination. The complex may promote sister chromatid homologous recombination by recruiting the SMC1-SMC3 cohesin complex to double-strand breaks. The complex is required for telomere maintenance via recombination in ALT (alterna…
DNA metabolism	SPU_005708	Sp-EctoL	ENSP00000253024	ENSG00000130726	TRIM28	44	44	50	274	303	248	156.32	2.36953	0.389375	1.16155e-09	6.57805e-08	UP	PREDICTED: transcription intermediary factor 1-alpha [Strongylocentrotus purpuratus]. The protein encoded by this gene mediates transcriptional control by interaction with the Kruppel-associated box repression domain found in many transcription factors. The protein localizes to the nucleus and is thought to associate with specific chromatin regions. The protein is a member of the tripartite motif…
DNA metabolism	SPU_009380	Sp-Endrvt69	no hit	no hit		7	2	2	40	27	12	15.2942	2.36311	0.780988	0.00247983	0.0175783	UP	endonuclease-reverse transcriptase-69
DNA metabolism	SPU_000127	Sp-Usp3	ENSP00000453619	ENSG00000140455	USP3	18	18	24	79	131	169	68.202	2.34058	0.451414	2.16018e-07	6.60797e-06	UP	ubiquitin specific protease 3, Ubiquitin carboxyl-terminal hydrolase. USP3 (Ubiquitin Specific Peptidase 3) is a Protein Coding gene. Among its related pathways are Ubiquitin-Proteasome Dependent Proteolysis and Deubiquitination. Hydrolase that deubiquitinates monoubiquitinated target proteins such as histone H2A and H2B. Required for proper progression through S phase and subsequent mitotic entr…
DNA metabolism	SPU_002282	Sp-Rev3	ENSP00000402003	ENSG00000009413	REV3L	16	21	15	69	124	122	57.5808	2.33358	0.455759	3.05212e-07	9.07879e-06	UP	Rev3, DNA polymerase zeta catalytic subunit (EC 2.7.7.7) (Seizure-related protein 4), REV3 like, DNA directed polymerase zeta catalytic subunit. Interacts with MAD2L2 to form the error prone DNA polymerase zeta involved in translesion DNA synthesis
DNA metabolism	SPU_003704	Sp-Tcf/Lef	ENSP00000446238	ENSG00000148737	TCF7L2	2	5	3	18	25	28	12.6927	2.33313	0.726906	0.0013289	0.0106737	UP	T-cell factor 1/lymphoid enhancer-binding factor 1-like, Tcf7-like, SpTcf/Lef, Sp-Tcf, Sp-Lef1. This gene encodes a member of the T-cell factor/lymphoid enhancer-binding factor family of high mobility group (HMG) box transcriptional activators. This gene is expressed predominantly in T-cells and plays a critical role in natural killer cell and innate lymphoid cell development. The encoded protein…
DNA metabolism	SPU_020441	Sp-Uhfr1	ENSP00000478171	ENSG00000276043	UHRF1	56	113	81	291	598	591	270.135	2.32717	0.388736	2.14389e-09	1.13198e-07	UP	ubiquitin-like, containing PHD and RING finger domains, 1, This gene encodes a member of a subfamily of RING-finger type E3 ubiquitin ligases. The protein binds to specific DNA sequences, and recruits a histone deacetylase to regulate gene expression. Its expression peaks at late G1 phase and continues during G2 and M phases of the cell cycle. It plays a major role in the G1/S transition by regul…
DNA metabolism	SPU_009126	Sp-Usp16	ENSP00000382858	ENSG00000156256	USP16	24	29	40	94	283	196	105.442	2.30719	0.486665	2.12849e-06	4.85426e-05	UP	ubiquitin specific protease 16, This gene encodes a deubiquitinating enzyme that is phosphorylated at the onset of mitosis and then dephosphorylated at the metaphase/anaphase transition. It can deubiquitinate H2A, one of two major ubiquitinated proteins of chromatin, in vitro and a mutant form of the protein was shown to block cell division. Specifically deubiquitinates Lys-120 of histone H2A (H2…
DNA metabolism	SPU_008122	Sp-C3orf63L	ENSP00000417509	ENSG00000163946	TASOR	40	48	47	211	247	326	144.511	2.30195	0.35478	8.67562e-11	6.35226e-09	UP	Sp-Fam208a, family with sequence similarity 208 member A-like, Rap140-like, Sp-C3orf63L, Sp-Hypp_3114 Component of the HUSH complex, a multiprotein complex that mediates epigenetic repression. The HUSH complex is recruited to genomic loci rich in H3K9me3 and is probably required to maintain transcriptional silencing by promoting recruitment of SETDB1, a histone methyltransferase that mediates fur…
DNA metabolism	SPU_009876	Sp-FoxP	ENSP00000497096	ENSG00000114861	FOXP1	26	25	33	79	277	144	93.4715	2.26637	0.5132	1.00472e-05	0.000185078	UP	This gene belongs to subfamily P of the forkhead box (FOX) transcription factor family. Forkhead box transcription factors play important roles in the regulation of tissue- and cell type-specific gene transcription during both development and adulthood. Forkhead box P1 protein contains both DNA-binding- and protein-protein binding-domains. Transcriptional repressor. Essential transcriptional regu…
DNA metabolism	SPU_028255	Sp-Nr1x	ENSP00000246672	ENSG00000126368	NR1D1	6	16	8	41	96	38	33.3113	2.25663	0.614763	0.00024186	0.00267696	UP	Nuclear Receptor Subfamily 1 Group D Member 1. This gene encodes a transcription factor that is a member of the nuclear receptor subfamily 1. The encoded protein is a ligand-sensitive transcription factor that negatively regulates the expression of core clock proteins. In particular this protein represses the circadian clock transcription factor aryl hydrocarbon receptor nuclear translocator-like…
DNA metabolism	SPU_007528	Sp-PolppL_60	ENSP00000308921	ENSG00000174460	ZCCHC12	20	38	44	175	249	147	110.097	2.24416	0.472341	2.02272e-06	4.63286e-05	UP	pol polyprotein-like-60, PREDICTED: transposon Ty3-I Gag-Pol polyprotein [Strongylocentrotus purpuratus]. This protein may contain a zinc finger domain and functions as a transcriptional coactivator.
DNA metabolism	SPU_028422	Sp-Rxr	ENSP00000419692	ENSG00000186350	RXRA	54	56	57	163	406	386	175.134	2.24307	0.406816	3.51332e-08	1.34629e-06	UP	retinoid x receptor, NR2B, Retinoid X receptors (RXRs) and retinoic acid receptors (RARs) are nuclear receptors that mediate the biological effects of retinoids by their involvement in retinoic acid-mediated gene activation. These receptors function as transcription factors by binding as homodimers or heterodimers to specific sequences in the promoters of target genes. The protein encoded by this…
DNA metabolism	SPU_021822	Sp-Pric285_5	ENSP00000393257	ENSG00000130589	HELZ2	33	60	52	251	279	256	150	2.23648	0.391922	1.15368e-08	5.09162e-07	UP	peroxisomal proliferator-activated receptor A interacting complex 285-like-5 also called Helicase With Zinc Finger 2, Transcriptional Coactivator. The protein encoded by this gene is a nuclear transcriptional co-activator for peroxisome proliferator activated receptor alpha. The encoded protein contains a zinc finger and is a helicase that appears to be part of the peroxisome proliferator activat…
DNA metabolism	SPU_017427	Sp-Z155	ENSP00000446335	ENSG00000160094	ZNF362	105	119	137	518	687	794	373.004	2.23501	0.332987	1.91964e-11	1.61214e-09	UP	zinc finger protein 155
DNA metabolism	SPU_025832	Sp-Bptf	ENSP00000334351	ENSG00000171634	BPTF	34	47	28	145	229	218	110.734	2.23495	0.386579	7.40999e-09	3.4765e-07	UP	Bromodomain PHD Finger Transcription Factor. Nucleosome-Remodeling Factor Subunit BPTF. Histone-binding component of NURF (nucleosome-remodeling factor), a complex which catalyzes ATP-dependent nucleosome sliding and facilitates transcription of chromatin. Specifically recognizes H3 tails trimethylated on 'Lys-4' (H3K4me3), which mark transcription start sites of virtually all active genes. May a…
DNA metabolism	SPU_016443	Sp-Brn1/2/4	ENSP00000329170	ENSG00000184486	POU3F2	87	108	73	571	323	536	272.484	2.23414	0.371552	1.82123e-09	9.7775e-08	UP	POU Class 3 Homeobox 2, Brain-Specific Homeobox/POU Domain Protein 2, Nervous System-Specific Octamer-Binding Transcription Factor N-Oct-3 (same gene, different names). This gene encodes a member of the POU-III class of neural transcription factors. The encoded protein is involved in neuronal differentiation and enhances the activation of corticotropin-releasing hormone regulated genes.
DNA metabolism	SPU_019164	Sp-Tep1-2	ENSP00000451634	ENSG00000129566	TEP1	9	6	3	29	40	40	20.0816	2.23397	0.632803	0.000415114	0.00414169	UP	Telomerase Associated Protein 1. Component of the telomerase ribonucleoprotein complex that is essential for the replication of chromosome termini (PubMed:19179534). Also component of the ribonucleoprotein vaults particle, a multi-subunit structure involved in nucleo-cytoplasmic transport (By similarity). Responsible for the localizing and stabilizing vault RNA (vRNA) association in the vault rib…
DNA metabolism	SPU_000255	Sp-Nurr1	ENSP00000389986	ENSG00000153234	NR4A2	449	883	356	1774	2662	4933	1671.45	2.23142	0.378941	3.89528e-09	1.93837e-07	UP	nuclear orphan receptor, nuclear receptor subfamily 4 group A, Sp-Nr4a, This gene encodes a member of the steroid-thyroid hormone-retinoid receptor superfamily. The encoded protein acts as a nuclear transcription factor. Translocation of the protein from the nucleus to mitochondria induces apoptosis. May inhibit NF-kappa-B transactivation of IL2. Participates in energy homeostasis by sequestratin…
DNA metabolism	SPU_000071	Sp-Apbb1L	ENSP00000426429	ENSG00000163697	APBB2	2	2	2	7	16	24	8.01202	2.22542	0.840915	0.00813478	0.0432014	UP	amyloid beta A4 precursor protein-binding family B member 1. Transcription coregulator that can have both coactivator and corepressor functions. Adapter protein that forms a transcriptionally active complex with the gamma-secretase-derived amyloid precursor protein (APP) intracellular domain. Plays a central role in the response to DNA damage by translocating to the nucleus and inducing apoptosis…
DNA metabolism	SPU_000468	Sp-Plk2	ENSP00000478685	ENSG00000145632	PLK2	13	24	24	57	103	213	65.0685	2.22404	0.507612	1.17932e-05	0.000210104	UP	polo-like kinase 2. Serine/threonine-protein kinase that performs several important functions throughout M phase of the cell cycle, including the regulation of centrosome maturation and spindle assembly, the removal of cohesins from chromosome arms, the inactivation of anaphase-promoting complex/cyclosome (APC/C) inhibitors, and the regulation of mitotic exit and cytokinesis. Polo-like kinase pro…
DNA metabolism	SPU_011661	Sp-Mysm1L	ENSP00000499686	ENSG00000162601	MYSM1	6	13	11	41	49	87	31.8432	2.20345	0.548775	5.93909e-05	0.000832748	UP	Myb-Like, SWIRM And MPN Domain-Containing Protein 1. Metalloprotease that specifically deubiquitinates monoubiquitinated histone H2A, a specific tag for epigenetic transcriptional repression, thereby acting as a coactivator. Preferentially deubiquitinates monoubiquitinated H2A in hyperacetylated nucleosomes. Deubiquitination of histone H2A leads to facilitate the phosphorylation and dissociation …
DNA metabolism	SPU_022357	Sp-Xpo7	ENSP00000252512	ENSG00000130227	XPO7	15	19	18	123	78	79	54.6716	2.20275	0.499646	1.04029e-05	0.000189449	UP	Exportin 7 also called RAN Binding Protein 16. Mediates the nuclear export of proteins (cargos) with broad substrate specificity. In the nucleus binds cooperatively to its cargo and to the GTPase Ran in its active GTP-bound form. Docking of this trimeric complex to the nuclear pore complex (NPC) is mediated through binding to nucleoporins. Upon transit of a nuclear export complex into the cytopla…
DNA metabolism	SPU_027057	Sp-Rpap1	ENSP00000306123	ENSG00000103932	RPAP1	5	3	5	20	29	34	15.0982	2.20244	0.684084	0.00128391	0.0103741	UP	RNA Polymerase II Associated Protein 1. Forms an interface between the RNA polymerase II enzyme and chaperone/scaffolding protein, suggesting that it is required to connect RNA polymerase II to regulators of protein complex formation. Required for interaction of the RNA polymerase II complex with acetylated histone H3. This protein forms part of the RNA polymerase II (RNAPII) enzyme complex and m…
DNA metabolism	SPU_000757	Sp-Nkx2-1	ENSP00000429607	ENSG00000136352	NKX2-1	20	24	30	152	113	138	77.2771	2.20142	0.446934	8.41015e-07	2.17542e-05	UP	NK2 homeobox 1. NK2 homeobox 1 (NKX2-1), also known as thyroid transcription factor 1 (TTF-1), is a protein which in humans is encoded by the NKX2-1 gene. This gene encodes a protein initially identified as a thyroid-specific transcription factor. The encoded protein binds to the thyroglobulin promoter and regulates the expression of thyroid-specific genes but has also been shown to regulate the …
DNA metabolism	SPU_020422	Sp-Neurl4-2	ENSP00000319826	ENSG00000215041	NEURL4	17	69	24	123	237	232	109.319	2.1993	0.490666	7.38515e-06	0.000141753	UP	neuralized homolog 4 (Drosophila)-2, Neuralized E3 Ubiquitin Protein Ligase 4, Promotes CCP110 ubiquitination and proteasome-dependent degradation. By counteracting accumulation of CP110, maintains normal centriolar homeostasis and preventing formation of ectopic microtubular organizing centers.
DNA metabolism	SPU_015984	Sp-Prox1	ENSP00000355925	ENSG00000117707	PROX1	2	3	3	4	30	26	10.3777	2.19821	0.833435	0.00835131	0.0440661	UP	Prospero Homeobox 1. Transcription factor involved in developmental processes such as cell fate determination, gene transcriptional regulation and progenitor cell regulation in a number of organs. Plays a critical role in embryonic development and functions as a key regulatory protein in neurogenesis and the development of the heart, eye lens, liver, pancreas and the lymphatic system. Involved in…
DNA metabolism	SPU_000707	Sp-Srbd1	ENSP00000263736	ENSG00000068784	SRBD1	9	17	5	18	67	105	32.7509	2.1979	0.631348	0.000499031	0.00478549	UP	S1 RNA binding domain 1. Gene Ontology (GO) annotations related to this gene include nucleic acid binding and hydrolase activity, acting on ester bonds.
DNA metabolism	SPU_017594	Sp-Dis3L	ENSP00000321711	ENSG00000166938	DIS3L	8	7	4	43	37	28	20.8433	2.19733	0.637699	0.000569556	0.0053616	UP	DIS3 Like Exosome 3'-5' Exoribonuclease. The cytoplasmic RNA exosome complex degrades unstable mRNAs and is involved in the regular turnover of other mRNAs. utative cytoplasm-specific catalytic component of the RNA exosome complex which has 3'->5' exoribonuclease activity and participates in a multitude of cellular RNA processing and degradation events. In the cytoplasm, the RNA exosome complex i…
DNA metabolism	SPU_007634	Sp-St7	ENSP00000377097	ENSG00000004866	ST7	61	83	39	200	369	403	179.654	2.1971	0.379639	7.15107e-09	3.36489e-07	UP	suppression of tumorigenicity 7, Sp-St15l_1, The function of this gene product has not been determined. May act as a tumor suppressor.
DNA metabolism	SPU_001388	Sp-Atrx	ENSP00000362441	ENSG00000085224	ATRX	399	454	229	1858	1649	1996	1051.1	2.19512	0.322436	9.90173e-12	9.07809e-10	UP	Transcriptional regulator ATRX (X-linked nuclear protein) (Heterochromatin protein 2) (HP1 alpha-interacting protein) (HP1-BP38 protein). ATRX Chromatin Remodeler. The protein encoded by this gene contains an ATPase/helicase domain, and thus it belongs to the SWI/SNF family of chromatin remodeling proteins. This protein is found to undergo cell cycle-dependent phosphorylation, which regulates its…
DNA metabolism	SPU_016650	Sp-Par	ENSP00000246080	ENSG00000125878	TCF15	14	10	14	26	118	84	41.6487	2.19307	0.59177	0.000210599	0.00238111	UP	Transcription Factor 15 (Basic Helix-Loop-Helix). The protein encoded by this gene is found in the nucleus and may be involved in the early transcriptional regulation of patterning of the mesoderm. May function as an early transcriptional regulator, involved in the patterning of the mesoderm and in lineage determination of cell types derived from the mesoderm.
DNA metabolism	SPU_021552	Sp-Srpk2	ENSP00000349863	ENSG00000135250	SRPK2	44	32	30	80	184	360	108.995	2.18659	0.476172	4.38996e-06	9.12376e-05	UP	SRSF Protein Kinase 2. Serine/arginine-rich protein-specific kinase which specifically phosphorylates its substrates at serine residues located in regions rich in arginine/serine dipeptides, known as RS domains and is involved in the phosphorylation of SR splicing factors and the regulation of splicing. Among its related pathways are mRNA Splicing - Major Pathway. Gene Ontology (GO) annotations r…
DNA metabolism	SPU_027972	Sp-Grwd1	ENSP00000253237	ENSG00000105447	GRWD1	3	9	6	33	38	33	19.6252	2.1855	0.642057	0.000664292	0.00611313	UP	Glutamate Rich WD Repeat Containing 1. Histone binding-protein that regulates chromatin dynamics and minichromosome maintenance (MCM) loading at replication origins, possibly by promoting chromatin openness
DNA metabolism	SPU_012041	Sp-Tdrd4	ENSP00000255324	ENSG00000132972	RNF17	17	16	25	56	153	123	61.5271	2.18177	0.510724	1.93792e-05	0.000319626	UP	tudor domain containing 4 also called Ring Finger Protein 17. Seems to be involved in regulation of transcriptional activity of MYC. In vitro, inhibits DNA-binding activity of Mad-MAX heterodimers. Can recruit Mad transcriptional repressors (MXD1, MXD3, MXD4 and MXI1) to the cytoplasm. May be involved in spermiogenesis (By similarity). This gene is similar to a mouse gene that encodes a testis-sp…
DNA metabolism	SPU_014631	Sp-Rt6	no hit	no hit		8	12	9	109	20	32	32.4978	2.17514	0.689531	0.00160761	0.01247	UP	reverse transcriptase-6
DNA metabolism	SPU_011879	Sp-Z412	ENSP00000437949	ENSG00000198040	ZNF84	22	14	9	139	35	67	47.6562	2.16102	0.612297	0.000416564	0.00415103	UP
DNA metabolism	SPU_006917	Sp-Runt1	ENSP00000496517	ENSG00000124813	RUNX2	64	71	44	257	433	207	175.852	2.15578	0.431948	6.0118e-07	1.64832e-05	UP	runt-related transcription factor-like-1, Runx-like, SpRunt-1, Sp-Runt-1, SpRunt. Core binding factor (CBF) is a heterodimeric transcription factor that binds to the core element of many enhancers and promoters. The protein encoded by this gene represents the alpha subunit of CBF and is thought to be involved in the development of normal hematopoiesis. RUNX1 is a transcription factor that forms a…
DNA metabolism	SPU_018888	Sp-Z40	ENSP00000441549	ENSG00000168813	ZNF507	16	18	26	57	122	163	61.9397	2.15352	0.492331	1.21922e-05	0.000215295	UP
DNA metabolism	SPU_007658	Sp-Hormad1	ENSP00000355167	ENSG00000143452	HORMAD1	19	11	8	89	50	62	39.0891	2.14623	0.557712	0.000118949	0.00148847	UP	HORMA domain containing 1, HORMA domains are involved in chromatin binding and play a role in cell cycle regulation. The encoded protein may play a role in meiosis, and expression of this gene is a potential marker for cancer.Plays a key role in meiotic progression.
DNA metabolism	SPU_010417	Sp-Tarbp1	ENSP00000040877	ENSG00000059588	TARBP1	1	1	7	15	19	32	11.6743	2.13152	0.815665	0.00896896	0.0465211	UP	TAR (HIV-1) RNA Binding Protein 1. Probable S-adenosyl-L-methionine-dependent methyltransferase which methylates RNA molecules such as tRNAs. Gene Ontology (GO) annotations related to this gene include RNA binding and RNA methyltransferase activity. Microbial infection) In case of infection by HIV-1, it binds to the loop region of TAR RNA, a region also bound by RNA polymerase II (PubMed:7638159,…
DNA metabolism	SPU_015441	Sp-Ranbp3	ENSP00000034275	ENSG00000031823	RANBP3	50	60	61	290	235	344	165.74	2.12704	0.361193	3.88697e-09	1.93837e-07	UP	RAN Binding Protein 3 . This gene encodes a protein with a RanBD1 domain that is found in both the nucleus and cytoplasm. This protein plays a role in nuclear export as part of a heteromeric complex.
DNA metabolism	SPU_020274	Sp-Msi1	ENSP00000446710	ENSG00000135097	MSI1	55	65	62	280	302	329	174.913	2.12252	0.3463	8.83512e-10	5.13062e-08	UP	Musashi RNA Binding Protein 1. imilar proteins in other species function as RNA-binding proteins and play central roles in posttranscriptional gene regulation. RNA binding protein that regulates the expression of target mRNAs at the translation level. Regulates expression of the NOTCH1 antagonist NUMB. Binds RNA containing the sequence 5'-GUUAGUUAGUUAGUU-3' and other sequences containing the patt…
DNA metabolism	SPU_001009	Sp-Xpf_1	ENSP00000310520	ENSG00000175595	ERCC4	3	4	2	8	11	45	10.4849	2.12147	0.812523	0.00902882	0.0467316	UP	Ercc4, DNA excision repair protein ERCC-4
DNA metabolism	SPU_011787	Sp-Smchd_2	ENSP00000326603	ENSG00000101596	SMCHD1	10	20	21	47	110	122	51.2054	2.11421	0.517643	4.42099e-05	0.000646169	UP	SMC hinge domain containing 1-2, This gene encodes a protein which contains a hinge region domain found in members of the SMC (structural maintenance of chromosomes) protein family. Required for maintenance of X inactivation in females and hypermethylation of CpG islands associated with inactive X. Involved in a pathway that mediates the methylation of a subset of CpG islands slowly and requires …
DNA metabolism	SPU_026775	Sp-Thap9L3	no hit	no hit		8	14	3	23	51	64	24.8427	2.11167	0.625321	0.000732965	0.00661197	UP	putative DNA transposase THAP9-like [Apostichopus japonicus], not great match (79% coverage 50% identity).Active transposase that specifically recognizes the bipartite 5'-TXXGGGX(A/T)-3' consensus motif and mediates transposition. Gene Ontology (GO) annotations related to this gene include nucleic acid binding and transferase activity.
DNA metabolism	SPU_011940	Sp-Usp22	ENSP00000261497	ENSG00000124422	USP22	9	9	5	39	48	34	23.3533	2.10957	0.600698	0.000444974	0.00437012	UP	Ubiquitin Specific Peptidase 22. Histone deubiquitinating component of the transcription regulatory histone acetylation (HAT) complex SAGA. Catalyzes the deubiquitination of both histones H2A and H2B, thereby acting as a coactivator. Recruited to specific gene promoters by activators such as MYC, where it is required for transcription. Required for nuclear receptor-mediated transactivation and ce…
DNA metabolism	SPU_017018	Sp-Kdm8	ENSP00000398410	ENSG00000155666	KDM8	32	30	26	99	143	214	84.1737	2.10313	0.405077	2.08119e-07	6.40307e-06	UP	PREDICTED: putative lysine-specific demethylase JMJD5 isoform X1 [Strongylocentrotus purpuratus]. Lysine Demethylase 8. This gene likely encodes a histone lysine demethylase. Bifunctional enzyme that acts both as an endopeptidase and 2-oxoglutarate-dependent monoxygenase. Endopeptidase that cleaves histones N-terminal tails at the carboxyl side of methylated arginine or lysine residues, to genera…
DNA metabolism	SPU_014262	Sp-Endrvt	no hit	no hit		13	12	3	99	14	35	29.6929	2.09712	0.729912	0.00406459	0.0258364	UP	Sp-endonuclease-reverse transcriptase. PREDICTED: RNA-directed DNA polymerase from mobile element jockey-like [Strongylocentrotus purpuratus]
DNA metabolism	SPU_003249	Sp-Kiaa1076l	ENSP00000474253	ENSG00000139718	SETD1B	37	71	35	183	261	250	132.618	2.09637	0.388537	6.83188e-08	2.41814e-06	UP	RNA binding motif containing protein. SET1B is a component of a histone methyltransferase complex that produces trimethylated histone H3 at Lys4. H3 'Lys-4' methylation represents a specific tag for epigenetic transcriptional activation.
DNA metabolism	SPU_011001	Sp-Z257	ENSP00000427831	ENSG00000066827	ZFAT	21	28	17	73	181	75	64.1617	2.094	0.521015	5.84277e-05	0.000822124	UP
DNA metabolism	SPU_020346	Sp-Tbx6	ENSP00000240328	ENSG00000121068	TBX2	3	2	4	28	10	18	10.7226	2.09325	0.797411	0.00866352	0.0453026	UP	T-Box Transcription Factor TBX6. T-box transcription factor that plays an essential role in the determination of the fate of axial stem cells: neural vs mesodermal. Acts in part by down-regulating, a specific enhancer (N1) of SOX2, to inhibit neural development. Seems to play also an essential role in left/right axis determination and acts through effects on Notch signaling around the node as wel…
DNA metabolism	SPU_005181	Sp-Endrvt61	no hit	no hit		6	3	11	31	77	11	23.5632	2.09182	0.759202	0.00586415	0.0339672	UP	endonuclease-reverse transcriptase-61
DNA metabolism	SPU_027921	Sp-Dmc1	ENSP00000216024	ENSG00000100206	DMC1	15	42	34	85	131	277	87.9933	2.08691	0.491479	2.17445e-05	0.000353535	UP	DNA Meiotic Recombinase 1. This gene encodes a member of the superfamily of recombinases (also called DNA strand-exchange proteins). Recombinases are important for repairing double-strand DNA breaks during mitosis and meiosis. This protein, which is evolutionarily conserved, is reported to be essential for meiotic homologous recombination and may thus play an important role in generating diversit…
DNA metabolism	SPU_014197	Sp-Z55	ENSP00000340080	ENSG00000185811	IKZF1	5	2	5	9	42	24	13.8068	2.07965	0.770198	0.00693084	0.0384796	UP
DNA metabolism	SPU_005358	Sp-Crem	ENSP00000337138	ENSG00000095794	CREM	43	21	20	69	195	173	81.42	2.07489	0.5002	3.35204e-05	0.000510496	UP	cAMP-responsive element modulator-like, cAMP responsive element binding protein 1-like, Sp-Creb. Transcriptional regulator that binds the cAMP response element (CRE), a sequence present in many viral and cellular promoters. Isoforms are either transcriptional activators or repressors. Plays a role in spermatogenesis and is involved in spermatid maturation. May play a role in the regulation of the…
DNA metabolism	SPU_009283	Sp-Topbp1	ENSP00000260810	ENSG00000163781	TOPBP1	102	121	61	514	371	440	259.943	2.07448	0.371932	2.43876e-08	9.91523e-07	UP	Topoisomerase (DNA) II Binding Protein 1. This gene encodes a binding protein which interacts with the C-terminal region of topoisomerase II beta. This interaction suggests a supportive role for this protein in the catalytic reactions of topoisomerase II beta through transient breakages of DNA strands. Required for DNA replication. Plays a role in the rescue of stalled replication forks and check…
DNA metabolism	SPU_006427	Sp-Z126	ENSP00000338807	ENSG00000168826	ZBTB49	9	7	3	41	23	37	19.2595	2.07433	0.653246	0.00149623	0.011786	UP	zinc finger protein 126,
DNA metabolism	SPU_014182	Sp-Wdr40a	ENSP00000355114	ENSG00000198876	DCAF12	39	66	51	114	268	437	147.338	2.07413	0.441596	2.64156e-06	5.87365e-05	UP	WD repeat domain 40A; centrosome-related protein TCC52, This gene encodes a WD repeat-containing protein that interacts with the COP9 signalosome, a macromolecular complex that interacts with cullin-RING E3 ligases and regulates their activity by hydrolyzing cullin-Nedd8 conjugates. May function as a substrate receptor for CUL4-DDB1 E3 ubiquitin-protein ligase complex.
DNA metabolism	SPU_028332	Sp-HltfL1	ENSP00000420745	ENSG00000071794	HLTF	4	12	7	24	46	54	22.7509	2.0688	0.61626	0.000787874	0.00701179	UP	Helicase Like Transcription Factor. Members of this family have helicase and ATPase activities and are thought to regulate transcription of certain genes by altering the chromatin structure around those genes. The encoded protein contains a RING finger DNA binding motif.Has both helicase and E3 ubiquitin ligase activities. Possesses intrinsic ATP-dependent nucleosome-remodeling activity; This act…
DNA metabolism	SPU_015247	Sp-MmsL19	ENSP00000348097	ENSG00000155229	MMS19	19	23	12	71	99	92	50.2523	2.05803	0.46303	8.80165e-06	0.00016479	UP	MMS19 Homolog, Cytosolic Iron-Sulfur Assembly Component. MMS19 Nucleotide Excision Repair Protein Homolog. Key component of the cytosolic iron-sulfur protein assembly (CIA) complex, a multiprotein complex that mediates the incorporation of iron-sulfur cluster into apoproteins specifically involved in DNA metabolism and genomic integrity. In the CIA complex, MMS19 acts as an adapter between early-…
DNA metabolism	SPU_007360	Sp-Z129/Sp-Prdm9	ENSP00000489227	ENSG00000164256	PRDM9	5	6	4	38	22	19	15.6328	2.05516	0.701804	0.00340711	0.0225849	UP	The protein encoded by this gene is a zinc finger protein with histone methyltransferase activity that catalyzes histone H3 lysine 4 trimethylation (H3K4me3) during meiotic prophase.
DNA metabolism	SPU_004723	Sp-Err	ENSP00000494434	ENSG00000119715	ESRRB	43	18	38	75	243	208	98.0378	2.05385	0.517828	7.30045e-05	0.000986455	UP	estrogen-related receptor-like, Err2-like, Esrr, NR3B. Transcription factor that binds a canonical ESRRB recognition (ERRE) sequence 5'TCAAGGTCA-3' localized on promoter and enhancer of targets genes regulating their expression or their transcription activity. Plays a role, in a LIF-independent manner, in maintainance of self-renewal and pluripotency of embryonic and trophoblast stem cells throug…
DNA metabolism	SPU_016978	Sp-RtL_45	no hit	no hit		77	102	89	145	1105	118	271.134	2.05196	0.644592	0.00145586	0.0115163	UP
DNA metabolism	SPU_018668	Sp-Znfx1-11	ENSP00000360817	ENSG00000124201	ZNFX1	2	4	4	13	21	25	10.7772	2.03948	0.75459	0.00687661	0.0382596	UP
DNA metabolism	SPU_010383	Sp-Z137	ENSP00000430465	ENSG00000181638	ZFP41	9	10	9	46	40	55	26.9175	2.03467	0.54887	0.000209712	0.00237394	UP
DNA metabolism	SPU_026122	Sp-Znfx1-21	ENSP00000464087	ENSG00000173821	AC124319.1	4	6	4	24	27	23	14.2007	2.03196	0.686665	0.00308465	0.0208271	UP	PREDICTED: NFX1-type zinc finger-containing protein 1 isoform X1 [Strongylocentrotus purpuratus]. No description for this gene. Gene Ontology (GO) annotations related to this gene include binding. An important paralog of this gene is AQR.Aquarius Intron-Binding Spliceosomal Factor. Involved in pre-mRNA splicing as component of the spliceosome
DNA metabolism	SPU_000545	Sp-Gtf3c1L	ENSP00000455417	ENSG00000077235	GTF3C1	38	34	31	49	267	213	97.9695	2.02868	0.529228	0.000126443	0.00156141	UP	general transcription factor 3C polypeptide 1. Required for RNA polymerase III-mediated transcription. Component of TFIIIC that initiates transcription complex assembly on tRNA and is required for transcription of 5S rRNA and other stable nuclear and cytoplasmic RNAs. Binds to the box B promoter element.
DNA metabolism	SPU_001721	Sp-Lin41	ENSP00000373272	ENSG00000206557	TRIM71	3	10	3	21	31	32	15.6688	2.02748	0.688497	0.00323168	0.0216372	UP	abnormal cell LINeage LIN-41, The protein encoded by this gene is an E3 ubiquitin-protein ligase that binds with miRNAs and maintains the growth and upkeep of embryonic stem cells. This gene also is involved in the G1-S phase transition of the cell cycle. E3 ubiquitin-protein ligase that cooperates with the microRNAs (miRNAs) machinery and promotes embryonic stem cells proliferation and maintenan…
DNA metabolism	SPU_012581	Sp-SetxL	ENSP00000224140	ENSG00000107290	SETX	8	12	9	60	37	45	27.8809	2.02738	0.573275	0.000405498	0.00406221	UP	Senataxin. Amyotrophic Lateral Sclerosis 4 Protein. The protein encoded by this gene contains a DNA/RNA helicase domain at its C-terminal end which suggests that it may be involved in both DNA and RNA processing. Probable RNA/DNA helicase involved in diverse aspects of RNA metabolism and genomic integrity. Plays a role in transcription regulation by its ability to modulate RNA Polymerase II (Pol …
DNA metabolism	SPU_004423	Sp-Nol8L	ENSP00000440709	ENSG00000198000	NOL8	10	11	13	29	80	67	33.0301	2.02681	0.56465	0.000331311	0.00344299	UP	nucleolar protein 8-like. May be involved in regulation of gene expression at the post-transcriptional level or in ribosome biogenesis in cancer cells. NOL8 binds Ras-related GTP-binding proteins (see MIM 608267) and plays a role in cell growth. Gene Ontology (GO) annotations related to this gene include nucleic acid binding and nucleotide binding.
DNA metabolism	SPU_010707	Sp-PolppL_89	ENSP00000399488	ENSG00000169714	CNBP	6	16	17	4	50	209	42.1667	2.01899	0.773491	0.00904806	0.0468009	UP	PREDICTED: uncharacterized protein LOC100892307 [Strongylocentrotus purpuratus]. CNBP is described as This gene encodes a nucleic-acid binding protein with seven zinc-finger domains. The protein has a preference for binding single stranded DNA and RNA. The protein functions in cap-independent translation of ornithine decarboxylase mRNA, and may also function in sterol-mediated transcriptional reg…
DNA metabolism	SPU_025723	Sp-NippbL	ENSP00000406266	ENSG00000164190	NIPBL	33	21	17	98	136	100	65.5013	2.01484	0.466216	1.54842e-05	0.000263676	UP	NIPBL Cohesin Loading Factor. It is homologous to a family of chromosomal adherins with broad roles in sister chromatid cohesion, chromosome condensation, and DNA repair. Plays an important role in the loading of the cohesin complex on to DNA. Forms a heterodimeric complex (also known as cohesin loading complex) with MAU2/SCC4 which mediates the loading of the cohesin complex onto chromatin (PubM…
DNA metabolism	SPU_013257	Sp-Elach1	ENSP00000269466	ENSG00000141642	ELAC1	4	7	6	41	28	17	17.3081	2.0113	0.696986	0.00390529	0.0250625	UP	ElaC Ribonuclease Z 1 also called Zinc Phosphodiesterase ELAC Protein 1. ELAC1 (ElaC Ribonuclease Z 1) is a Protein Coding gene. Among its related pathways are RNA transport. Gene Ontology (GO) annotations related to this gene include endoribonuclease activity, producing 5'-phosphomonoesters and 3'-tRNA processing endoribonuclease activity. Zinc phosphodiesterase, which displays some tRNA 3'-proc…
DNA metabolism	SPU_020214	Sp-Wdr3	ENSP00000308179	ENSG00000065183	WDR3	14	14	5	29	56	82	30.4825	2.0047	0.572341	0.00046068	0.00449206	UP	WD repeat-containing protein 3, The protein encoded by this gene contains a bromodomain and several WD repeats. It is thought to have a chromatin-modifying function, and may thus play a role in transcription. Mutations in this gene cause mental retardation X-linked type 93, which is also referred to as mental retardation X-linked with macrocephaly. WDr3 GO terms- rRNA modification in the nucleus.…
DNA metabolism	SPU_003027	Sp-PolppL_20	no hit	no hit		32	21	12	142	77	80	60.1819	2.0039	0.530284	0.000157511	0.00186524	UP	Endogenous Retrovirus Group V Member 2 Env Polyprotein. This gene is part of an HERV provirus on human chromosome 19 that has inactivating mutations in the gag and pol genes. This envelope glycoprotein gene appears to have been selectively preserved.
DNA metabolism	SPU_012470	Sp-AdarB1	ENSP00000436367	ENSG00000197381	ADARB1	12	14	11	7	126	70	37.3505	2.0034	0.708185	0.00467064	0.0287231	UP	Adenosine Deaminase RNA Specific B1. RNA-Editing Enzyme 1. Catalyzes the hydrolytic deamination of adenosine to inosine in double-stranded RNA (dsRNA) referred to as A-to-I RNA editing. This may affect gene expression and function in a number of ways that include mRNA translation by changing codons and hence the amino acid sequence of proteins; pre-mRNA splicing by altering splice site recognitio…
DNA metabolism	SPU_001389	Sp-AtrxL	no hit	no hit		11	15	9	56	66	42	32.5348	2.0001	0.549525	0.000272974	0.00295279	UP	alpha thalassemia/mental retardation syndrome X-linked (RAD54 homolog, S. cerevisiae)-like. The protein encoded by this gene contains an ATPase/helicase domain, and thus it belongs to the SWI/SNF family of chromatin remodeling proteins. Involved in transcriptional regulation and chromatin remodeling. Facilitates DNA replication in multiple cellular environments and is required for efficient repli…
DNA metabolism	SPU_013727	Sp-Lsm14	ENSP00000468130	ENSG00000257103	LSM14A	151	37	110	1	47	18	63.8724	-2.067	0.737678	0.00507815	0.0305827	DOWN	LSM14A MRNA Processing Body Assembly Factor. Essential for formation of P-bodies, cytoplasmic structures that provide storage sites for non-translating mRNAs. Sm-like proteins were identified in a variety of organisms based on sequence homology with the Sm protein family. The Sm-like proteins are thought to form a stable heteromer present in tri-snRNP particles, which are important for pre-mRNA s…
DNA metabolism	SPU_019732	Sp-Med27	ENSP00000292035	ENSG00000160563	MED27	18	57	25	6	11	3	19.9826	-2.082	0.694372	0.00271405	0.0188622	DOWN	Mediator Complex Subunit 27. Mediator Of RNA Polymerase II Transcription Subunit 27. The activation of gene transcription is a multistep process that is triggered by factors that recognize transcriptional enhancer sites in DNA. These factors work with co-activators to direct transcriptional initiation by the RNA polymerase II apparatus. The protein encoded by this gene is a subunit of the CRSP (c…
DNA metabolism	SPU_016284	Sp-Stn1	ENSP00000224950	ENSG00000107960	STN1	63	118	21	6	13	27	39.4633	-2.08329	0.616706	0.000729917	0.00659032	DOWN	PREDICTED: CST complex subunit STN1 isoform X2 [Strongylocentrotus purpuratus]. STN1 Subunit Of CST Complex. Oligonucleotide/Oligosaccharide-Binding Fold-Containing Protein 1. subunits of an alpha accessory factor (AAF) that stimulates the activity of DNA polymerase-alpha-primase (see MIM 176636), the enzyme that initiates DNA replication (Casteel et al., 2009 [PubMed 19119139]). OBFC1 also appea…
DNA metabolism	SPU_009771	Sp-FoxG	ENSP00000339004	ENSG00000176165	FOXG1	162	91	170	16	40	52	91.7873	-2.10147	0.48754	1.62994e-05	0.000275942	DOWN	Forkhead Box Protein G1, Brain Factor 1/2. This locus encodes a member of the forked-head transcription factor family. The encoded protein, which functions as a repressor, may play a role in brain development. Transcription repression factor which plays an important role in the establishment of the regional subdivision of the developing brain and in the development of the telencephalon.
DNA metabolism	SPU_001309	Sp-Kpna2	ENSP00000332455	ENSG00000182481	KPNA2	289	922	146	103	80	99	262.369	-2.14876	0.511595	2.66762e-05	0.000422535	DOWN	Karyopherin (Importin) alpha 2, RAG cohort protein 1, Pendulin. Functions in nuclear protein import as an adapter protein for nuclear receptor KPNB1. Binds specifically and directly to substrates containing either a simple or bipartite NLS motif. Docking of the importin/substrate complex to the nuclear pore complex (NPC) is mediated by KPNB1 through binding to nucleoporin FxFG repeats and the com…
DNA metabolism	SPU_008682	Sp-ChtopL	ENSP00000385228	ENSG00000160679	CHTOP	21	23	34	5	2	9	16.274	-2.21743	0.698917	0.00151044	0.0118732	DOWN	chromatin target of PRMT1-like, Fop, Sp-C1orf77L. This gene encodes a small nuclear protein that is characterized by an arginine and glycine rich region. This protein may have an important role in the regulation of fetal globin gene expression and in the activation of estrogen-responsive genes. A recent study reported that this protein binds 5-hydroxymethylcytosine (5hmC) and associates with an a…
DNA metabolism	SPU_002630	Sp-Hox8_1	ENSP00000476742	ENSG00000273049	AC012531.3	1261	871	753	112	104	459	594.917	-2.26521	0.463629	1.02999e-06	2.58686e-05	DOWN	Hox8, homeobox 8, Sequence-specific transcription factor which is part of a developmental regulatory system that provides cells with specific positional identities on the anterior-posterior axis. Hox genes are a group of related genes that control the body plan of an embryo along the cranio-caudal (head-tail) axis. Hox-8 expression domains are present in the neural crest-derived mesenchyme beneat…
DNA metabolism	SPU_024030	Sp-SnrpD3	ENSP00000499210	ENSG00000286070	GGT1	192	159	331	42	50	55	146.25	-2.31486	0.447681	2.33129e-07	7.10423e-06	DOWN	PREDICTED: small nuclear ribonucleoprotein Sm D3-like [Strongylocentrotus purpuratus]. Small Nuclear Ribonucleoprotein D3 Polypeptide, This gene encodes a core component of the spliceosome, which is a nuclear ribonucleoprotein complex that functions in pre-mRNA splicing. Gamma-Glutamyltransferase 1=The enzyme encoded by this gene is a type I gamma-glutamyltransferase that catalyzes the transfer o…
DNA metabolism	SPU_001255	Sp-DmrtA2	ENSP00000399370	ENSG00000142700	DMRTA2	87	87	46	3	26	11	43.5375	-2.35155	0.613203	0.000125631	0.00155397	DOWN	Dmrt A2 doublesex and mab-3 related transcription factor-like family A, DMRTA2 (DMRT Like Family A2) is a Protein Coding gene. GO annotations related to this gene include transcription factor activity, sequence-specific DNA binding and sequence-specific DNA binding. May be involved in sexual development.
DNA metabolism	SPU_024890	Sp-HH2az	ENSP00000308405	ENSG00000105968	H2AFV	5153	4565	2751	503	982	1079	2517.27	-2.3772	0.344863	5.45684e-12	5.33952e-10	DOWN	H2A Histone Family Member V. This gene encodes a replication-independent histone that is a member of the histone H2A family. Variant histone H2A which replaces conventional H2A in a subset of nucleosomes. Nucleosomes wrap and compact DNA into chromatin, limiting DNA accessibility to the cellular machineries which require DNA as a template. Histones thereby play a central role in transcription reg…
DNA metabolism	SPU_010463	Sp-Sf3B1	ENSP00000335321	ENSG00000115524	SF3B1	15	32	16	4	2	4	12.1731	-2.37813	0.744623	0.00140445	0.0111647	DOWN	Splicing Factor 3b Subunit 1. This gene encodes subunit 1 of the splicing factor 3b protein complex. Splicing factor 3b, together with splicing factor 3a and a 12S RNA unit, forms the U2 small nuclear ribonucleoproteins complex (U2 snRNP). The splicing factor 3b/3a complex binds pre-mRNA upstream of the intron's branch site in a sequence independent manner and may anchor the U2 snRNP to the pre-m…
DNA metabolism	SPU_012178	Sp-Mettl27	ENSP00000297873	ENSG00000165171	METTL27	500	350	219	54	65	92	215.045	-2.4164	0.383118	2.84135e-10	1.85162e-08	DOWN	PREDICTED: Williams-Beuren syndrome chromosomal region 27 protein [Strongylocentrotus purpuratus]. Williams-Beuren Syndrome Chromosomal Region 27 Protein, also called Methyltransferase Like 27. ...putative DNA methyltransferase Williams Beuren syndrome chromosome region 22
DNA metabolism	SPU_004585	Sp-Myb-Like	no hit	no hit		144	76	162	9	38	23	79.5496	-2.47498	0.549275	6.60928e-06	0.000129741	DOWN	PREDICTED: Strongylocentrotus purpuratus myb-like protein X (LOC578897), mRNA Sequence ID: XM_794930.4 100% coverage 100% identity. MYB - Transcriptional activator; DNA-binding protein that specifically recognize the sequence 5-YAAC[GT]G-3. Plays an important role in the control of proliferation and differentiation of hematopoietic progenitor cells. This gene may be aberrently expressed or rearra…
DNA metabolism	SPU_002220	Sp-Smn1	ENSP00000485595	ENSG00000277773	SMN2	5	47	5	1	4	0	9.7712	-2.51769	0.943989	0.00765143	0.0414603	DOWN	Spinal Muscular Atrophy. The SMN complex plays a catalyst role in the assembly of small nuclear ribonucleoproteins (snRNPs), the building blocks of the spliceosome. Thereby, plays an important role in the splicing of cellular pre-mRNAs. Ensures the correct splicing of U12 intron-containing genes that may be important for normal motor and proprioceptive neurons development. Also required for resol…
DNA metabolism	SPU_021309	Sp-Hox8	ENSP00000239165	ENSG00000260027	HOXB7	226	161	290	31	30	68	140.5	-2.52968	0.443005	1.12798e-08	5.00583e-07	DOWN	Hox8, homeobox 8, Sequence-specific transcription factor which is part of a developmental regulatory system that provides cells with specific positional identities on the anterior-posterior axis. Hox genes are a group of related genes that control the body plan of an embryo along the cranio-caudal (head-tail) axis. Hox-8 expression domains are present in the neural crest-derived mesenchyme beneat…
DNA metabolism	SPU_028135	Sp-H1-0	ENSP00000344504	ENSG00000189060	H1F0	56335	29847	57994	5312	9167	11610	29777.1	-2.61057	0.395525	4.10477e-11	3.24297e-09	DOWN	H1 Histone Family Member 0. Histones H1 are necessary for the condensation of nucleosome chains into higher-order structures. The H1F0 histones are found in cells that are in terminal stages of differentiation or that have low rates of cell division.Nucleosomes consist of approximately 146 bp of DNA wrapped around a histone octamer composed of pairs of each of the four core histones (H2A, H2B, H3…
DNA metabolism	SPU_024798	Sp-U2af1	ENSP00000369629	ENSG00000160201	U2AF1	163	69	276	6	50	25	106.279	-2.62128	0.637297	3.9034e-05	0.000580646	DOWN	U2 Small Nuclear RNA Auxiliary Factor 1 also called Splicing Factor U2AF 35 KDa Subunit. This gene belongs to the splicing factor SR family of genes. U2 auxiliary factor, comprising a large and a small subunit, is a non-snRNP protein required for the binding of U2 snRNP to the pre-mRNA branch site. This gene encodes the small subunit which plays a critical role in both constitutive and enhancer-d…
DNA metabolism	SPU_013568	Sp-Rad9	ENSP00000387329	ENSG00000151164	RAD9B	133	263	173	21	42	23	110.825	-2.69951	0.451814	2.3034e-09	1.2122e-07	DOWN	RAD9 Checkpoint Clamp Component B, Cell Cycle Checkpoint Control Protein RAD9B, DNA Repair Exonuclease Rad9 Homolog B. Among its related pathways are Regulation of TP53 Activity and Cell Cycle Checkpoints.
DNA metabolism	SPU_017637	Sp-EglL	ENSP00000496617	ENSG00000283758	PMIS2	73	95	23	2	17	3	35.0366	-2.76779	0.707493	9.14928e-05	0.00119832	DOWN	NCBI blast gives uncharacterized mRNA, but Echinobase gives: egalitarian (Drosophila melanogaster)-like; POLR2A, polymerase (RNA) II (DNA directed) polypeptide A-like, This gene encodes the largest subunit of RNA polymerase II, the polymerase responsible for synthesizing messenger RNA in eukaryotes. DNA-dependent RNA polymerase catalyzes the transcription of DNA into RNA using the four ribonucleo…
DNA metabolism	SPU_009397	Sp-PolppL_81	ENSP00000497482	ENSG00000254656	RTL1	10	17	11	2	0	1	6.97726	-2.80958	0.915261	0.00214269	0.0156959	DOWN	pol polyprotein-like-81; retrotransposon protein-like. This gene is a retrotransposon-derived, paternally expressed imprinted gene that is highly expressed at the late fetal stage in both the fetus and placenta. It has an overlapping maternally expressed antisense transcript, which contains several microRNAs targeting the transcripts of this gene through an RNA interference (RNAi) mechanism. This…
DNA metabolism	SPU_015647	Sp-H3.3	ENSP00000355781	ENSG00000163041	H3F3A	24325	17219	20900	1503	3796	4035	12382.9	-2.86044	0.381143	6.14858e-14	8.94255e-12	DOWN	not annotated, PREDICTED: Strongylocentrotus purpuratus histone H3.3 (LOC586530), mRNA Sequence ID: ref|XM_786308.4|, 100% coverage, 100% identity E=0
DNA metabolism	SPU_020311	Sp-Klf2/4	ENSP00000248071	ENSG00000127528	KLF2	2368	2020	1300	85	245	455	1085.91	-2.96165	0.440939	1.85892e-11	1.56939e-09	DOWN	Kruppel Like Factor 2. This gene encodes a protein that belongs to the Kruppel family of transcription factors. The encoded zinc finger protein is expressed early in mammalian development and is found in many different cell types. The protein acts to bind the CACCC box found in the promoter of target genes to activate their transcription. It plays a role in many processes during development and d…
DNA metabolism	SPU_008648	Sp-Dmrt2	ENSP00000350865	ENSG00000173253	hrf1	152	130	163	0	32	14	85.4497	-3.08693	0.675216	4.83632e-06	9.90703e-05	DOWN	Dmrt2, doublesex and mab-3-related transcription factor 2, Transcriptional activator that directly regulates early activation of the myogenic determination gene MYF5 by binding in a sequence-specific manner to the early epaxial enhancer element of it. Involved in somitogenesis during embryogenesis and somite development and differentiation into sclerotome and dermomyotome. Required for the initia…
DNA metabolism	SPU_016445	Sp-Myor4	ENSP00000455444	ENSG00000261787	TCF24	1634	1463	1170	48	275	148	809.023	-3.15606	0.485116	7.72926e-11	5.75147e-09	DOWN	Tcf23, transcription factor 23 and 24-like, OUT-like, Myor4, The gene encodes a member of the basic helix-loop-helix transcription factor family. Studies of the orthologous gene in mouse have shown the encoded protein does not bind DNA but may negatively regulate other basic helix-loop-helix factors via the formation of a functionally inactive heterodimeric complex. Inhibits E-box-mediated bindin…
DNA metabolism	SPU_000722	Sp-Trp53bp1	ENSP00000263801	ENSG00000067369	TP53BP1	1843	1874	2014	92	222	291	1093.13	-3.36127	0.375574	3.56447e-19	1.28149e-16	DOWN	transformation related protein 53 binding protein 1. This gene encodes a protein that functions in the DNA double-strand break repair pathway choice, promoting non-homologous end joining (NHEJ) pathways, and limiting homologous recombination. This protein plays multiple roles in the DNA damage response, including promoting checkpoint signaling following DNA damage, acting as a scaffold for recrui…
DNA metabolism	SPU_015640	Sp-ScratchX	ENSP00000455711	ENSG00000261678	SCRT1	660	605	368	28	51	76	301.643	-3.46682	0.375635	2.72563e-20	1.1181e-17	DOWN	ScratchX, scratch subfamily member X, z191, The genes of the scratch subfamily in mice and fly are employed in neural crest formation and CNS development. Transcriptional repressor that binds E-box motif CAGGTG. Can modulate the action of basic helix-loop-helix (bHLH) transcription factors, critical for neuronal differentiation. {ECO:0000269|PubMed:11274425}.
DNA metabolism	SPU_004715	Sp-Bcas2	ENSP00000358554	ENSG00000116752	BCAS2	20	49	16	1	2	2	14.7828	-3.49711	0.781119	7.56821e-06	0.000144487	DOWN	breast carcinoma amplified sequence 2 like. Component of the PRP19-CDC5L complex that forms an integral part of the spliceosome and is required for activating pre-mRNA splicing. May have a scaffolding role in the spliceosome assembly as it contacts all other components of the core complex. The PRP19-CDC5L complex may also play a role in the response to DNA damage (DDR). Among its related pathways…
DNA metabolism	SPU_019129	Sp-Pax6	ENSP00000380768	ENSG00000125618	PAX8	14	10	8	0	0	0	5.51972	-3.77974	1.03542	0.000261794	0.00285697	DOWN	PREDICTED: paired box protein Pax-6 isoform X1 [Strongylocentrotus purpuratus]. Transcription factor with important functions in the development of the eye, nose, central nervous system and pancreas.
DNA metabolism	SPU_007981	Sp-Lmpt	ENSP00000362107	ENSG00000183386	FHL3	3892	3238	2715	160	294	270	1813.84	-3.82912	0.32895	2.56636e-31	4.56199e-28	DOWN	limpet, Fhl2/3/5-like, This gene encodes a member of the four-and-a-half-LIM-only protein family. Family members contain two highly conserved, tandemly arranged, zinc finger domains with four highly conserved cysteines binding a zinc atom in each zinc finger. This protein is thought to have a role in the assembly of extracellular membranes. Also, this gene is down-regulated during transformation …
DNA metabolism	SPU_001519	Sp-Barx	ENSP00000253968	ENSG00000131668	BARX1	105	99	190	0	13	12	74.6867	-3.84559	0.631402	1.12517e-09	6.41748e-08	DOWN	BarH-like homeobox, BARX homeobox, Sp-Barx_1. This gene encodes a member of the Bar subclass of homeobox transcription factors. Studies of the mouse and chick homolog suggest the encoded protein may play a role in developing teeth and craniofacial mesenchyme of neural crest origin. Transcription factor, which is involved in craniofacial development, in odontogenesis and in stomach organogenesis. …
DNA metabolism	SPU_025080	Sp-Lrr_3	ENSP00000215539	ENSG00000099769	IGFALS	36	15	4	0	0	1	9.39316	-3.88149	0.972097	6.52702e-05	0.00089633	DOWN	Not sure about the identify of this gene - Lrr, ribonuclease inhibitor (lrr=leucine rich repeat?) BLAST: PREDICTED: chondroadherin-like [Strongylocentrotus purpuratus] or PREDICTED: leucine-rich repeat-containing protein 15-like isoform X2 [Strongylocentrotus purpuratus] or PREDICTED: insulin-like growth factor-binding protein complex acid labile subunit isoform X1 [Acyrthosiphon pisum]
DNA metabolism	SPU_014802	Sp-Hlx	ENSP00000408248	ENSG00000136630	HLX	102	68	98	3	3	11	49.8711	-3.89964	0.575331	1.21773e-11	1.08534e-09	DOWN	Hlx, H2.0-like homeobox, Transcription factor required for TBX21/T-bet-dependent maturation of Th1 cells as well as maintenance of Th1-specific gene expression. Involved in embryogenesis and hematopoiesis. Not much else…
DNA metabolism	SPU_002677	Sp-Ptf1a	ENSP00000365687	ENSG00000168267	PTF1A	105	53	48	1	5	3	37.0822	-4.17902	0.652658	1.52278e-10	1.07559e-08	DOWN	pancreas specific transcription factor 1a-like, Sp-Ptf, This gene encodes a protein that is a component of the pancreas transcription factor 1 complex (PTF1) and is known to have a role in mammalian pancreatic development.
136	33
Immunity / lectins	SPU_007781	Sp-Srcr58	ENSP00000343175	ENSG00000187908	DMBT1	1	1	1	6	22	44	10.8148	3.33269	0.876449	0.000143247	0.00172766	UP	SRCR
Immunity / lectins	SPU_000428	Sp-Tlr004	ENSP00000296795	ENSG00000164342	TLR3	10	17	11	66	240	191	82.4855	3.32719	0.52285	1.97122e-10	1.35061e-08	UP	TLR
Immunity / lectins	SPU_021890	Sp-DMBT1, Sp-Srcr171	ENSP00000499403	ENSG00000187908	DMBT1	1	9	4	32	55	93	29.0615	3.14509	0.652657	1.44347e-06	3.45449e-05	UP	ImmuneSystem_Receptor_SRCR - PREDICTED: deleted in malignant brain tumors 1 protein [Strongylocentrotus purpuratus] The encoded protein precursor is a glycoprotein containing multiple scavenger receptor cysteine-rich (SRCR) domains separated by SRCR-interspersed domains (SID). May be considered as a candidate tumor suppressor gene for brain, lung, esophageal, gastric, and colorectal cancers. May …
Immunity / lectins	SPU_005462	Sp-Nlr65	ENSP00000443825	ENSG00000140853	NLRC5	6	16	12	201	40	92	61.2447	2.9384	0.629445	3.03792e-06	6.62606e-05	UP	NACHT and LRR containing protein GO function: Immune system receptor NLR - PREDICTED: NACHT, LRR and PYD domains-containing protein 3-like [Strongylocentrotus purpuratus]
Immunity / lectins	SPU_027511	Sp-Nlr119	ENSP00000441679	ENSG00000140853	NLRC5	0	1	1	6	13	21	6.25693	2.90007	0.951007	0.00229242	0.0165877	UP	NACHT and LRR containing protein
Immunity / lectins	SPU_001608	Sp-Nlr181	ENSP00000496533	ENSG00000167207	NOD2	10	27	5	57	89	276	66.8082	2.87299	0.593329	1.28445e-06	3.13252e-05	UP	This gene is a member of the Nod1/Apaf-1 family and encodes a protein with two caspase recruitment (CARD) domains and six leucine-rich repeats (LRRs). The protein is primarily expressed in the peripheral blood leukocytes. It plays a role in the immune response to intracellular bacterial lipopolysaccharides (LPS) by recognizing the muramyl dipeptide (MDP) derived from them and activating the NFKB …
Immunity / lectins	SPU_007370	Sp-Srcr17	ENSP00000347430	ENSG00000038945	MSR1	1	1	1	2	25	23	7.9285	2.80627	0.934678	0.00267869	0.0186651	UP	SRCR
Immunity / lectins	SPU_005596	Sp-Clect/Egf_7	ENSP00000453581	ENSG00000157766	ACAN	3	2	0	20	23	10	9.58776	2.6641	0.867754	0.00213983	0.0156821	UP	lectin
Immunity / lectins	SPU_004872	Sp-Nlr19	ENSP00000299481	ENSG00000158077	NLRP14	3	1	0	28	2	24	9.20185	2.6638	0.942555	0.00471112	0.0289221	UP	NACHT and LRR containing protein
Immunity / lectins	SPU_016717	Sp-Dhx58	ENSP00000369197	ENSG00000107201	DDX58	68	78	67	490	534	518	281.189	2.66301	0.333647	1.44523e-15	2.94542e-13	UP	DExD/H-Box Helicase 58, Probable ATP-Dependent RNA Helicase DDX58. DEAD box proteins, characterized by the conserved motif Asp-Glu-Ala-Asp (DEAD), are putative RNA helicases which are implicated in a number of cellular processes involving RNA binding and alteration of RNA secondary structure. This gene encodes a protein containing RNA helicase-DEAD box protein motifs and a caspase recruitment dom…
Immunity / lectins	SPU_011042	Sp-Sarm	ENSP00000468032	ENSG00000004139	SARM1	87	67	50	191	467	950	267.347	2.60083	0.456703	1.2352e-08	5.39192e-07	UP	Sterile alpha and TIR motif-containing, Negative regulator of MYD88- and TRIF-dependent toll-like receptor signaling pathway which plays a pivotal role in activating axonal degeneration following injury. Promotes Wallerian degeneration an injury-induced axonal death pathway which involves degeneration of an axon distal to the injury site. Can activate neuronal death in response to stress. Regulat…
Immunity / lectins	SPU_023641	Sp-Srcr198	ENSP00000442328	ENSG00000177675	CD163L1	6	10	5	35	63	59	27.8762	2.55465	0.577895	9.84231e-06	0.000181623	UP	SRCR
Immunity / lectins	SPU_006055	Sp-DMBT1, Sp-Srcr47		ENSG00000187908	DMBT1	29	36	33	124	214	382	123.488	2.54647	0.42088	1.44539e-09	7.9601e-08	UP	ImmuneSystem_Receptor_SRCR - PREDICTED: deleted in malignant brain tumors 1 protein [Strongylocentrotus purpuratus]
Immunity / lectins	SPU_019374	Sp-Srcr153	ENSP00000363585	ENSG00000165124	SVEP1	17	18	18	40	179	187	69.8262	2.53683	0.541004	2.74391e-06	6.0675e-05	UP	SRCR
Immunity / lectins	SPU_016955	Sp-Mfsd6l_2	ENSP00000330051	ENSG00000185156	MFSD6L	71	60	190	673	837	908	436.76	2.53503	0.482567	1.49463e-07	4.81123e-06	UP	major facilitator superfamily domain containing 6-like-2, Macrophage MHC class I receptor 2 homolog
Immunity / lectins	SPU_022567	Sp-Srcr194	ENSP00000275560	ENSG00000146700	SSC4D	2	6	3	17	21	48	14.5124	2.41068	0.722381	0.000846488	0.00743279	UP	SRCR
Immunity / lectins	SPU_018940	Sp-Clect/Tm_15	ENSP00000455897	ENSG00000260314	MRC1	1	2	1	7	23	8	6.78503	2.39024	0.913792	0.00890354	0.0462703	UP	Lectin
Immunity / lectins	SPU_021737	Sp-Hvcn1	ENSP00000242607	ENSG00000122986	HVCN1	3	4	1	5	23	42	11.3395	2.3841	0.825158	0.00386141	0.0248575	UP	Hydrogen Voltage Gated Channel 1. Mediates the voltage-dependent proton permeability of excitable membranes. Forms a proton-selective channel through which protons may pass in accordance with their electrochemical gradient. Proton efflux, accompanied by membrane depolarization, facilitates acute production of reactive oxygen species in phagocytosis.This gene encodes a voltage-gated protein channe…
Immunity / lectins	SPU_014859	Sp-Srcr118	ENSP00000470226	ENSG00000179954	SSC5D	25	26	32	135	179	186	92.6671	2.33503	0.407214	9.79953e-09	4.4225e-07	UP	SRCR
Immunity / lectins	SPU_000492	Sp-Srcr2	ENSP00000357156	ENSG00000073754	CD5L	2	1	3	5	13	39	9.08271	2.30508	0.867966	0.00791393	0.0423886	UP	SRCR
Immunity / lectins	SPU_024439	Sp-Sirpb/GL1	ENSP00000455568	ENSG00000101307	SIRPB1	13	17	29	89	137	135	66.7551	2.29129	0.485303	2.34266e-06	5.27874e-05	UP	Signal Regulatory Protein Beta 1. The protein encoded by this gene is a member of the signal-regulatory-protein (SIRP) family, and also belongs to the immunoglobulin superfamily. SIRP family members are receptor-type transmembrane glycoproteins known to be involved in the negative regulation of receptor tyrosine kinase-coupled signaling processes. This protein was found to interact with TYROBP/DA…
Immunity / lectins	SPU_024179	Sp-Mmr2L	ENSP00000376141	ENSG00000151690	MFSD6	45	43	48	252	219	310	145.76	2.29028	0.366192	3.99218e-10	2.51452e-08	UP	Mmr2, macrophage MHC receptor 2-like, MFSD6 (Major Facilitator Superfamily Domain Containing 6) is a Protein Coding gene. .not much else on this gene
Immunity / lectins	SPU_021225	Sp-Tlr109	ENSP00000340328	ENSG00000188937	NYX	4	1	7	35	25	23	15.7547	2.25594	0.74703	0.00252869	0.0178453	UP	TLR
Immunity / lectins	SPU_003963	Sp-Srcr29	ENSP00000377512	ENSG00000115318	LOXL3	28	33	13	95	155	158	75.5314	2.23807	0.441859	4.08139e-07	1.16569e-05	UP	SRCR
Immunity / lectins	SPU_009013	Sp-Otud5	ENSP00000365671	ENSG00000068308	OTUD5	9	16	8	39	73	69	33.5508	2.16984	0.537241	5.37109e-05	0.000764157	UP	OTU domain containing 5. This gene encodes a member of the OTU (ovarian tumor) domain-containing cysteine protease superfamily. The OTU domain confers deubiquitinase activity and the encoded protein has been shown to suppress the type I interferon-dependent innate immune response by cleaving the polyubiquitin chain from an essential type I interferon adaptor protein. Cleavage results in disassoci…
Immunity / lectins	SPU_012257	Sp-Tlr068	ENSP00000427548	ENSG00000145147	SLIT2	21	20	10	59	110	98	50.1027	2.13717	0.486873	1.13571e-05	0.000203353	UP	TLR
Immunity / lectins	SPU_028060	Sp-Nlr122	ENSP00000465463	ENSG00000160505	NLRP4	13	7	9	45	53	60	29.7546	2.12452	0.549582	0.000110769	0.00140229	UP	NACHT and LRR containing protein
Immunity / lectins	SPU_006799	S-TRIM56	ENSP00000483707	ENSG00000101871	MID1	4	6	1	12	30	24	12.0021	2.1128	0.765078	0.00575283	0.0334828	UP	PREDICTED: E3 ubiquitin-protein ligase TRIM56-like [Strongylocentrotus purpuratus]. TRIM56 (Tripartite Motif Containing 56) is a Protein Coding gene. Among its related pathways are Innate Immune System and Cytosolic sensors of pathogen-associated DNA. Gene Ontology (GO) annotations related to this gene include ubiquitin-protein transferase activity. E3 ubiquitin-protein ligase that plays a key ro…
Immunity / lectins	SPU_020916	Sp-Nlr1	ENSP00000375703	ENSG00000162711	NLRP3	63	64	70	67	176	997	201.524	2.08025	0.610941	0.000661657	0.00609063	UP	NACHT and LRR containing protein
Immunity / lectins	SPU_006531	Sp-Srcr50	ENSP00000264094	ENSG00000115318	LOXL3	7	12	22	22	100	121	43.2771	2.07647	0.629777	0.00097672	0.00831837	UP	SRCR
Immunity / lectins	SPU_030065	Sp-Triad_2	ENSP00000404602	ENSG00000011275	RNF216	21	24	13	63	82	150	53.951	2.0592	0.464084	9.11633e-06	0.000169985	UP	Sp-Triad_2 Synonyms: UBCE7IP1, acts as an E3 ubiquitin ligase, which accepts ubiquitin from specific E2 ubiquitin-conjugating enzymes, and then transfers it to substrates promoting their degradation by the proteasome. Promotes degradation of TRAF3, TLR4 and TLR9. Contributes to the regulation of antiviral responses. Down-regulates activation of NF-kappa-B, IRF3 activation and IFNB production. Iso…
Immunity / lectins	SPU_019054	Sp-Ankrd17L	ENSP00000351416	ENSG00000132466	ANKRD17	5	6	7	17	58	24	18.9387	2.05152	0.694567	0.00314026	0.021109	UP	Ankyrin Repeat Domain 17. It has been suggested that this protein plays a role in both DNA replication and in both anti-viral and anti-bacterial innate immune pathways.Gene Ontology (GO) annotations related to this gene include nucleic acid binding and RNA binding. Could play pivotal roles in cell cycle and DNA regulation (PubMed:19150984). Involved in innate immune defense against viruse by posi…
Immunity / lectins	SPU_002976	Sp-CFB/Sp-Hypp_1423	ENSP00000364604	ENSG00000204359	CFB	517	840	513	3795	1964	2613	1674.6	2.02385	0.385159	1.48362e-07	4.78543e-06	UP	hypothetical protein-1423; complement factor B-like. PREDICTED: CUB and sushi domain-containing protein 2 [Strongylocentrotus purpuratus]. The protein encoded by this gene is thought to be involved in the control of complement. Defects in this gene have been associated with schizophrenia. Diseases associated with CSMD2 include Benign Adult Familial Myoclonic Epilepsy and Schizophrenia.
Immunity / lectins	SPU_008547	Sp-Nlr50	ENSP00000429545	ENSG00000249437	NAIP	30	80	27	176	191	267	120.41	2.01898	0.430139	2.68191e-06	5.94685e-05	UP	NACHT and LRR containing protein
Immunity / lectins	SPU_010101	Sp-Clect_22	ENSP00000265077	ENSG00000038427	VCAN	23	56	15	2	8	9	18.2117	-2.14407	0.697903	0.00212521	0.0155964	DOWN	lectin
Immunity / lectins	SPU_005127	Sp-EchdL4	ENSP00000331210	ENSG00000132692	BCAN	1248	1983	520	111	347	371	742.058	-2.19626	0.463547	2.15906e-06	4.91698e-05	DOWN	echinoidin-like, Sp-EchL4
Immunity / lectins	SPU_028844	Sp-Ccp/Zp_3	ENSP00000256785	ENSG00000134389	CFHR5	445	702	524	25	171	173	341.857	-2.24881	0.509566	1.01862e-05	0.000186458	DOWN	PREDICTED: oncoprotein-induced transcript 3 protein [Strongylocentrotus purpuratus]. Complement Factor H Related 5. Involved in complement regulation. The dimerized forms have avidity for tissue-bound complement fragments and efficiently compete with the physiological complement inhibitor CFH.This protein co-localizes with C3, binds C3b in a dose-dependent manner, and is recruited to tissues dama…
Immunity / lectins	SPU_006306	Sp-Gal/lec3	ENSP00000342139	ENSG00000116977	LGALS8	8847	6981	4789	1250	1501	1579	4212.81	-2.32936	0.315241	1.47783e-13	1.96208e-11	DOWN	Gal/lec3, some kind of lectin
Immunity / lectins	SPU_028432	Sp-Clect_56	ENSP00000490375	ENSG00000261210	CLEC19A	1832	1169	1557	43	304	478	921.906	-2.57423	0.543167	2.1446e-06	4.88752e-05	DOWN	Sp-Clect_56, This gene encodes a member of the C-type lectin/C-type lectin-like domain (CTL/CTLD) superfamily. Members of this family share a common protein fold and have diverse functions, such as cell adhesion, cell-cell signaling, glycoprotein turnover, and roles in inflammation and immune response.
Immunity / lectins	SPU_012852	Sp-strongylocin	no hit	no hit		1830	2441	1198	30	356	519	1052.14	-2.60589	0.582429	7.67099e-06	0.000146144	DOWN	Strongylocentrotus purpuratus strongylocin 1 (LOC752633), mRNA Sequence ID: NM_001170817.2 100% coverage 99% identity (note this is a short sequence). The two peptides (named strongylocins 1 and 2) are sea urchin antimicrobial peptide isolated from coelomocyte extracts. The native strongylocins are cationic, defensin-like peptides (cysteine-rich), but show no similarity to other known AMPs. Stron…
Immunity / lectins	SPU_022147	Sp-Srcr178	ENSP00000374274	ENSG00000179954	SSC5D	23	55	13	4	6	0	16.5674	-2.61932	0.800215	0.0010631	0.00889772	DOWN	SRCR
Immunity / lectins	SPU_021526	Sp-Ams	ENSP00000252854	ENSG00000130558	OLFM1	3034	2527	2536	48	745	430	1597.23	-2.68547	0.588965	5.12418e-06	0.000104044	DOWN	Ams, amassin, Facilitates clotting of coelomoctes. Amassin forms large disulfide-bonded aggregates that adhere coelomocytes to each other. Clotting is thought to be a defense mechanism against loss of coelomic fluid if the body wall is punctured, and it may also function in the cellular encapsulation of foreign material and microbes.
Immunity / lectins	SPU_018238	Sp-TlrL_11	ENSP00000399441	ENSG00000186105	LRRC70	23	266	214	1	32	32	96.2714	-2.74681	0.742353	0.000215479	0.00242344	DOWN	TLR
Immunity / lectins	SPU_009316	Sp-Strongylocin2	no hit	no hit		1518	1923	1371	70	269	378	930.353	-2.84313	0.440325	1.06876e-10	7.71941e-09	DOWN	antimicrobial peptide strongylocin 2, SpStrongylocin 2
Immunity / lectins	SPU_001588	Sp-GramarL2	ENSP00000482424	ENSG00000178297	TMPRSS9	62	29	55	4	10	3	28.8399	-2.91216	0.656269	9.10293e-06	0.000169858	DOWN	GramarL2, PREDICTED: transmembrane protease serine 11G [Strongylocentrotus purpuratus]. The protein encoded by this gene is a membrane-bound type II serine polyprotease that is cleaved to release three different proteases. Two of the proteases are active and can be inhibited by serine protease inhibitors, and one is thought to be catalytically inactive. This gene enhances the invasive capability …
Immunity / lectins	SPU_015123	Sp-DMBT1 or Sp-Srcr123	ENSP00000499397	ENSG00000187908	DMBT1	114	231	359	13	32	50	140.229	-2.96508	0.523144	1.44641e-08	6.21221e-07	DOWN	ImmuneSystem_Receptor_SRCR - PREDICTED: deleted in malignant brain tumors 1 protein [Strongylocentrotus purpuratus]
Immunity / lectins	SPU_004013	Sp-Clec4A	ENSP00000247243	ENSG00000111729	CLEC4A	10	4	15	1	0	0	5.51424	-3.0842	1.00833	0.00222283	0.0162014	DOWN	lectin
Immunity / lectins	SPU_000542	Sp-Clect/Pan_7	ENSP00000446890	ENSG00000258227	CLEC5A	33	22	23	0	4	3	14.644	-3.10473	0.770366	5.57279e-05	0.000788982	DOWN	lectin
Immunity / lectins	SPU_006538	Sp-DMBT1 or Sp-Srcr51	ENSP00000499747	ENSG00000187908	DMBT1	1535	2777	1150	76	246	291	1003.68	-3.18092	0.429994	1.38665e-13	1.85025e-11	DOWN	SRCR51, ImmuneSystem_Receptor_SRCR - PREDICTED: deleted in malignant brain tumors 1 protein [Strongylocentrotus purpuratus]
Immunity / lectins	SPU_000751	Sp-MacpfD1	no hit	no hit		29	13	16	0	1	3	10.7038	-3.25498	0.857245	0.000146447	0.0017616	DOWN	MacpfD1, no functional information found
Immunity / lectins	SPU_007840	Sp-Srcr45	ENSP00000369746	ENSG00000168079	SCARA5	13	8	6	0	0	0	4.64639	-3.50384	1.05079	0.000854586	0.00747926	DOWN	SRCR
Immunity / lectins	SPU_015325	Sp-Srcr124	ENSP00000301396	ENSG00000141456	PELP1	20	10	3	0	0	0	5.55453	-3.64907	1.04637	0.000487796	0.00469638	DOWN	SRCR
34	18
Metabolism	SPU_012374	Sp-Scube	ENSP00000354080	ENSG00000159307	SCUBE1	19	30	9	696	694	584	326.845	4.82732	0.424421	5.64162e-30	8.20522e-27	UP	Scube - signal peptide,CUB domain,EGF-like/CEGP, encodes a cell surface glycoprotein that is a member of the SCUBE (signal peptide, CUB domain, EGF (epidermal growth factor)-like protein) family.
Metabolism	SPU_019914	Sp-Tdo2	ENSP00000460086	ENSG00000262635	TDO2	1	4	2	40	80	92	33.4057	4.23301	0.659484	1.37466e-10	9.77447e-09	UP	Tryptophan 2,3-dioxygenase (Tryptophan pyrrolase) (Tryptophanase)(Tryptophan oxygenase) (Tryptamin 2,3-dioxygenase) (TRPO), This gene encodes a heme enzyme that plays a critical role in tryptophan metabolism by catalyzing the first and rate-limiting step of the kynurenine pathway.
Metabolism	SPU_026800	Sp-Amy_9	ENSP00000354610	ENSG00000240038	AMY2B	0	0	0	42	20	1	11.2116	4.15804	1.02936	5.35779e-05	0.000763282	UP	Amylase Alpha 2B (Pancreatic). Amylases are secreted proteins that hydrolyze 1,4-alpha-glucoside bonds in oligosaccharides and polysaccharides, and thus catalyze the first step in digestion of dietary starch and glycogen. The human genome has a cluster of several amylase genes that are expressed at high levels in either salivary gland or pancreas. Among its related pathways are Carbohydrate diges…
Metabolism	SPU_025704	Sp-Sec14l2	ENSP00000385186	ENSG00000100003	SEC14L2	1	2	1	21	58	45	19.8297	4.02809	0.76715	1.515e-07	4.87189e-06	UP	SEC14-like 2 (S. cerevisiae), This gene encodes a cytosolic protein which belongs to a family of lipid-binding proteins including Sec14p, alpha-tocopherol transfer protein, and cellular retinol-binding protein. The encoded protein stimulates squalene monooxygenase which is a downstream enzyme in the cholesterol biosynthetic pathway may regulate cholesterol biosynthesis. Binds with high affinity t…
Metabolism	SPU_021503	Sp-ARFGEF or Sp-Kiaa1244L		ENSG00000112379	ARFGEF3	2	2	2	32	51	42	20.7013	3.69361	0.706378	1.70479e-07	5.40082e-06	UP	ARFGEF family member 3 (partial), brefeldin A-inhibited guanine nucleotide-exchange protein 3 (Big3), Participates in the regulation of systemic glucose homeostasis, where it negatively regulates insulin granule biogenesis in pancreatic islet beta cells (By similarity). Also regulates glucagon granule production in pancreatic alpha cells (By similarity). Inhibits nuclear translocation of the tran…
Metabolism	SPU_001669	Sp-Slc4a11	ENSP00000476859	ENSG00000088836	SLC4A11	24	32	43	289	930	423	278.315	3.68411	0.493285	8.10968e-14	1.15327e-11	UP	solute carrier family 4, sodium bicarbonate cotransporter-like member 11, This gene encodes a voltage-regulated, electrogenic sodium-coupled borate cotransporter that is essential for borate homeostasis, cell growth and cell proliferation. Mutations in this gene have been associated with a number of endothelial corneal dystrophies including recessive corneal endothelial dystrophy 2, corneal dystr…
Metabolism	SPU_000684	Sp-ABHD15	ENSP00000302657	ENSG00000168792	ABHD15	4	5	4	51	64	106	35.6217	3.59165	0.577131	4.86856e-10	3.00153e-08	UP	hypothetical protein-1274 - esterase-lipase superfamily BLAST: PREDICTED: Strongylocentrotus purpuratus abhydrolase domain-containing protein 15-like (LOC100892867), mRNA Sequence ID: ref|XM_003724730.2| 100% coverage 100% identity ABHD15 (Abhydrolase Domain Containing 15) is a Protein Coding gene. GO annotations related to this gene include hydrolase activity. Lipase that preferentially hydrolys…
Metabolism	SPU_000282	Sp-Cry1/2L	ENSP00000008527	ENSG00000008405	CRY1	7	14	13	59	172	266	78.7979	3.3906	0.536908	2.70091e-10	1.77092e-08	UP	Cryptochrome 1, Photolyase-like. This gene encodes a flavin adenine dinucleotide-binding protein that is a key component of the circadian core oscillator complex, which regulates the circadian clock. This gene is upregulated by CLOCK/ARNTL heterodimers but then represses this upregulation in a feedback loop using PER/CRY heterodimers to interact with CLOCK/ARNTL. ranscriptional repressor which fo…
Metabolism	SPU_021537	Sp-Mtmr9l	ENSP00000221086	ENSG00000104643	MTMR9	305	527	284	6496	2109	3176	2139.92	3.20858	0.463295	4.3421e-12	4.4106e-10	UP	Myotubularin Related Protein 9. Acts as an adapter for myotubularin-related phosphatases (PubMed:19038970, PubMed:22647598). Increases lipid phosphatase MTMR6 catalytic activity, specifically towards phosphatidylinositol 3,5-bisphosphate, and MTMR6 binding affinity for phosphorylated phosphatidylinositols (PubMed:19038970, PubMed:22647598). Positively regulates lipid phosphatase MTMR7 catalytic a…
Metabolism	SPU_021351	Sp-Acel_4	ENSP00000290863	ENSG00000159640	ACE	9	13	9	82	159	109	60.537	3.18325	0.500363	1.99309e-10	1.36267e-08	UP	angiotensin I converting enzyme precursor, Converts angiotensin I to angiotensin II by release of the terminal His-Leu, this results in an increase of the vasoconstrictor activity of angiotensin. Also able to inactivate bradykinin, a potent vasodilator. Has also a glycosidase activity which releases GPI-anchored proteins from the membrane by cleaving the mannose linkage in the GPI moiety.
Metabolism	SPU_021238	Sp-Big3	ENSP00000251691	ENSG00000112379	ARFGEF3	7	9	4	40	118	79	40.2505	3.16362	0.587114	7.10765e-08	2.50466e-06	UP	Sp-Arfgef3, ARFGEF family member 3, brefeldin A-inhibited guanine nucleotide-exchange protein 3, Sp-Big3, Participates in the regulation of systemic glucose homeostasis, where it negatively regulates insulin granule biogenesis in pancreatic islet beta cells (By similarity). Also regulates glucagon granule production in pancreatic alpha cells (By similarity). Inhibits nuclear translocation of the …
Metabolism	SPU_000779	Sp-Gba2L	ENSP00000367334	ENSG00000070610	GBA2	12	20	12	82	297	108	85.4379	3.13575	0.556887	1.79319e-08	7.50024e-07	UP	glucosidase beta 2 (non-lysosomal glucosylceramidase). This putative transmembrane protein is thought to play a role in carbohydrate transport and metabolism. This gene encodes a microsomal beta-glucosidase that catalyzes the hydrolysis of bile acid 3-O-glucosides as endogenous compounds.
Metabolism	SPU_003153	Sp-Dirc2	ENSP00000261038	ENSG00000138463	SLC49A4	21	32	27	203	246	393	141.611	3.10736	0.382508	4.52436e-16	1.00532e-13	UP	disrupted in renal carcinoma 2, This gene encodes a membrane-bound protein from the major facilitator superfamily of transporters. Disruption of this gene has been associated with renal cell carcinomas.
Metabolism	SPU_019996	Sp-AAT	ENSP00000363891	ENSG00000157637	SLC38A10	13	5	3	52	76	116	40.4061	3.08903	0.579907	9.99776e-08	3.40317e-06	UP	AAT, amino acid transporter (mosquito)-like,
Metabolism	SPU_013634	Sp-Osbpl8	ENSP00000376939	ENSG00000091039	OSBPL8	26	32	19	175	352	241	134.118	3.07475	0.425033	4.68502e-13	5.57274e-11	UP	Oxysterol Binding Protein Like 8. Lipid transporter involved in lipid countertransport between the endoplasmic reticulum and the plasma membrane: specifically exchanges phosphatidylserine with phosphatidylinositol 4-phosphate (PI4P), delivering phosphatidylserine to the plasma membrane in exchange for PI4P, which is degraded by the SAC1/SACM1L phosphatase in the endoplasmic reticulum. It binds mu…
Metabolism	SPU_027635	Sp-Alpl_2	ENSP00000363973	ENSG00000162551	ALPL	49	96	93	1216	396	713	421.867	3.02872	0.48445	4.05579e-10	2.54457e-08	UP	Alkaline Phosphatase, Tissue-Nonspecific Isozyme. This gene encodes a member of the alkaline phosphatase family of proteins. There are at least four distinct but related alkaline phosphatases: intestinal, placental, placental-like, and liver/bone/kidney (tissue non-specific). The first three are located together on chromosome 2, while the tissue non-specific form is located on chromosome 1. The p…
Metabolism	SPU_027682	Sp-Aacs	ENSP00000324842	ENSG00000081760	AACS	5	2	1	8	61	42	18.2335	3.02207	0.792943	0.000138291	0.00167737	UP	Acetoacetyl-CoA Synthetase. Activates acetoacetate to acetoacetyl-CoA. May be involved in utilizing ketone body for the fatty acid-synthesis during adipose tissue development. Among its related pathways are Regulation of lipid metabolism by Peroxisome proliferator-activated receptor alpha (PPARalpha) and Valine, leucine and isoleucine degradation.
Metabolism	SPU_015125	Sp-Gal3st1_6	ENSP00000385825	ENSG00000128242	GAL3ST1	23	10	10	124	218	83	76.9761	2.989	0.554847	7.16153e-08	2.5181e-06	UP	galactose-3-O-sulfotransferase 1-6, This gene encodes galactosylceramide sulfotransferase, which catalyzes the sulfation of membrane glycolipids including the final step in the synthesis of sulfatide, a major lipid component of the myelin sheath.
Metabolism	SPU_001279	Sp-Slc12a8	ENSP00000377112	ENSG00000221955	SLC12A8	32	46	47	373	302	443	196.647	2.91379	0.37207	4.82868e-15	8.42948e-13	UP	solute carrier family 12, member 8 (cation-chloride cotransporter). Cation/chloride cotransporter that may play a role in the control of keratinocyte proliferation.
Metabolism	SPU_026556	Sp-Atp9b	ENSP00000304500	ENSG00000166377	ATP9B	7	5	5	22	89	67	30.205	2.89515	0.639028	5.88313e-06	0.000117285	UP	ATPase Phospholipid Transporting 9B. Among its related pathways are Ion channel transport and Transport of glucose and other sugars, bile salts and organic acids, metal ions and amine compounds. Gene Ontology (GO) annotations related to this gene include nucleotide binding and cation-transporting ATPase activity.
Metabolism	SPU_023094	Sp-SLC38A11	ENSP00000306178	ENSG00000169507	SLC38A11	26	36	47	171	378	460	171.451	2.86068	0.435539	5.09494e-11	3.95096e-09	UP	PREDICTED: Strongylocentrotus purpuratus putative sodium-coupled neutral amino acid transporter 11 (LOC583577), transcript variant X4, mRNA Sequence ID: ref|XM_011684695.1|
Metabolism	SPU_015826	Sp-Nagk	ENSP00000244204	ENSG00000124357	NAGK	39	102	23	376	388	580	233.504	2.81791	0.443267	2.05533e-10	1.39331e-08	UP	N-Acetylglucosamine Kinase. Converts endogenous N-acetylglucosamine (GlcNAc), a major component of complex carbohydrates, from lysosomal degradation or nutritional sources into GlcNAc 6-phosphate. Among its related pathways are Synthesis of substrates in N-glycan biosythesis and Transport to the Golgi and subsequent modification. Gene Ontology (GO) annotations related to this gene include N-acylm…
Metabolism	SPU_015293	Sp-FaMeT	no hit	no hit		0	4	1	0	64	20	13.9184	2.77227	0.981481	0.00473424	0.0290139	UP	farnesoic acid O-methyltransferase (Crustacean). The isoprenoid methyl farnesoate (MF) has been implicated in the regulation of crustacean development and reproduction in conjunction with eyestalk molt inhibiting hormones and ecdysteroids. Farnesoic acid O-methyltransferase (FAMeT) catalyzes the methylation of farnesoic acid (FA) to produce MF in the terminal step of MF synthesis.
Metabolism	SPU_003711	Sp-SLC6A6	ENSP00000403041	ENSG00000130821	SLC6A8	23	28	14	213	134	166	93.485	2.7701	0.448933	6.81118e-10	4.09657e-08	UP	It is annotated as GABA transporter, but the closest match when BlastP is PREDICTED: sodium- and chloride-dependent taurine transporter (Solute Carrier Family 6 Member 6) [Strongylocentrotus purpuratus]. Taurine, an amino acid important in several of the body's metabolic processes, is thought to have antioxidant properties. The protein encoded by this gene is a gamma-aminobutyric acid (GABA) tran…
Metabolism	SPU_010687	Sp-Dhcr7	ENSP00000384739	ENSG00000172893	DHCR7	91	58	62	455	443	823	297.989	2.74766	0.362338	3.37265e-14	5.07094e-12	UP	7-Dehydrocholesterol Reductase. Delta7-Dehydrocholesterol reductase (DHCR) is a membrane-bound enzyme that catalyzes the final step of cholesterol biosynthesis (the reduction of the C7-8 double bond in 7-dehydrocholesterol to form cholesterol), using NADPH as a cofactor. DHCR is ubiquitously expressed.
Metabolism	SPU_008222	Sp-C10orf112L	ENSP00000412763	ENSG00000204740	MALRD1	2	2	4	27	22	33	14.2403	2.74615	0.731556	0.000174137	0.00202835	UP	human chromosome 10 open reading frame 112-like; MAM domain containing protein. This gene encodes a conserved protein that features multiple MAM (meprin-A5-protein tyrosine phosphatase mu) and LDLR A2 (low density lipoprotein receptor A2) domains. Expression of this gene is enriched in the small intestine and is upregulated during differentiation of a human cell line that exhibits properties of i…
Metabolism	SPU_008159	Sp-Kcnk13	ENSP00000327611	ENSG00000184261	KCNK12	5	10	4	17	82	77	29.5844	2.73351	0.65585	3.07432e-05	0.000476133	UP	Potassium channel subfamily K member 13 (Tandem pore domain halothane inhibited potassium channel 1) (THIK-1). Potassium channels represent the most complex class of voltage-gated ion channels from both functional and structural standpoints. Their diverse functions include regulating neurotransmitter release, heart rate, insulin secretion, neuronal excitability, epithelial electrolyte transport, …
Metabolism	SPU_008212	Sp-Agtr1	ENSP00000480971	ENSG00000278195	SSTR3	11	15	9	42	115	142	50.6449	2.72132	0.527488	2.4824e-07	7.54315e-06	UP	AGTR1 Family Member: angiotensin II receptor, Angiotensin II is a potent vasopressor hormone and a primary regulator of aldosterone secretion. It is an important effector controlling blood pressure and volume in the cardiovascular system. It acts through at least two types of receptors. This gene encodes the type 1 receptor which is thought to mediate the major cardiovascular effects of angiotens…
Metabolism	SPU_003415	Sp-Ampd2	ENSP00000436541	ENSG00000116337	AMPD2	51	54	57	235	451	609	223.159	2.69781	0.381262	1.4836e-12	1.63692e-10	UP	AMP deaminase 2 (AMP deaminase), The protein encoded by this gene is important in purine metabolism by converting AMP to IMP.
Metabolism	SPU_005290	Sp-Slc7a9	ENSP00000464822	ENSG00000021488	SLC7A9	15	19	37	81	292	218	103.64	2.64427	0.539279	9.42178e-07	2.39832e-05	UP	B(0,+)-type amino acid transporter 1 (B(0,+)AT) (Glycoprotein-associated amino acid transporter b0,+AT1). This gene encodes a protein that belongs to a family of light subunits of amino acid transporters. This protein plays a role in the high-affinity and sodium-independent transport of cystine and neutral and dibasic amino acids, and appears to function in the reabsorption of cystine in the kidn…
Metabolism	SPU_028759	Sp-Aadac_4	ENSP00000418571	ENSG00000144959	NCEH1	18	25	32	85	325	180	105.482	2.6289	0.523408	5.09606e-07	1.42052e-05	UP	arylacetamide deacetylase-4; neutral cholesterol ester hydrolase 1, Hydrolyzes 2-acetyl monoalkylglycerol ether, the penultimate precursor of the pathway for de novo synthesis of platelet-activating factor. May be responsible for cholesterol ester hydrolysis in macrophages, thereby contributing to the development of atherosclerosis. Also involved in organ detoxification by hydrolyzing exogenous o…
Metabolism	SPU_006845	Sp-Slc9a2	ENSP00000299798	ENSG00000135740	SLC9A5	41	64	40	184	367	522	185.232	2.60683	0.395325	4.27693e-11	3.36238e-09	UP	Sodium/hydrogen exchanger 2 (Na(+)/H(+) exchanger 2) (NHE-2) (Solute carrier family 9 member 2) (H7), Involved in pH regulation to eliminate acids generated by active metabolism or to counter adverse environmental conditions. Major proton extruding system driven by the inward sodium ion chemical gradient. Seems to play an important role in colonic sodium absorption.
Metabolism	SPU_003803	Sp-Ppat	ENSP00000264220	ENSG00000128059	PPAT	22	39	29	168	187	299	115.155	2.60001	0.389616	2.50157e-11	2.07903e-09	UP	Amidophosphoribosyltransferase precursor (Glutamine phosphoribosylpyrophosphate amidotransferase) (ATASE) (GPAT), The protein encoded by this gene is a member of the purine/pyrimidine phosphoribosyltransferase family. It is a regulatory allosteric enzyme that catalyzes the first step of de novo purine nucleotide biosythetic pathway.
Metabolism	SPU_010109	Sp-Zdhhc2	ENSP00000262096	ENSG00000104219	ZDHHC2	93	76	47	372	526	596	267.853	2.57358	0.352205	2.73042e-13	3.39943e-11	UP	ZDHHC2 (Zinc Finger DHHC-Type Containing 2) is a Protein Coding gene. Among its related pathways are Surfactant metabolism and Metabolism of proteins. Gene Ontology (GO) annotations related to this gene include palmitoyltransferase activity. Palmitoyltransferase specific for GAP43 and DLG4/PSD95.
Metabolism	SPU_021020	Sp-Slc30a3_2	ENSP00000363394	ENSG00000158014	SLC30A2	161	169	60	1121	563	883	477.031	2.5463	0.433037	4.10003e-09	2.01519e-07	UP	Solute Carrier Family 30 (Zinc Transporter), Member 2. The encoded protein plays a role in secreting zinc into breast milk.Diseases associated with SLC30A2 include Zinc Deficiency, Transient Neonatal and Acrodermatitis Enteropathica, Zinc-Deficiency Type. Among its related pathways are Metal ion SLC transporters and Transport of glucose and other sugars, bile salts and organic acids, metal ions a…
Metabolism	SPU_007683	Sp-Acsl5	ENSP00000346680	ENSG00000197142	ACSL5	18	22	25	158	83	236	84.1058	2.54549	0.470333	6.22862e-08	2.2243e-06	UP	Long-chain-fatty-acid--CoA ligase 5 (Long-chain acyl-CoA synthetase 5) (LACS 5)
Metabolism	SPU_003625	Sp-Osbpl6_1	ENSP00000190611	ENSG00000079156	OSBPL6	48	52	46	278	361	342	179.588	2.53946	0.350918	4.59983e-13	5.49182e-11	UP	Oxysterol binding protein-related protein 6 (OSBP-related protein 6) (ORP-6). This gene encodes a member of the oxysterol-binding protein (OSBP) family, a group of intracellular lipid receptors. Among its related pathways are Synthesis of bile acids and bile salts and Metabolism. Gene Ontology (GO) annotations related to this gene include lipid binding. Weakly binds 25-hydroxycholesterol.
Metabolism	SPU_017058	Sp-Cbs	ENSP00000381225	ENSG00000160200	CBS	42	12	42	133	266	347	129.802	2.53442	0.514677	8.46628e-07	2.18515e-05	UP	Cystathionine beta-synthase (Serine sulfhydrase) (Beta-thionase), The protein encoded by this gene acts as a homotetramer to catalyze the conversion of homocysteine to cystathionine, the first step in the transsulfuration pathway. This catabolic route allows the elimination of L-methionine and the toxic metabolite L-homocysteine. Also involved in the production of hydrogen sulfide, a gasotransmit…
Metabolism	SPU_023617	Sp-Abca3a	ENSP00000301732	ENSG00000167972	ABCA3	19	32	29	171	176	185	97.9723	2.50296	0.411063	1.13613e-09	6.46845e-08	UP	ABCA3 PREDICTED: Strongylocentrotus purpuratus ATP-binding cassette sub-family A member 3 (LOC586285), mRNA Sequence ID: ref|XM_786072.4|, 100% coverage 100% identity. Plays an important role in the formation of pulmonary surfactant, probably by transporting lipids such as cholesterol.
Metabolism	SPU_019141	Sp-Atp8a1_1	ENSP00000264449	ENSG00000124406	ATP8A1	51	53	50	198	423	421	186.462	2.49571	0.384272	8.32266e-11	6.12185e-09	UP	ATPase Phospholipid Transporting 8A1 also called ATPase, Aminophospholipid Transporter (APLT), Class I, Type 8A, Member 1 . The protein encoded by this gene is a member of the third subfamily of P-type ATPases and acts to transport amphipaths, such as phosphatidylserine. Catalytic component of a P4-ATPase flippase complex which catalyzes the hydrolysis of ATP coupled to the transport of aminophos…
Metabolism	SPU_014036	Sp-Nbc	ENSP00000407382	ENSG00000033867	SLC4A7	103	135	94	683	684	726	387.938	2.4848	0.316827	4.40786e-15	7.74935e-13	UP	Solute Carrier Family 4 Member 7, Sodium Bicarbonate Cotransporter 2b. This locus encodes a sodium bicarbonate cotransporter. The encoded transmembrane protein appears to transport sodium and bicarbonate ions in a 1:1 ratio, and is thus considered an electroneutral cotransporter. The encoded protein likely plays a critical role in regulation of intracellular pH involved in visual and auditory sen…
Metabolism	SPU_013460	Sp-Slc19a2	ENSP00000495385	ENSG00000135917	SLC19A3	6	6	21	92	82	71	45.6843	2.48055	0.602294	3.8133e-05	0.00056883	UP	Thiamine transporter 1 (THTR-1) (ThTr1) (Thiamine carrier 1) (TC1)(Solute carrier family 19 member 2), High-affinity transporter for the intake of thiamine. Thiamine or vitamin B1. Its phosphate derivatives are involved in many cellular processes. The best-characterized form is thiamine pyrophosphate (TPP), a coenzyme in the catabolism of sugars and amino acids. All living organisms use thiamine,…
Metabolism	SPU_000995	Sp-Ghr	ENSP00000294954	ENSG00000138039	LHCGR	27	33	30	209	139	241	107.656	2.46865	0.404162	1.00847e-09	5.80005e-08	UP	glycoprotein hormone receptor, Glycoprotein hormone receptors are members the rhodopsin-like G-protein coupled receptor (GPCR) family. They function as receptors for the pituitary hormones thyrotropin (TSH receptor), follitropin (FSH receptor) and lutropin (LH receptor). Glycoprotein hormones (or gonadotropins) are protein hormones, that includes the mammalian hormones follicle-stimulating hormon…
Metabolism	SPU_021759	Sp-Tat	ENSP00000348234	ENSG00000198650	TAT	31	31	32	198	173	230	110.657	2.44392	0.384318	2.02933e-10	1.38154e-08	UP	Tyrosine Aminotransferase. This nuclear gene encodes a mitochondrial protein tyrosine aminotransferase which is present in the liver and catalyzes the conversion of L-tyrosine into p-hydroxyphenylpyruvate.Transaminase involved in tyrosine breakdown. Converts tyrosine to p-hydroxyphenylpyruvate. Can catalyze the reverse reaction, using glutamic acid, with 2-oxoglutarate as cosubstrate (in vitro). …
Metabolism	SPU_011933	Sp-Atp13a3	ENSP00000416508	ENSG00000133657	ATP13A3	49	22	40	47	321	493	143.68	2.43711	0.592568	3.90895e-05	0.000580933	UP	ATPase 13A3. ATPase Family Homolog Up-Regulated In Senescence Cells 1. ATP13A3 is a member of the P-type ATPase family of proteins that transport a variety of cations across membranes.
Metabolism	SPU_008694	Sp-Pcyt1b	ENSP00000368439	ENSG00000102230	PCYT1B	12	13	4	44	87	59	34.803	2.41911	0.572561	2.38864e-05	0.000383104	UP	Choline-phosphate cytidylyltransferase B (Phosphorylcholine transferase B) (CTP:phosphocholine cytidylyltransferase B) (CT B) (CCT B) (CCT-beta). It is involved in the regulation of phosphatidylcholine biosynthesis. Among its related pathways are Glycerophospholipid biosynthesis and Metabolism.
Metabolism	SPU_027209	Sp-Mgll	ENSP00000497905	ENSG00000074416	MGLL	75	123	95	707	443	633	334.323	2.41659	0.372522	8.74994e-11	6.39205e-09	UP	Monoglyceride Lipase. This gene encodes a serine hydrolase of the AB hydrolase superfamily that catalyzes the conversion of monoacylglycerides to free fatty acids and glycerol. The encoded protein plays a critical role in several physiological processes including pain and nociperception through hydrolysis of the endocannabinoid 2-arachidonoylglycerol. Expression of this gene may play a role in ca…
Metabolism	SPU_020155	Sp-Slc7a8_2	ENSP00000391577	ENSG00000092068	SLC7A8	164	124	160	603	950	1345	517.179	2.40796	0.352665	8.61632e-12	8.01885e-10	UP	Large neutral amino acids transporter small subunit 2 (L-type amino acid transporter 2) (hLAT2), Sodium-independent, high-affinity transport of small and large neutral amino acids such as alanine, serine, threonine, cysteine, phenylalanine, tyrosine, leucine, arginine and tryptophan, when associated with SLC3A2/4F2hc. Acts as an amino acid exchanger. Has higher affinity for L-phenylalanine than L…
Metabolism	SPU_006153	Sp-Galk1	ENSP00000225614	ENSG00000108479	GALK1	35	27	21	120	199	188	93.1298	2.36882	0.414942	1.13768e-08	5.04186e-07	UP	Galactokinase (Galactose kinase), Galactokinase is a major enzyme for the metabolism of galactose and its deficiency causes congenital cataracts during infancy and presenile cataracts in the adult population
Metabolism	SPU_027946	Sp-Csad_1	ENSP00000267085	ENSG00000139631	CSAD	27	16	12	134	102	94	62.99	2.35585	0.497613	2.19823e-06	4.99552e-05	UP	Cysteine Sulfinic Acid Decarboxylase. This gene encodes a member of the group 2 decarboxylase family. A similar protein in rodents plays a role in multiple biological processes as the rate-limiting enzyme in taurine biosynthesis, catalyzing the decarboxylation of cysteinesulfinate to hypotaurine. Catalyzes the decarboxylation of L-aspartate, 3-sulfino-L-alanine (cysteine sulfinic acid), and L-cys…
Metabolism	SPU_028554	Sp-Pcyt2_1	ENSP00000331719	ENSG00000185813	PCYT2	75	60	33	293	246	476	183.441	2.35576	0.388324	1.30742e-09	7.29868e-08	UP	Ethanolamine-phosphate cytidylyltransferase (Phosphorylethanolamine transferase) (CTP:phosphoethanolamine cytidylyltransferase), This gene encodes an enzyme that catalyzes the formation of CDP-ethanolamine from CTP and phosphoethanolamine in the Kennedy pathway of phospholipid synthesis. Plays an important role in the biosynthesis of the phospholipid phosphatidylethanolamine. Catalyzes the format…
Metabolism	SPU_012072	Sp-Napepld	ENSP00000487770	ENSG00000275723	NAPEPLD	8	25	12	71	100	103	50.2042	2.34829	0.502065	2.90737e-06	6.38857e-05	UP	N-acyl-phosphatidylethanolamine phospholipase D, Hydrolyzes N-acyl-phosphatidylethanolamines (NAPEs) to produce N-acylethanolamines (NAEs) and phosphatidic acid. Responsible for the generation of anandamide (N-arachidonoylethanolamine), the ligand of cannabinoid and vanilloid receptors
Metabolism	SPU_022993	Sp-Cwh43	ENSP00000226432	ENSG00000109182	CWH43	55	136	32	453	387	408	235.613	2.33723	0.451821	2.30475e-07	7.03674e-06	UP	PREDICTED: PGAP2-interacting protein [Strongylocentrotus purpuratus] also called Cell Wall Biogenesis 43 N-Terminal Homolog (CWH43). Involved in the lipid remodeling steps of GPI-anchor maturation. Required for stable expression of GPI-anchored proteins at the cell surface. The protein encoded by this gene plays a role in the maturation of glycosylphosphatidylinositol (GPI) anchors on GPI-anchore…
Metabolism	SPU_000890	Sp-Osbpl9	ENSP00000360779	ENSG00000117859	OSBPL9	13	21	16	61	120	124	55.3717	2.32201	0.472608	8.96127e-07	2.29563e-05	UP	oxysterol-binding protein-like 9. This gene encodes a member of the oxysterol-binding protein (OSBP) family, a group of intracellular lipid receptors. his family member functions as a cholesterol transfer protein that regulates Golgi structure and function. Among its related pathways are Synthesis of bile acids and bile salts and Metabolism. Gene Ontology (GO) annotations related to this gene inc…
Metabolism	SPU_025799	Sp-Ttc39b_1	ENSP00000370231	ENSG00000155158	TTC39B	7	0	1	6	39	26	12.2506	2.30162	0.88842	0.00957846	0.0488133	UP	Tetratricopeptide Repeat Domain 39B. Regulates high density lipoprotein (HDL) cholesterol metabolism by promoting the ubiquitination and degradation of the oxysterols receptors LXR
Metabolism	SPU_012095	Sp-Aqp8	ENSP00000219660	ENSG00000103375	AQP8	2	6	6	50	21	21	17.8223	2.30082	0.72907	0.00160046	0.0124266	UP	Aquaporin 8. Aquaporin 8 (AQP8) is a water channel protein. Aquaporins are a family of small integral membrane proteins. Aquaporins (AQPs) are integral membrane proteins that facilitate the transport of water across biological membranes along an osmotic gradient. Among its related pathways are Aquaporin-mediated transport and Nanog in Mammalian ESC Pluripotency. Gene Ontology (GO) annotations rel…
Metabolism	SPU_027591	Sp-Aass_1	ENSP00000377040	ENSG00000008311	AASS	50	89	46	311	398	310	193.7	2.29936	0.382666	1.86912e-09	1.00011e-07	UP	Alpha-aminoadipic semialdehyde synthase, mitochondrial precursor (LKR/SDH) [Includes: Lysine ketoglutarate reductase (LOR) (LKR); Saccharopine dehydrogenase (SDH)], This gene encodes a bifunctional enzyme that catalyzes the first two steps in the mammalian lysine degradation pathway.
Metabolism	SPU_000009	Sp-Mfsd1	ENSP00000403117	ENSG00000118855	MFSD1	11	10	9	38	76	71	33.7584	2.2981	0.537474	1.90504e-05	0.000314853	UP	The major facilitator superfamily (MFS) is a superfamily of membrane transport proteins that facilitate movement of small solutes across cell membranes in response to chemiosmotic gradients. Major facilitator superfamily domain containing 1 (MFSD1, SMAP) is an Atypical solute carrier. It belongs to the major facilitator superfamily MFS Pfam Clan. MFSD1 has been identified in neuronal plasma membr…
Metabolism	SPU_002475	Sp-AccsL	ENSP00000368109	ENSG00000205126	ACCSL	4	14	6	35	46	66	26.3972	2.27012	0.594056	0.000132696	0.00162621	UP	1-aminocyclopropane-1-carboxylate synthase homolog (Arabidopsis)(non-functional)-like. ACCSL (1-Aminocyclopropane-1-Carboxylate Synthase Homolog (Inactive) Like) is a Protein Coding gene. Gene Ontology (GO) annotations related to this gene include pyridoxal phosphate binding
Metabolism	SPU_027889	Sp-Bgal	ENSP00000444628	ENSG00000149328	GLB1L2	20	20	20	146	105	85	65.569	2.26922	0.487886	3.30127e-06	7.14203e-05	UP	Beta-Galactosidase-1-Like Protein 2. GLB1L2 (Galactosidase Beta 1 Like 2) is a Protein Coding gene. Gene Ontology (GO) annotations related to this gene include hydrolase activity, hydrolyzing O-glycosyl compounds and beta-galactosidase activity.
Metabolism	SPU_026458	Sp-CcK/GLr	ENSP00000335544	ENSG00000110148	CCKBR	167	289	198	920	1138	1577	669.092	2.2672	0.312573	4.06609e-13	4.89108e-11	UP	Sp-CCK/gastrin-like-receptor, Cholecystokinin (CCK) is a neuropeptide and gut hormone that regulates pancreatic enzyme secretion and gastrointestinal motility, and acts as a satiety signal. It is released simultaneously from intestinal cells and neurons in response to a meal. The encoded preproprotein is proteolytically processed to generate multiple protein products, including the peptide hormon…
Metabolism	SPU_014176	Sp-LgsnL5	ENSP00000359691	ENSG00000146166	LGSN	10	10	8	53	65	44	30.9419	2.25735	0.557171	5.09032e-05	0.00073062	UP	Lengsin, Lens Protein With Glutamine Synthetase Domain. This gene encodes a protein with similarity to the GS I members of the glutamine synthetase superfamily. The encoded protein is referred to as a pseudo-glutamine synthetase because it has no glutamine synthesis activity and may function as a chaperone protein. This protein is localized to the lens and may be associated with cataract disease.…
Metabolism	SPU_019111	Sp-Xpr1_1	ENSP00000356562	ENSG00000143324	XPR1	16	14	15	43	66	179	49.2844	2.24834	0.537768	2.9038e-05	0.000454338	UP	Xenotropic And Polytropic Retrovirus Receptor 1 also called Solute Carrier Family 53 (Phosphate Exporter), Member 1. The encoded protein is involved in phosphate homeostasis by mediating phosphate export from the cell. The protein encoded by this gene is a receptor for the xenotropic and polytropic classes of murine leukemia viruses.
Metabolism	SPU_026220	Sp-Slc5a9_9	ENSP00000401730	ENSG00000117834	SLC5A9	9	13	11	48	71	73	35.5385	2.24551	0.513352	1.21874e-05	0.000215295	UP	Solute Carrier Family 5 (Sodium/Glucose Cotransporter), Member 9. Involved in sodium-dependent transport of D-mannose, D-glucose and D-fructose.Among its related pathways are Transport of glucose and other sugars, bile salts and organic acids, metal ions and amine compounds and Metabolism. Gene Ontology (GO) annotations related to this gene include transporter activity.
Metabolism	SPU_014640	Sp-Pam_2	ENSP00000369125	ENSG00000145730	PAM	1279	1853	903	7165	5280	9066	4021.41	2.24505	0.322551	3.39584e-12	3.51639e-10	UP	Peptidylglycine Alpha-Amidating Monooxygenase. Bifunctional enzyme that catalyzes the post-translational modification of inactive peptidylglycine precursors to the corresponding bioactive alpha-amidated peptides, a terminal modification in biosynthesis of many neural and endocrine peptides (PubMed:12699694). Alpha-amidation involves two sequential reactions, both of which are catalyzed by separat…
Metabolism	SPU_011357	Sp-Cds2	ENSP00000419879	ENSG00000101290	CDS2	57	41	24	134	303	244	126.495	2.24062	0.442927	4.22173e-07	1.19861e-05	UP	CDP-Diacylglycerol Synthase 2. Breakdown products of phosphoinositides are ubiquitous second messengers that function downstream of many G protein-coupled receptors and tyrosine kinases regulating cell growth, calcium metabolism, and protein kinase C activity. This gene encodes an enzyme which regulates the amount of phosphatidylinositol available for signaling by catalyzing the conversion of pho…
Metabolism	SPU_028504	Sp-Atp7a_1	ENSP00000383217	ENSG00000123191	ATP7B	51	67	65	246	334	440	188.101	2.23547	0.34962	1.61599e-10	1.13892e-08	UP	ATPase Copper Transporting Beta also called Copper-Transporting ATPase 2. Copper ion transmembrane transporter involved in the export of copper out of the cells. It is involved in copper homeostasis in the liver, where it ensures the efflux of copper from hepatocytes into the bile in response to copper overload.
Metabolism	SPU_018545	Sp-Acox1_2	ENSP00000301608	ENSG00000161533	ACOX1	3	2	4	21	26	14	11.5738	2.23437	0.772583	0.00382708	0.0246985	UP	Acyl-CoA Oxidase 1 also called Peroxisomal Acyl-Coenzyme A Oxidase 1. The protein encoded by this gene is the first enzyme of the fatty acid beta-oxidation pathway, which catalyzes the desaturation of acyl-CoAs to 2-trans-enoyl-CoAs. It donates electrons directly to molecular oxygen, thereby producing hydrogen peroxide.Among its related pathways are Fatty acid metabolism and cAMP signaling pathwa…
Metabolism	SPU_023718	Sp-Fasn	ENSP00000304592	ENSG00000169710	FASN	127	192	63	733	482	774	376.274	2.22014	0.397375	2.3101e-08	9.42809e-07	UP	Fatty Acid Synthase. Its main function is to catalyze the synthesis of palmitate from acetyl-CoA and malonyl-CoA, in the presence of NADPH, into long-chain saturated fatty acids. Among its related pathways are Fatty acid metabolism and Regulation of lipid metabolism Insulin signaling-generic cascades.Fatty acid synthetase catalyzes the formation of long-chain fatty acids from acetyl-CoA, malonyl-…
Metabolism	SPU_028096	Sp-St6galnac4_2	ENSP00000329214	ENSG00000184005	ST6GALNAC3	190	240	156	964	833	1278	577.291	2.20915	0.299236	1.5519e-13	2.0519e-11	UP	ST6 N-Acetylgalactosaminide Alpha-2,6-Sialyltransferase 3. ST6GALNAC3 belongs to a family of sialyltransferases that transfer sialic acids from CMP-sialic acid to terminal positions of carbohydrate groups in glycoproteins and glycolipids. Among its related pathways are Synthesis of substrates in N-glycan biosythesis and Transport to the Golgi and subsequent modification.
Metabolism	SPU_017170	Sp-Treh_2	ENSP00000381020	ENSG00000118094	TREH	14	12	20	91	117	49	50.6095	2.20227	0.560306	8.47767e-05	0.00112184	UP	Trehalase. This gene encodes an enzyme that hydrolyses trehalose, a disaccharide formed from two glucose molecules found mainly in fungi, plants, and insects.Among its related pathways are Galactose metabolism and Digestion of dietary carbohydrate.
Metabolism	SPU_016333	Sp-Slc46a1	ENSP00000480703	ENSG00000076351	SLC46A1	86	94	86	530	350	521	267.807	2.20103	0.355767	6.14218e-10	3.72219e-08	UP	solute carrier family 46 member 1, This gene encodes a transmembrane proton-coupled folate transporter protein that facilitates the movement of folate and antifolate substrates across cell membranes. This protein is also expressed in the brain and choroid plexus where it transports folates into the central nervous system. This protein further functions as a heme transporter in duodenal enterocyte…
Metabolism	SPU_002709	Sp-Cept1	ENSP00000349696	ENSG00000134255	CEPT1	22	20	15	65	108	146	58.0962	2.19708	0.452499	1.20125e-06	2.97037e-05	UP	Choline/ethanolaminephosphotransferase 1. This gene codes for a choline/ethanolaminephosphotransferase, which functions in the synthesis of choline- or ethanolamine- containing phospholipids. Catalyzes both phosphatidylcholine and phosphatidylethanolamine biosynthesis from CDP-choline and CDP-ethanolamine, respectively. Involved in protein-dependent process of phospholipid transport to distribute…
Metabolism	SPU_012690	Sp-Slc15a2	ENSP00000417085	ENSG00000163406	SLC15A2	28	94	80	333	284	501	206.686	2.19604	0.445596	8.29406e-07	2.15235e-05	UP	Oligopeptide transporter, kidney isoform (Peptide transporter 2) (Kidney H(+)/peptide cotransporter) (Solute carrier family 15 member 2), The mammalian kidney expresses a proton-coupled peptide transporter that is responsible for the absorption of small peptides, as well as beta-lactam antibiotics and other peptide-like drugs, from the tubular filtrate. This transporter, SLC15A2, belongs to the s…
Metabolism	SPU_028097	Sp-Slc5a9_10	ENSP00000404982	ENSG00000117834	SLC5A9	5	1	2	20	21	13	10.2294	2.18463	0.813686	0.00725603	0.0398235	UP	Solute Carrier Family 5 (Sodium/Glucose Cotransporter), Member 9. Involved in sodium-dependent transport of D-mannose, D-glucose and D-fructose. Among its related pathways are Transport of glucose and other sugars, bile salts and organic acids, metal ions and amine compounds and Metabolism. Gene Ontology (GO) annotations related to this gene include transporter activity.
Metabolism	SPU_003350	Sp-Lrp12L	ENSP00000276654	ENSG00000147650	LRP12	17	3	11	31	124	36	36.3928	2.18116	0.696515	0.00173896	0.0132373	UP	low density lipoprotein-related protein 12-like. This gene encodes a member of the low-density lipoprotein receptor family of proteins.Among its related pathways are Metabolism of fat-soluble vitamins and Metabolism of water-soluble vitamins and cofactors.
Metabolism	SPU_018769	Sp-Cerk	ENSP00000216264	ENSG00000100422	CERK	16	18	13	65	91	90	46.4964	2.14071	0.465762	4.30406e-06	8.98936e-05	UP	Ceramide Kinase. CERK converts ceramide to ceramide 1-phosphate (C1P), a sphingolipid metabolite. Both CERK and C1P have been implicated in various cellular processes, including proliferation, apoptosis, phagocytosis, and inflammation. Among its related pathways are Sphingolipid metabolism and Integrated Breast Cancer Pathway.
Metabolism	SPU_004069	Sp-122E	ENSP00000159087	ENSG00000074855	ANO8	20	33	13	69	113	157	62.2563	2.10476	0.461327	5.05696e-06	0.000102931	UP	PREDICTED: anoctamin-8 [Strongylocentrotus purpuratus]. ANO8 (Anoctamin 8) is a Protein Coding gene. Among its related pathways are Ion channel transport and Transport of glucose and other sugars, bile salts and organic acids, metal ions and amine compounds. Gene Ontology (GO) annotations related to this gene include intracellular calcium activated chloride channel activity. Does not exhibit calc…
Metabolism	SPU_004467	Sp-Zadh1	ENSP00000450975	ENSG00000140043	PTGR2	72	53	67	130	478	406	188.126	2.0886	0.464281	6.84123e-06	0.000133666	UP	Zinc-binding alcohol dehydrogenase domain containing protein 1, This gene encodes an enzyme involved in the metabolism of prostaglandins. The encoded protein catalyzes the NADPH-dependent conversion of 15-keto-prostaglandin E2 to 15-keto-13,14-dihydro-prostaglandin E2. This protein may also be involved in regulating activation of the peroxisome proliferator-activated receptor.
Metabolism	SPU_012806	Sp-Slc45-1	ENSP00000371534	ENSG00000164175	SLC45A2	100	103	64	283	453	586	246.698	2.087	0.343742	1.2679e-09	7.10492e-08	UP	Solute Carrier Family 45 Member 2. Membrane-Associated Transporter Protein. This gene encodes a transporter protein that mediates melanin synthesis.
Metabolism	SPU_023543	Sp-Fstl5	ENSP00000389270	ENSG00000168843	FSTL5	5005	6825	4443	22182	23705	31849	14818.2	2.08261	0.268448	8.63021e-15	1.42341e-12	UP	Follistatin Like 5. Gene Ontology (GO) annotations related to this gene include calcium ion binding. No other functional information. Follistatin is an autocrine glycoprotein that is found in the tissues of all mammals, including humans. It acts as an antagonist to Myostatin and activin; growth differentiation factors that are found to inhibit the growth of muscles and the skeleton. Follistatin i…
Metabolism	SPU_012700	Sp-Fam57aL	ENSP00000312017	ENSG00000167695	FAM57A	26	26	32	108	129	193	80.4421	2.07747	0.412488	4.74263e-07	1.33348e-05	UP	TLC Domain Containing 3A. Family With Sequence Similarity 57 Member A. The encoded protein may be involved in amino acid transport and glutathione metabolism since it can interact with a solute carrier family member (SLC3A2) and an isoform of gamma-glutamyltranspeptidase-like 3
Metabolism	SPU_020699	Sp-Slc20a2	ENSP00000272542	ENSG00000144136	SLC20A1	4	7	4	16	34	34	15.4141	2.07335	0.679278	0.0022711	0.0164706	UP	Solute Carrier Family 20 Member 2. This gene encodes a member of the inorganic phosphate transporter family. The encoded protein is a type 3 sodium-dependent phosphate symporter that plays an important role in phosphate homeostasis by mediating cellular phosphate uptake. Sodium-phosphate symporter which seems to play a fundamental housekeeping role in phosphate transport by absorbing phosphate fr…
Metabolism	SPU_020707	Sp-Impk	ENSP00000363046	ENSG00000151151	IPMK	3	7	3	16	19	40	13.312	2.05362	0.715986	0.00412767	0.0261272	UP	Inositol Polyphosphate Multikinase. This gene encodes a member of the inositol phosphokinase family. The encoded protein has 3-kinase, 5-kinase and 6-kinase activities on phosphorylated inositol substrates. The encoded protein plays an important role in the biosynthesis of inositol 1,3,4,5,6-pentakisphosphate, and has a preferred 5-kinase activity. This gene may play a role in nuclear mRNA export…
Metabolism	SPU_006890	Sp-Galm	ENSP00000272252	ENSG00000143891	GALM	472	249	320	40	98	151	225.557	-2.00336	0.445368	6.85289e-06	0.000133784	DOWN	Aldose 1-epimerase (Galactose mutarotase) (BLOCK25 protein). This gene encodes an enzyme that catalyzes the epimerization of hexose sugars such as glucose and galactose. The encoded protein is expressed in the cytoplasm and has a preference for galactose. The encoded protein may be required for normal galactose metabolism by maintaining the equilibrium of alpha and beta anomers of galactose.
Metabolism	SPU_020551	Sp-Gltpd2	ENSP00000328070	ENSG00000182327	GLTPD2	15	20	21	6	3	3	11.7813	-2.00883	0.744498	0.00697089	0.0386583	DOWN	PREDICTED: glycolipid transfer protein domain-containing protein 2 [Strongylocentrotus purpuratus]. Gene Ontology (GO) annotations related to this gene include glycolipid binding and glycolipid transporter activity.
Metabolism	SPU_027087	Sp-ARS1	ENSP00000426879	ENSG00000183876	ARSI	86	51	59	10	26	12	41.9807	-2.01587	0.552968	0.000266819	0.00290289	DOWN	PREDICTED: Strongylocentrotus purpuratus arylsulfatase I (LOC581855), mRNA Sequence ID: ref|XM_011664017.1| 100% coverage 100% identity, This gene encodes a protein that belongs to a large family of sulfatases that hydrolyze sulfate esters and sulfamates. Members of this family play a role in several cellular processes, including hormone synthesis, cell signaling in development and degradation of…
Metabolism	SPU_028790	Sp-Slc16a3L	ENSP00000462854	ENSG00000141526	SLC16A3	214	109	152	27	35	67	102.959	-2.01955	0.447848	6.49956e-06	0.000127901	DOWN	Solute Carrier Family 16, Member 3 (Monocarboxylic Acid Transporter 4). Monocarboxylate transporters (MCT) catalyze the bidirectional proton-linked transport of short-chain monocarboxylates such as L-lactate, ketone bodies and pyruvate across the plasma membrane of mammalian cells.
Metabolism	SPU_015389	Sp-CYBD1	ENSP00000331479	ENSG00000182224	CYB5D1	25	15	23	2	4	9	13.337	-2.02447	0.727294	0.00537647	0.0318777	DOWN	CYB5D1, PREDICTED: Strongylocentrotus purpuratus cytochrome b5 domain-containing protein 1 (LOC593741), mRNA Sequence ID: XM_793209.4 97% coverage 100% identity. CYB5D1 (Cytochrome B5 Domain Containing 1) is a Protein Coding gene. GO annotations related to this gene include heme binding. Not much info on this gene.
Metabolism	SPU_004419	Sp-Lucf	ENSP00000407222	ENSG00000106484	MEST	3860	3414	2560	618	988	963	2090.66	-2.03991	0.309037	4.0878e-11	3.23756e-09	DOWN	luciferase. PREDICTED: renilla-luciferin 2-monooxygenase [Strongylocentrotus purpuratus]. Renilla-luciferin 2-monooxygenase, Renilla luciferase, or RLuc, is a bioluminescent enzyme found in Renilla reniformis, belonging to a group of coelenterazine luciferases. Of this group of enzymes, the luciferase from Renilla reniformis has been the most extensively studied, and due to its bioluminescence re…
Metabolism	SPU_007696	Sp-Ada	ENSP00000361965	ENSG00000196839	ADA	20	14	20	1	5	6	11.3264	-2.04816	0.764658	0.00739455	0.0403898	DOWN	Adenosine deaminase (Adenosine aminohydrolase). catalyzes the hydrolysis of adenosine to inosine. atalyzes the hydrolytic deamination of adenosine and 2-deoxyadenosine. Plays an important role in purine metabolism and in adenosine homeostasis. Modulates signaling by extracellular adenosine, and so contributes indirectly to cellular signaling events.
Metabolism	SPU_015928	Sp-Mdh1b	ENSP00000389916	ENSG00000138400	MDH1B	63	58	31	12	10	14	31.4298	-2.0563	0.535996	0.000124841	0.00154707	DOWN	Mdh, malate dehydrogenase 1B, NAD (soluble), This gene encodes an enzyme that catalyzes the NAD/NADH-dependent, reversible oxidation of malate to oxaloacetate in many metabolic pathways, including the citric acid cycle. Two main isozymes are known to exist in eukaryotic cells: one is found in the mitochondrial matrix and the other in the cytoplasm. This gene encodes the cytosolic isozyme, which p…
Metabolism	SPU_017661	Sp-Mgam	ENSP00000487740	ENSG00000282607	MGAM	302	291	152	11	103	57	152.529	-2.09963	0.562343	0.000188673	0.00216845	DOWN	Mgam, Maltase-glucoamylase, intestinal [Includes: Maltase (Alpha-glucosidase); Glucoamylase (Glucan 1,4-alpha-glucosidase)], This gene encodes maltase-glucoamylase, which is a brush border membrane enzyme that plays a role in the final steps of digestion of starch.
Metabolism	SPU_017008	Sp-Slc46a1L_3	ENSP00000483652	ENSG00000076351	SLC46A1	348	341	560	102	73	142	272.213	-2.11202	0.406736	2.07373e-07	6.39241e-06	DOWN	Solute Carrier Family 46 Member 1, Proton-Coupled Folate Transporter, Heme Carrier Protein 1. This gene encodes a transmembrane proton-coupled folate transporter protein that facilitates the movement of folate and antifolate substrates across cell membranes, optimally in acidic pH environments. This protein is also expressed in the brain and choroid plexus where it transports folates into the cen…
Metabolism	SPU_018768	Sp-ApdpL_1	ENSP00000358697	ENSG00000108039	XPNPEP1	721	776	428	91	173	208	398.346	-2.12776	0.351506	1.41949e-09	7.85804e-08	DOWN	X-Prolyl Aminopeptidase 1. This gene encodes the cytosolic form of a metalloaminopeptidase that catalyzes the cleavage of the N-terminal amino acid adjacent to a proline residue. The gene product may play a role in degradation and maturation of tachykinins, neuropeptides, and peptide hormones.
Metabolism	SPU_010354	Sp-Rh50	ENSP00000268122	ENSG00000140519	RHCG	1398	1077	727	24	433	255	656.834	-2.139	0.608618	0.000440554	0.00433735	DOWN	Rh Family C Glycoprotein. Functions as an electroneutral and bidirectional ammonium transporter. May regulate transepithelial ammonia secretion. mong its related pathways are Transport of glucose and other sugars, bile salts and organic acids, metal ions and amine compounds. Gene Ontology (GO) annotations related to this gene include ankyrin binding and ammonium transmembrane transporter activity.
Metabolism	SPU_019846	Sp-Sepn1	ENSP00000363434	ENSG00000162430	SELENON	115	23	64	7	15	25	43.0399	-2.14809	0.628214	0.000627672	0.0058146	DOWN	Selenoprotein N. This gene encodes a glycoprotein that is localized in the endoplasmic reticulum. It plays an important role in cell protection against oxidative stress, and in the regulation of redox-related calcium homeostasis. Among its related pathways are Selenium Micronutrient Network and Selenium Metabolism and Selenoproteins. Isoform 2: Plays an important role in cell protection against o…
Metabolism	SPU_023678	Sp-Enpp7	ENSP00000332656	ENSG00000182156	ENPP7	127	196	52	21	40	16	74.2946	-2.15979	0.538879	6.12516e-05	0.000851746	DOWN	Enpp7, ectonucleotide pyrophosphatase/phosphodiesterase 7; intestinal alkaline sphingomyelinase, Converts sphingomyelin to ceramide. Also has phospholipase C activity toward palmitoyl lyso-phosphocholine. Among its related pathways are Metabolism and Sphingolipid metabolism. GO annotations related to this gene include sphingomyelin phosphodiesterase activity.
Metabolism	SPU_027422	Sp-Slc16a4L_6	no hit	no hit		73	63	72	0	11	37	42.9526	-2.16046	0.713196	0.00245149	0.0174552	DOWN	Slc16a4, solute carrier family 16 (monocarboxylic acid transporters), member 4-like-6, Proton-linked monocarboxylate transporter. Catalyzes the rapid transport across the plasma membrane of many monocarboxylates such as lactate, pyruvate, branched-chain oxo acids derived from leucine, valine and isoleucine, and the ketone bodies acetoacetate, beta-hydroxybutyrate and acetate
Metabolism	SPU_009142	Sp-Slc16a9_4	ENSP00000378757	ENSG00000165449	SLC16A9	176	144	164	2	28	78	99.6574	-2.25975	0.641152	0.000424253	0.00421316	DOWN	Slc16a9, solute carrier family 16 (monocarboxylic acid transporters), member 9, Proton-linked monocarboxylate transporter. Catalyzes the rapid transport across the plasma membrane of many monocarboxylates
Metabolism	SPU_024460	Sp-Pnpla4L	ENSP00000370430	ENSG00000006757	PNPLA4	258	269	115	69	29	23	128.423	-2.26128	0.523557	1.56693e-05	0.000266604	DOWN	Pnpla4, patatin-like phospholipase domain containing 4-like, This gene encodes a member of the patatin-like family of phospholipases. The encoded enzyme has both triacylglycerol lipase and transacylase activities and may be involved in adipocyte triglyceride homeostasis.
Metabolism	SPU_026570	Sp-Slsp_24	ENSP00000303208	ENSG00000169174	PCSK9	10	15	45	1	6	5	14.7943	-2.35134	0.801594	0.00335354	0.0222723	DOWN	PREDICTED: proteinase R-like [Strongylocentrotus purpuratus]. Proprotein Convertase Subtilisin/Kexin Type 9=Crucial player in the regulation of plasma cholesterol homeostasis. Binds to low-density lipid receptor family members: low density lipoprotein receptor (LDLR), very low density lipoprotein receptor (VLDLR), apolipoprotein E receptor (LRP1/APOER) and apolipoprotein receptor 2 (LRP8/APOER2),…
Metabolism	SPU_016157	Sp-Papss	ENSP00000265174	ENSG00000138801	PAPSS1	790	614	599	102	187	111	412.295	-2.37134	0.384505	6.94819e-10	4.15554e-08	DOWN	Papss, 3'phosphoadenosine 5'phosphosulfate synthase, PAPS synthase, PAPS syntethase, Bifunctional enzyme with both ATP sulfurylase and APS kinase activity, which mediates two steps in the sulfate activation pathway. The first step is the transfer of a sulfate group to ATP to yield adenosine 5-phosphosulfate (APS), and the second step is the transfer of a phosphate group from ATP to APS yielding 3…
Metabolism	SPU_023330	Sp-Dpd1L_1	ENSP00000376807	ENSG00000015413	DPEP1	70	81	161	19	21	22	66.2374	-2.37929	0.516781	4.14327e-06	8.70468e-05	DOWN	Dipeptidase 1. Microsomal Dipeptidase. Hydrolyzes a wide range of dipeptides. Implicated in the renal metabolism of glutathione and its conjugates. Converts leukotriene D4 to leukotriene E4; it may play an important role in the regulation of leukotriene activity.
Metabolism	SPU_026067	Sp-Ctl1	ENSP00000363856	ENSG00000070214	SLC44A1	2097	1209	1526	53	500	402	992.197	-2.38874	0.550966	1.45398e-05	0.000250554	DOWN	Ctl1, choline transporter-like protein, Choline transporter. May be involved in membrane synthesis and myelin production.
Metabolism	SPU_008542	Sp-Slc5a3	ENSP00000370543	ENSG00000198743	SLC5A3	62	42	57	8	13	9	33.1853	-2.39985	0.554585	1.50955e-05	0.00025857	DOWN	Na+/myo-inositol cotransporter. SLC5A3 (Solute Carrier Family 5 Member 3) is a Protein Coding gene. Among its related pathways are Transport of glucose and other sugars, bile salts and organic acids, metal ions and amine compounds and Metabolism. Gene Ontology (GO) annotations related to this gene include transporter activity and myo-inositol:sodium symporter activity. Prevents intracellular accu…
Metabolism	SPU_010468	Sp-Apn7	ENSP00000300060	ENSG00000166825	ANPEP	20	27	23	0	3	8	13.6149	-2.48908	0.775819	0.0013351	0.01072	DOWN	Alanyl Aminopeptidase, Membrane. Broad specificity aminopeptidase which plays a role in the final digestion of peptides generated from hydrolysis of proteins by gastric and pancreatic proteases. Also involved in the processing of various peptides including peptide hormones, such as angiotensin III and IV, neuropeptides, and chemokines. May also be involved the cleavage of peptides bound to major …
Metabolism	SPU_017696	Sp-Nt5	ENSP00000358660	ENSG00000135318	NT5E	19	16	11	3	1	2	8.857	-2.49134	0.825339	0.00253973	0.0179074	DOWN	5'-Nucleotidase Ecto. The protein encoded by this gene is a plasma membrane protein that catalyzes the conversion of extracellular nucleotides to membrane-permeable nucleosides. Exhibits AMP-, NAD-, and NMN-nucleosidase activities.
Metabolism	SPU_013100	Sp-Ars	ENSP00000348406	ENSG00000100299	ARSA	2748	2908	1363	147	490	623	1370.69	-2.5524	0.433258	3.83459e-09	1.92012e-07	DOWN	Arylsulfatase A also called Cerebroside-Sulfatase. The protein encoded by this gene hydrolyzes cerebroside sulfate to cerebroside and sulfate. Defects in this gene lead to metachromatic leucodystrophy (MLD), a progressive demyelination disease which results in a variety of neurological symptoms and ultimately death. Among its related pathways are Sphingolipid metabolism and Innate Immune System. …
Metabolism	SPU_010907	Sp-Slc16a9L_2	no hit	no hit		93	27	66	0	7	23	37.3716	-2.59124	0.741986	0.000478877	0.0046292	DOWN	Solute Carrier Family 16 (Monocarboxylic Acid Transporters). Proton-linked monocarboxylate transporter. May catalyze the transport of monocarboxylates across the plasma membrane. Gene Ontology (GO) annotations related to this gene include symporter activity and monocarboxylic acid transmembrane transporter activity.
Metabolism	SPU_012145	Sp-Cptp	ENSP00000343890	ENSG00000224051	CPTP	44	54	31	0	14	3	24.6069	-2.5938	0.753837	0.000579995	0.00544066	DOWN	PREDICTED: ceramide-1-phosphate transfer protein [Strongylocentrotus purpuratus]. Ceramide-1-Phosphate Transfer Protein. Mediates the intracellular transfer of ceramide-1-phosphate (C1P) between organelle membranes and the cell membrane. Required for normal structure of the Golgi stacks. Among its related pathways are Sphingolipid metabolism and Metabolism. Gene Ontology (GO) annotations related …
Metabolism	SPU_015837	Sp-Slc27a2_4	ENSP00000262462	ENSG00000113396	SLC27A6	226	153	144	23	24	33	103.197	-2.76752	0.408848	1.29602e-11	1.13303e-09	DOWN	Slc27a2, Very-long-chain acyl-CoA synthetase (Very-long-chain-fatty-acid-CoA ligase), The protein encoded by this gene is an isozyme of long-chain fatty-acid-coenzyme A ligase family. Although differing in substrate specificity, subcellular localization, and tissue distribution, all isozymes of this family convert free long-chain fatty acids into fatty acyl-CoA esters, and thereby play a key role…
Metabolism	SPU_005539	Sp-Atp13a4	ENSP00000376238	ENSG00000127249	ATP13A4	865	617	435	79	125	73	373.557	-2.78588	0.403551	5.07664e-12	5.09208e-10	DOWN	Atp13a4, type V P-type ATPase, ATP13A4 (ATPase 13A4) is a Protein Coding gene. Diseases associated with ATP13A4 include specific language impairment and benign epilepsy with centrotemporal spikes. Among its related pathways are Ion channel transport and Cardiac conduction. GO annotations related to this gene include nucleotide binding and cation-transporting ATPase activity. Not much else on this…
Metabolism	SPU_010065	Sp-Ph4_2	ENSP00000373235	ENSG00000178467	P4HTM	2029	1696	2568	73	463	337	1251.57	-2.89721	0.5076	1.14535e-08	5.06184e-07	DOWN	Ph4, HIF-prolyl hydroxylase PH-4 (Hypoxia-inducible factor prolyl 4-hydroxylase), The product of this gene belongs to the family of prolyl 4-hydroxylases. This protein is a prolyl hydroxylase that may be involved in the degradation of hypoxia-inducible transcription factors under normoxia. It plays a role in adaptation to hypoxia and may be related to cellular oxygen sensing. Catalyzes the post-t…
Metabolism	SPU_004345	Sp-Fabp2L2	ENSP00000274024	ENSG00000145384	FABP2	19	12	60	0	7	2	18.5024	-2.89916	0.842862	0.000582435	0.00546035	DOWN	fatty acid binding protein 2-like. The protein encoded by this gene is an intracellular fatty acid-binding protein that participates in the uptake, intracellular metabolism, and transport of long-chain fatty acids. The encoded protein is also involved in the modulation of cell growth and proliferation. This protein binds saturated long-chain fatty acids with high affinity, and may act as a lipid …
Metabolism	SPU_012573	Sp-Slc5a8	ENSP00000404032	ENSG00000138074	SLC5A6	274	182	250	0	30	23	132.533	-2.90705	0.952584	0.00227509	0.0164921	DOWN	sodium-dependent monocarboxylate transporter, SLC5A8 has been shown to transport iodide by a passive mechanism and monocarboxylates and short-chain fatty acids by a sodium-coupled mechanism. May play a critical role in the entry of L-lactate and ketone bodies into neurons by a process driven by an electrochemical Na(+) gradient and hence contribute to the maintenance of the energy status and func…
Metabolism	SPU_028937	Sp-Naalad2L_11	ENSP00000432481	ENSG00000077616	NAALAD2	1312	967	784	126	146	153	595.381	-2.91555	0.330906	1.24244e-18	4.22918e-16	DOWN	N-Acetylated Alpha-Linked Acidic Dipeptidase 2. This gene is a member of the N-acetylated alpha-linked acidic dipeptidase (NAALADase) gene family. The representative member of this family is the gene encoding human prostate-specific membrane antigen (PSM), which is a marker of prostatic carcinomas and is the first to be shown to possess NAALADase activity. NAALADase cleaves N-acetyl-L-aspartate-L…
Metabolism	SPU_012795	Sp-Adgb_1	ENSP00000323839	ENSG00000118492	ADGB	341	181	237	35	34	33	149.743	-2.92134	0.425074	6.30654e-12	6.07802e-10	DOWN	Androglobin also called Calpain-7-Like Protein. Gene Ontology (GO) annotations related to this gene include iron ion binding and oxygen binding.
Metabolism	SPU_017105	Sp-Slc34a2_1	ENSP00000494094	ENSG00000157765	SLC34A2	21	16	6	0	2	1	7.68597	-2.96276	0.915246	0.00120744	0.00987842	DOWN	Solute Carrier Family 34 Member 2. Solute Carrier Family 34 (Type II Sodium/Phosphate Cotransporter), Member 2. The protein encoded by this gene is a pH-sensitive sodium-dependent phosphate transporter. Phosphate uptake is increased at lower pH. Defects in this gene are a cause of pulmonary alveolar microlithiasis.May be involved in actively transporting phosphate into cells via Na(+) cotransport…
Metabolism	SPU_028014	Sp-KyL_2	ENSP00000421297	ENSG00000174611	KY	560	461	147	8	56	72	215.142	-3.04993	0.567594	7.72499e-08	2.70138e-06	DOWN	Kyphoscoliosis Peptidase. The protein encoded by this gene belongs to the transglutaminase-like superfamily. The protein is involved in the function, maturation and stabilization of the neuromuscular junction and may be required for normal muscle growth.Probable cytoskeleton-associated protease required for normal muscle growth. Involved in function, maturation and stabilization of the neuromuscu…
Metabolism	SPU_028310	Sp-Slc29a1	ENSP00000392668	ENSG00000112759	SLC29A1	194	161	101	5	22	18	84.7182	-3.30443	0.498126	3.27324e-11	2.66499e-09	DOWN	Solute Carrier Family 29 (Equilibrative Nucleoside Transporter), Member 1. Mediates both influx and efflux of nucleosides across the membrane (equilibrative transporter). The gene encodes a transmembrane glycoprotein that localizes to the plasma and mitochondrial membranes and mediates the cellular uptake of nucleosides from the surrounding medium. The protein is categorized as an equilibrative (…
Metabolism	SPU_013125	Sp-Slc5a12_1	ENSP00000379326	ENSG00000148942	SLC5A12	314	267	190	10	49	6	143.053	-3.32804	0.600156	2.93455e-08	1.16353e-06	DOWN	Slc5a12, solute carrier family 5 (sodium/glucose cotransporter), member 12-like, Acts as an electroneutral and low-affinity sodium (Na(+))-dependent sodium-coupled solute transporter. Catalyzes the transport across the plasma membrane of many monocarboxylates such as lactate, pyruvate, nicotinate, propionate, butyrate and beta-D-hydroxybutyrate. May be responsible for the first step of reabsorpti…
Metabolism	SPU_026910	Sp-Acel	ENSP00000290863	ENSG00000159640	ACE	799	429	391	69	34	39	303.917	-3.4298	0.457889	6.86309e-14	9.93658e-12	DOWN	Angiotensin I Converting Enzyme. Converts angiotensin I to angiotensin II by release of the terminal His-Leu, this results in an increase of the vasoconstrictor activity of angiotensin. Also able to inactivate bradykinin, a potent vasodilator. Has also a glycosidase activity which releases GPI-anchored proteins from the membrane by cleaving the mannose linkage in the GPI moiety.
Metabolism	SPU_014590	Sp-Liph	ENSP00000480815	ENSG00000266200	PNLIPRP2	6	20	5	0	0	0	5.04056	-3.56677	1.04919	0.000674982	0.00620037	DOWN	lipase, member H, This gene encodes a membrane-bound member of the triglyceride lipase family. It catalyzes the production of 2-acyl lysophosphatidic acid (LPA), which is a lipid mediator with diverse biological properties that include platelet aggregation, smooth muscle contraction, and stimulation of cell proliferation and motility.
Metabolism	SPU_016853	Sp-Slc23a2	ENSP00000344322	ENSG00000089057	SLC23A2	25	11	7	0	1	0	7.53399	-3.61545	0.971094	0.000196821	0.00225078	DOWN	Solute Carrier Family 23 Member 2, Solute Carrier Family 23 (Ascorbic Acid Transporter), Member 2. The absorption of vitamin C into the body and its distribution to organs requires two sodium-dependent vitamin C transporters. This gene encodes one of the two required transporters and the encoded protein accounts for tissue-specific uptake of vitamin C.
Metabolism	SPU_027098	Sp-Rbp2	ENSP00000232217	ENSG00000114113	RBP2	71	122	35	2	7	6	39.8702	-3.67095	0.610958	1.87232e-09	1.00014e-07	DOWN	RBP2 - PREDICTED: Strongylocentrotus purpuratus retinol-binding protein 2 (LOC592294), mRNA Sequence ID: XM_791825.4 100% coverage 100% identity. Intracellular transport of retinol. This gene encodes an abundant protein present in the small intestinal epithelium. It is thought to participate in the uptake and/or intracellular metabolism of vitamin A. Vitamin A is a fat-soluble vitamin necessary f…
Metabolism	SPU_002185	Sp-HNMT	ENSP00000386940	ENSG00000150540	HNMT	912	610	510	14	84	39	372.529	-3.79805	0.509365	8.88996e-14	1.24215e-11	DOWN	PREDICTED: Strongylocentrotus purpuratus histamine N-methyltransferase A (LOC581824), mRNA Sequence ID: ref|XM_781807.4|, 100% coverage, 100% identity, Protein arginine methyltransferases are enyzmes that catalyze the transfer of methyl groups from S-adenosylmethionine (SAM) to the arginine residues on histones and other proteins. In the mammalian brain, the neurotransmitter activity of histamine…
Metabolism	SPU_015059	Sp-Slc7a4_4	ENSP00000363417	ENSG00000165349	SLC7A3	50	22	92	4	3	1	31.7119	-3.89427	0.734068	1.12637e-07	3.76993e-06	DOWN	solute carrier family 7 (cationic amino acid transporter, y+ system), member 4
Metabolism	SPU_015350	Sp-Ckm	ENSP00000221476	ENSG00000104879	CKM	21672	15067	12862	601	1546	961	9066.4	-3.99041	0.39855	1.34555e-23	8.61071e-21	DOWN	Creatine Kinase, M-Type, The protein encoded by this gene is a cytoplasmic enzyme involved in energy homeostasis and is an important serum marker for myocardial infarction. The encoded protein reversibly catalyzes the transfer of phosphate between ATP and various phosphogens such as creatine phosphate. It acts as a homodimer in striated muscle as well as in other tissues, and as a heterodimer wit…
Metabolism	SPU_007775	Sp-Gamt	ENSP00000252288	ENSG00000130005	GAMT	1174	842	1134	6	66	25	571.272	-4.81807	0.559517	7.23488e-18	2.08554e-15	DOWN	Guanidinoacetate N-methyltransferase GO:Metabolism_AminoAcid, This enzyme participates in glycine, serine and threonine metabolism and arginine and proline metabolism. It is a methyltransferase that converts guanidoacetate to creatine, using S-adenosylmethionine as the methyl donor. Defects in this gene have been implicated in neurologic syndromes and muscular hypotonia, probably due to creatine …
Metabolism	SPU_014348	Sp-Dio1L	ENSP00000434152	ENSG00000211452	DIO1	81	62	92	1	3	0	42.3898	-5.19632	0.704141	1.58688e-13	2.08952e-11	DOWN	deiodinase, iodothyronine, type I-like, Iodothyronine deiodinases are a subfamily of deiodinase enzymes important in the activation and deactivation of thyroid hormones. Thyroxine (T4) is transformed into T3 by deiodinase activity. T3, through binding a nuclear thyroid hormone receptor, influences the expression of genes essential for growth, differentiation and basal metabolism in vertebrates. D…
84	47
Mitochondria	SPU_015851	Sp-Cpt1a	ENSP00000470221	ENSG00000169169	CPT1C	33	62	35	560	442	489	260.407	3.3219	0.381891	3.36178e-18	1.04434e-15	UP	Carnitine O-palmitoyltransferase I, mitochondrial liver isoform (CPT I) (CPTI-L) (Carnitine palmitoyltransferase 1A), The mitochondrial oxidation of long-chain fatty acids is initiated by the sequential action of carnitine palmitoyltransferase I (which is located in the outer membrane) and carnitine palmitoyltransferase II (which is located in the inner membrane), together with a carnitine-acylca…
Mitochondria	SPU_020402	Sp-Prodh	ENSP00000482462	ENSG00000277196	AC007325.2	4	4	10	62	88	61	37.02	3.10103	0.598926	2.24689e-07	6.86664e-06	UP	proline dehydrogenase (oxidase) 1, This gene encodes a mitochondrial protein that catalyzes the first step in proline degradation. Mutations in this gene are associated with hyperprolinemia type 1 and susceptibility to schizophrenia 4.
Mitochondria	SPU_006294	Sp-Polg	ENSP00000268124	ENSG00000140521	POLG	13	14	7	82	154	122	61.7852	3.09708	0.489403	2.47905e-10	1.64228e-08	UP	polymerase (DNA directed), gamma; Sp-Polg_1, The protein encoded by this gene is the catalytic subunit of mitochondrial DNA polymerase.
Mitochondria	SPU_001561	Sp-Sqrdl	ENSP00000456019	ENSG00000137767	SQOR	11	15	13	47	195	196	72.4175	3.06496	0.540901	1.4582e-08	6.25442e-07	UP	Sulfide:quinone oxidoreductase, mitochondrial precursor, The protein encoded by this gene may function in mitochondria to catalyze the conversion of sulfide to persulfides, thereby decreasing toxic concencrations of sulfide.
Mitochondria	SPU_014019	Sp-Ddhd1	ENSP00000350401	ENSG00000100523	DDHD1	4	6	9	57	54	101	35.5976	3.02651	0.56656	9.19732e-08	3.16437e-06	UP	Probable phospholipase DDHD1 (DDHD domain protein 1) (Phosphatidic acid-preferring phospholipase A1) (PA-PLA1), This gene is a member of the intracellular phospholipase A1 gene family. The protein encoded by this gene preferentially hydrolyzes phosphatidic acid. It is a cytosolic protein with some mitochondrial localization, and is thought to be involved in the regulation of mitochondrial dynamic…
Mitochondria	SPU_002174	Sp-Cps1L2	ENSP00000402608	ENSG00000021826	CPS1	38	73	37	299	384	498	206.544	2.77831	0.360809	1.3581e-14	2.17276e-12	UP	carbamoyl-phosphate synthetase 1, mitochondrial-like; Sp-CpsiL, Sp-CblpsIL. The mitochondrial enzyme encoded by this gene catalyzes synthesis of carbamoyl phosphate from ammonia and bicarbonate. This reaction is the first committed step of the urea cycle, which is important in the removal of excess urea from cells. Involved in the urea cycle of ureotelic animals where the enzyme plays an importan…
Mitochondria	SPU_007376	Sp-Pdk2	ENSP00000420927	ENSG00000005882	PDK2	40	83	53	325	414	426	212.314	2.52593	0.366195	5.2822e-12	5.2489e-10	UP	Pyruvate dehydrogenase kinase, isoenzyme 2, Kinase that plays a key role in the regulation of glucose and fatty acid metabolism and homeostasis via phosphorylation of the pyruvate dehydrogenase subunits PDHA1 and PDHA2. This inhibits pyruvate dehydrogenase activity, and thereby regulates metabolite flux through the tricarboxylic acid cycle, down-regulates aerobic respiration and inhibits the form…
Mitochondria	SPU_025367	Sp-Cpt1a_1	ENSP00000265641	ENSG00000110090	CPT1A	18	30	23	100	191	199	87.4044	2.51516	0.430113	4.98531e-09	2.42056e-07	UP	Carnitine O-palmitoyltransferase I, mitochondrial liver isoform (CPT I) (CPTI-L) (Carnitine palmitoyltransferase 1A), The mitochondrial oxidation of long-chain fatty acids is initiated by the sequential action of carnitine palmitoyltransferase I (which is located in the outer membrane and is detergent-labile) and carnitine palmitoyltransferase II (which is located in the inner membrane and is det…
Mitochondria	SPU_000262	Sp-Smcr7L	ENSP00000327124	ENSG00000100335	MIEF1	35	45	50	219	289	374	158.276	2.49912	0.370364	1.50164e-11	1.2951e-09	UP	smcr7, Smith Megenis syndrome chromosome region, candidate 7 like, Mitochondrial Elongation Factor 2. Mitochondrial outer membrane protein which regulates mitochondrial fission. Promotes the recruitment and association of the fission mediator dynamin-related protein 1 (DNM1L) to the mitochondrial surface independently of the mitochondrial fission FIS1 and MFF proteins. This gene encodes an outer …
Mitochondria	SPU_024309	Sp-Fastkd1L	ENSP00000400513	ENSG00000138399	FASTKD1	4	3	5	28	18	50	16.5979	2.45078	0.693679	0.000410845	0.00410678	UP	FAST Kinase Domain-Containing Protein 1, Mitochondrial. Gene Ontology (GO) annotations related to this gene include protein kinase activity.Regulates the stability of mitochondrial MT-ND3 mRNA
Mitochondria	SPU_028306	Sp-FechL	ENSP00000435370	ENSG00000149806	FAU	12	11	13	31	76	146	43.0253	2.36421	0.561825	2.57529e-05	0.000409754	UP	ferrochelatase (protoporphyria)-like, The protein encoded by this gene is localized to the mitochondrion, where it catalyzes the insertion of the ferrous form of iron into protoporphyrin IX in the heme synthesis pathway.
Mitochondria	SPU_009365	Sp-Lact2L	ENSP00000392956	ENSG00000103642	LACTB	1	2	2	10	8	27	7.44715	2.31179	0.870958	0.0079472	0.0425158	UP	beta-lactamase domain containing family member lact-2-like (C. elegans). Mitochondrial serine protease that acts as a regulator of mitochondrial lipid metabolism (PubMed:28329758). Acts by decreasing protein levels of PISD, a mitochondrial enzyme that converts phosphatidylserine (PtdSer) to phosphatidylethanolamine (PtdEtn), thereby affecting mitochondrial lipid metabolism.
Mitochondria	SPU_026247	Sp-Lrpprc	ENSP00000260665	ENSG00000138095	LRPPRC	19	32	15	87	96	200	68.2611	2.25252	0.453251	6.70571e-07	1.80305e-05	UP	Leucine-Rich PPR Motif-Containing Protein, Mitochondrial. This gene encodes a leucine-rich protein that has multiple pentatricopeptide repeats (PPR). The precise role of this protein is unknown but studies suggest it may play a role in cytoskeletal organization, vesicular transport, or in transcriptional regulation of both nuclear and mitochondrial genes. The protein localizes primarily to mitoch…
Mitochondria	SPU_008764	Sp-Opa1	ENSP00000495535	ENSG00000198836	OPA1	35	54	16	200	154	178	102.279	2.17655	0.449672	1.29639e-06	3.15681e-05	UP	Optic Atrophy 1, MGM1. The protein encoded by this gene is a nuclear-encoded mitochondrial protein with similarity to dynamin-related GTPases. The encoded protein localizes to the inner mitochondrial membrane and helps regulate mitochondrial stability and energy output. Dynamin-related GTPase that is essential for normal mitochondrial morphology by regulating the equilibrium between mitochondrial…
Mitochondria	SPU_006414	Sp-Pc	ENSP00000435905	ENSG00000173599	PC	15	29	16	87	106	96	55.8878	2.06188	0.460002	7.38353e-06	0.000141753	UP	Pyruvate carboxylase, mitochondrial precursor (Pyruvic carboxylase) (PCB).This gene encodes pyruvate carboxylase, which requires biotin and ATP to catalyse the carboxylation of pyruvate to oxaloacetate. located exclusively in the mitochondrial matrix. Pyruvate carboxylase is involved in gluconeogenesis, lipogenesis, insulin secretion and synthesis of the neurotransmitter glutamate.
Mitochondria	SPU_011596	Sp-Bdh	ENSP00000411014	ENSG00000161267	BDH1	395	415	494	37	157	157	282.001	-2.02063	0.461181	1.17906e-05	0.000210104	DOWN	BDH, D-beta-hydroxybutyrate dehydrogenase, mitochondrial precursor (BDH) (3-hydroxybutyrate dehydrogenase), This gene encodes a member of the short-chain dehydrogenase/reductase gene family. The encoded protein forms a homotetrameric lipid-requiring enzyme of the mitochondrial membrane and has a specific requirement for phosphatidylcholine for optimal enzymatic activity. The encoded protein catal…
Mitochondria	SPU_007107	Sp-Ndufb1	ENSP00000451090	ENSG00000183648	NDUFB1	1159	1046	1560	214	374	413	822.933	-2.06096	0.366925	1.94494e-08	8.08211e-07	DOWN	NADH dehydrogenase (ubiquinone) 1 beta subcomplex, 1, 7kDa; MNLL, Accessory subunit of the mitochondrial membrane respiratory chain NADH dehydrogenase (Complex I) that is believed not to be involved in catalysis. Complex I functions in the transfer of electrons from NADH to the respiratory chain. The immediate electron acceptor for the enzyme is believed to be ubiquinone. Among its related pathwa…
Mitochondria	SPU_011085	Sp-Rdh13	ENSP00000477512	ENSG00000276684	RDH13	24	26	21	0	5	10	14.3378	-2.13806	0.763439	0.00510135	0.0307108	DOWN	PREDICTED: LOW QUALITY PROTEIN: retinol dehydrogenase 13-like [Strongylocentrotus purpuratus]. This gene encodes a mitochondrial short-chain dehydrogenase/reductase, which catalyzes the reduction and oxidation of retinoids. The encoded enzyme may function in retinoic acid production and may also protect the mitochondria against oxidative stress.
Mitochondria	SPU_021128	Sp-Glrx2	ENSP00000494652	ENSG00000023572	GLRX2	436	399	507	77	117	119	285.272	-2.21974	0.355925	4.47335e-10	2.7793e-08	DOWN	PREDICTED: glutaredoxin [Strongylocentrotus purpuratus]. Glutaredoxin 2. The protein encoded by this gene is a member of the glutaredoxin family of proteins, which maintain cellular thiol homeostasis. Glutathione-dependent oxidoreductase that facilitates the maintenance of mitochondrial redox homeostasis upon induction of apoptosis by oxidative stress. Involved in response to hydrogen peroxide an…
Mitochondria	SPU_012540	Sp-Gatm	ENSP00000379895	ENSG00000171766	GATM	340	289	134	11	66	89	153.083	-2.25017	0.537798	2.8638e-05	0.000449181	DOWN	Glycine Amidinotransferase or Glycine Amidinotransferase, Mitochondrial or L-Arginine:Glycine Amidinotransferase. This gene encodes a mitochondrial enzyme that belongs to the amidinotransferase family. This enzyme is involved in creatine biosynthesis, whereby it catalyzes the transfer of a guanido group from L-arginine to glycine, resulting in guanidinoacetic acid, the immediate precursor of crea…
Mitochondria	SPU_013353	Sp-Atp5h	ENSP00000301587	ENSG00000167863	ATP5PD	2072	1625	2070	301	456	572	1219.26	-2.26554	0.331639	8.41104e-12	7.90376e-10	DOWN	ATP Synthase, H+ Transporting, Mitochondrial F0 Complex, Subunit D. Mitochondrial ATP synthase catalyzes ATP synthesis, utilizing an electrochemical gradient of protons across the inner membrane during oxidative phosphorylation. It is composed of two linked multi-subunit complexes: the soluble catalytic core, F1, and the membrane-spanning component, Fo, which comprises the proton channel. The F1 …
Mitochondria	SPU_023828	Sp-TstL	ENSP00000385828	ENSG00000128311	TST	424	370	411	64	85	121	252.175	-2.2952	0.341182	1.72958e-11	1.47972e-09	DOWN	Tst, thiosulfate sulfurtransferase-like, The encoded protein is localized to the mitochondria and catalyzes the conversion of thiosulfate and cyanide to thiocyanate and sulfite. In addition, the protein interacts with 5S ribosomal RNA and facilitates its import into the mitochondria.
Mitochondria	SPU_018892	Sp-Ndufa11	ENSP00000311740	ENSG00000174886	NDUFA11	201	112	68	10	33	33	76.5961	-2.34326	0.524247	7.83051e-06	0.000148608	DOWN	Ndufa11, NADH dehydrogenase (ubiquinone) 1 alpha subcomplex, 11, This gene encodes a subunit of the membrane-bound mitochondrial complex I. Complex I is composed of numerous subunits and functions as the NADH-ubiquinol reductase of the mitochondrial electron transport chain. Complex I functions in the transfer of electrons from NADH to the respiratory chain.
Mitochondria	SPU_027297	Sp-Chdh-5	ENSP00000319851	ENSG00000016391	CHDH	8297	6565	6600	301	2217	1881	4398.84	-2.35551	0.510465	3.94144e-06	8.32986e-05	DOWN	Chdh 5, choline dehydrogenase-5, The protein encoded by this gene is a choline dehydrogenase that localizes to the mitochondrion. Variations in this gene can affect susceptibility to choline deficiency. Among its related pathways are Glycine, serine and threonine metabolism and Metabolism. GO annotations related to this gene include oxidoreductase activity, acting on paired donors, with incorpora…
Mitochondria	SPU_007284	Sp-Aldh2_1	ENSP00000261733	ENSG00000111275	ALDH2	1771	1301	1919	81	392	463	1023.38	-2.53721	0.484008	1.58777e-07	5.06518e-06	DOWN	Aldehyde dehydrogenase, mitochondrial precursor (ALDH class 2) (ALDHI) (ALDH-E2). This protein belongs to the aldehyde dehydrogenase family of proteins. Aldehyde dehydrogenase is the second enzyme of the major oxidative pathway of alcohol metabolism. Aldehyde dehydrogenase enzymes oxidize aldehydes to generate carboxylic acids for use in the muscle and heart. Numerous aldehyde dehydrogenase genes…
15	10
Nerve function	SPU_004028	Sp-Beta3b	ENSP00000318799	ENSG00000180828	BHLHE22	1	5	1	84	62	88	38.0143	4.4331	0.652723	1.10822e-11	1.00452e-09	UP	bHLH transcription factor beta3-like, Bhlhe22/23-like, Sp-Beta3b, Sp-Beta3a, BHLHE22 belongs to the basic helix-loop-helix (bHLH) family of transcription factors that regulate cell fate determination, proliferation, and differentiation. These proteins function as dimers and bind to an E-box DNA sequence (CANNTG). BHLHE22 is expressed exclusively in the central nervous system and retina
Nerve function	SPU_018339	Sp-QrfprL_4	ENSP00000395344	ENSG00000121853	GHSR	1	6	10	117	156	218	78.0036	4.30957	0.551439	5.49074e-15	9.49661e-13	UP	pyroglutamylated RFamide peptide receptor-like-4, GO annotations related to this gene include G-protein coupled receptor activity and neuropeptide Y receptor activity. Receptor for the orexigenic neuropeptide QRFP. The activity of this receptor is mediated by G proteins that modulate adenylate cyclase activity and intracellular calcium levels.
Nerve function	SPU_004628	Sp-Map1aph	ENSP00000371462	ENSG00000166963	MAP1A	230	381	220	2375	5471	11257	2903.41	4.12353	0.421317	1.27724e-22	7.44245e-20	UP	microtubule-associated protein 1A, The proteins of this family are thought to be involved in microtubule assembly, which is an essential step in neurogenesis. Expression of this gene is almost exclusively in the brain. Studies of the rat microtubule-associated protein 1A gene suggested a role in early events of spinal cord development. disruption of this gene in mice causes neurodegeneration
Nerve function	SPU_018498	Sp-Als2_1	ENSP00000264276	ENSG00000003393	ALS2	33	52	39	502	926	861	375.954	3.93805	0.364946	3.80568e-27	4.05901e-24	UP	Alsin 2, amyotrophic lateral sclerosis 2. Family Member: RhoGEF, The protein encoded by this gene contains an ATS1/RCC1-like domain, a RhoGEF domain, and a vacuolar protein sorting 9 (VPS9) domain, all of which are guanine-nucleotide exchange factors that activate members of the Ras superfamily of GTPases. The protein functions as a guanine nucleotide exchange factor for the small GTPase RAB5. Th…
Nerve function	SPU_000092	Sp-Kcnh1	ENSP00000491578	ENSG00000283965	KCNH1	0	2	2	23	35	61	18.4316	3.91287	0.771764	3.97748e-07	1.14039e-05	UP	potassium voltage-gated channel, subfamily H (eag-related, Ether-a-go-go), member 1. Voltage-gated potassium (Kv) channels represent the most complex class of voltage-gated ion channels from both functional and structural standpoints. Their diverse functions include regulating neurotransmitter release, heart rate, insulin secretion, neuronal excitability, epithelial electrolyte transport, smooth …
Nerve function	SPU_014664	Sp-Glur6_1	ENSP00000360608	ENSG00000176884	GRIN1	7	7	12	150	115	225	79.7873	3.81584	0.489206	6.18709e-15	1.05302e-12	UP	glutamate receptor ionotropic (kainate)-like 1, Glur5/6/7-like, Sp-Grik1, Sp-Glur6_1, This gene encodes one of the many ionotropic glutamate receptor (GluR) subunits that function as a ligand-gated ion channel. These receptors mediate excitatory neurotransmission and are critical for normal synaptic function.
Nerve function	SPU_025927	Sp-SEMA1A	ENSP00000453804	ENSG00000185033	SEMA4B	98	122	66	1704	1076	1422	721.001	3.68292	0.363128	3.58798e-24	2.44265e-21	UP	semaphorin-1A. PREDICTED: Strongylocentrotus purpuratus semaphorin-1A (LOC581320), mRNA Sequence ID: ref|XM_011679302.1| Semaphorin family proteins are axon guidance ligands that mediate both attractive and repulsive responses in invertebrates and vertebrates. Drosophila Semaphorin-1a (Sema1a), a transmembrane Semaphorin, is required cell autonomously in adult photoreceptor (R-cell) axons for the…
Nerve function	SPU_019228	Sp-MachrM4	ENSP00000399745	ENSG00000181072	CHRM2	44	42	31	662	488	597	298.59	3.6782	0.367189	1.28104e-23	8.36521e-21	UP	muscarinic acetylcholine receptor M4, The muscarinic cholinergic receptors belong to a family of G protein-coupled receptors. Muscarinic receptors influence many effects of acetylcholine in the central and peripheral nervous system. It is an inhibitory autoreceptor for acetylcholine. Activation of M4 receptors inhibits acetylcholine release. Muscarinic acetylcholine receptors possess a regulatory…
Nerve function	SPU_007665	Sp-Pruneh	ENSP00000271620	ENSG00000143363	PRUNE1	1	0	1	20	23	19	10.275	3.62818	0.882859	3.96376e-05	0.000587985	UP	prune homolog (Drosophila), Phosphodiesterase (PDE) that has higher activity toward cAMP than cGMP, as substrate. Plays a role in cell proliferation, migration and differentiation, and acts as a negative regulator of NME1. Plays a role in the regulation of neurogenesis (PubMed:28334956). Involved in the regulation of microtubule polymerization
Nerve function	SPU_000767	Sp-Chrna9_2	ENSP00000389268	ENSG00000186090	HTR3D	10	6	4	72	137	116	54.0437	3.61985	0.537202	1.60204e-11	1.37797e-09	UP	PREDICTED: neuronal acetylcholine receptor subunit alpha-10-like [Strongylocentrotus purpuratus] - cholinergic receptor, nicotinic, alpha 9-2, forms an acetylcholine activated homomeric receptor-channel complex; may modulate encoding of auditory stimuli in cochlear hair cells
Nerve function	SPU_028585	Sp-Unc80L or Sp-C2orf21L_2	ENSP00000272845	ENSG00000144406	UNC80	27	61	22	488	446	585	256.038	3.56835	0.393298	1.15907e-19	4.4151e-17	UP	Sp-Unc80L, unc-80 (C. elegans) homolog (partial), Sp-C2orf21L_2, From worm base: May encode a component of voltage-insensitive cation leak channels, to regulate presynaptic activation. An unc-80::gfp reporter fusion is expressed in many sensory and all motoneurons; in the nerve ring and in dorsal and ventral nerve cords, UNC-80 localizes to specific axonal regions, but not to synapses.
Nerve function	SPU_008910	Sp-Glur6_2	ENSP00000483084	ENSG00000152208	GRID2	19	21	13	177	283	303	126.801	3.56608	0.403052	8.93424e-19	3.10727e-16	UP	glutamate receptor 6, Glutamate is the principal excitatory neurotransmitter in the brain and is directly involved in cognitive functions such as memory and learning. This gene has been linked to autism in humans
Nerve function	SPU_025906	Sp-Lrrtm2	ENSP00000274711	ENSG00000146006	LRRTM2	10	11	18	117	202	270	96.0726	3.51254	0.467583	5.81762e-14	8.53883e-12	UP	PREDICTED: leucine-rich repeat-containing protein 15 [Strongylocentrotus purpuratus]. Only weakly homologous with relaxin (97% coverage but only 37% identity). LRRTM2=Leucine Rich Repeat Transmembrane Neuronal 2. Involved in the development and maintenance of excitatory synapse in the vertebrate nervous system. Regulates surface expression of AMPA receptors and instructs the development of functi…
Nerve function	SPU_023889	Sp-Arrb1	ENSP00000353124	ENSG00000137486	ARRB1	39	55	27	301	694	652	273.109	3.49873	0.398667	1.69292e-18	5.64253e-16	UP	beta-arrestin 1, beta arr1, arrb1, ArrK, krz, kurtz, arr-1, Members of arrestin/beta-arrestin protein family are thought to participate in agonist-mediated desensitization of G-protein-coupled receptors and cause specific dampening of cellular responses to stimuli such as hormones, neurotransmitters, or sensory signals. Arrestin beta 1 is a cytosolic protein and acts as a cofactor in the beta-adr…
Nerve function	SPU_028020	Sp-Nef3	ENSP00000405842	ENSG00000144674	GOLGA4	6	10	8	83	132	127	57.3468	3.47755	0.497293	2.6917e-12	2.82381e-10	UP	neurofilament 3,medium, Neurofilaments comprise the axoskeleton and functionally maintain neurons. They may also play a role in intracellular transport to axons and dendrites. This protein is commonly used as a biomarker of neuronal damage.
Nerve function	SPU_021428	Sp-L1	ENSP00000359077	ENSG00000198910	L1CAM	4	10	12	106	107	168	63.0781	3.47228	0.504984	6.15454e-12	5.96748e-10	UP	L1, Ngcam, neurofascin, Cell adhesion molecule with an important role in the development of the nervous system. Involved in neuron-neuron adhesion, neurite fasciculation, outgrowth of neurites, etc. Binds to axonin on neurons.
Nerve function	SPU_006950	Sp-Lphn3	ENSP00000438021	ENSG00000111452	ADGRD1	0	0	1	20	13	9	7.18754	3.43398	0.974097	0.000423009	0.00420212	UP	latrophilin 3. Adhesion G Protein-Coupled Receptor L3. This gene encodes a member of the latrophilin subfamily of G-protein coupled receptors (GPCR). Latrophilins may function in both cell adhesion and signal transduction.Plays a role in cell-cell adhesion and neuron guidance via its interactions with FLRT2 and FLRT3 that are expressed at the surface of adjacent cells (PubMed:26235030). Plays a r…
Nerve function	SPU_008277	Sp-Cadps	ENSP00000283269	ENSG00000163618	CADPS	17	26	15	135	301	336	126.969	3.41831	0.434151	3.44706e-15	6.29836e-13	UP	Ca++-dependent secretion activator, This gene encodes a novel neural/endocrine-specific cytosolic and peripheral membrane protein required for the Ca2+-regulated exocytosis of secretory vesicles.
Nerve function	SPU_020578	Sp-Gdpd5	ENSP00000433214	ENSG00000158555	GDPD5	13	17	25	119	291	356	124.827	3.38455	0.476247	1.18838e-12	1.3342e-10	UP	glycerophosphodiester phosphodiesterase domain containing 5-like, Sp-Gdpd5, Glycerophosphodiester phosphodiesterases, such as GDPD5, are involved in glycerol metabolism. Promotes neurite formation. Cooperates with PRDX1 to drive postmitotic motor neuron differentiation. The glycerophosphodiester phosphodiesterase activity may be required for its role in neuronal differentiation. May contribute to…
Nerve function	SPU_001939	Sp-Syde	ENSP00000340594	ENSG00000097096	SYDE2	110	150	114	906	1798	1815	758.24	3.34515	0.339304	6.27658e-23	3.78928e-20	UP	synapse defective 1, Rho GTPase (C. elegans) homolog; Syde1/2-like, RhoGAP100F (Drosophila) homolog, Sp-Syde1, Sp-Hypp_1299. SYDE2 (Synapse Defective Rho GTPase Homolog 2) is a Protein Coding gene. Among its related pathways are Signaling by Rho GTPases and Signaling by GPCR. Gene Ontology (GO) annotations related to this gene include GTPase activator activity.
Nerve function	SPU_011220	Sp-Nacha7	ENSP00000405989	ENSG00000274542	AC243734.1	3	3	2	31	29	63	19.8381	3.30892	0.686471	1.43419e-06	3.4401e-05	UP	nicotinic acetylcholine receptor alpha 7
Nerve function	SPU_021291	Sp-Ccap/NpSLr	ENSP00000353788	ENSG00000187258	NPSR1	12	16	13	164	165	154	84.1394	3.2938	0.442345	9.60539e-14	1.33049e-11	UP	Sp-CCAP/NeuropeptideS-like receptor,
Nerve function	SPU_026548	Sp-Ppfia1	ENSP00000496327	ENSG00000131626	PPFIA1	39	46	38	336	521	555	239.574	3.27452	0.346485	3.3662e-21	1.60759e-18	UP	PTPRF Interacting Protein Alpha 1 also called Protein Tyrosine Phosphatase, Receptor Type, F Polypeptide (PTPRF), Interacting Protein (Liprin), Alpha 1. The protein encoded by this gene is a member of the LAR protein-tyrosine phosphatase-interacting protein (liprin) family. Liprins interact with members of LAR family of transmembrane protein tyrosine phosphatases, which are known to be important …
Nerve function	SPU_014269	Sp-Htr1a	ENSP00000280155	ENSG00000150594	ADRA2A	45	29	54	260	724	576	263.459	3.24083	0.455136	1.07467e-12	1.21937e-10	UP	5-hydroxytryptamine (serotonin) receptor 1A, GO: SensoryGPCR. This gene encodes a G protein-coupled receptor for 5-hydroxytryptamine (serotonin), and belongs to the 5-hydroxytryptamine receptor subfamily. Serotonin has been implicated in a number of physiologic processes and pathologic conditions. Inactivation of this gene in mice results in behavior consistent with an increased anxiety and stres…
Nerve function	SPU_017211	Sp-Glra1_1	ENSP00000345284	ENSG00000145451	GLRA3	2	0	3	17	38	32	14.4132	3.22386	0.798909	5.4525e-05	0.000773028	UP	glycine receptor alpha 1, The inhibitory glycine receptor mediates postsynaptic inhibition in the central nervous system. Defects in this gene are a cause of startle disease (STHE), also known as hereditary hyperekplexia or congenital stiff-person syndrome.
Nerve function	SPU_026531	Sp-Enpp5L	ENSP00000360436	ENSG00000112796	ENPP5	5	11	7	129	72	56	46.7643	3.15807	0.592551	9.84234e-08	3.35741e-06	UP	Ectonucleotide Pyrophosphatase/Phosphodiesterase Family Member 5. This gene encodes a type-I transmembrane glycoprotein. Studies in rat suggest the encoded protein may play a role in neuronal cell communications.
Nerve function	SPU_015403	Sp-Anktm1	ENSP00000262209	ENSG00000104321	TRPA1	2	1	2	17	44	17	13.4693	3.14903	0.809785	0.000100772	0.0012961	UP	Transient Receptor Potential Cation Channel Subfamily A Member 1 also called Ankyrin-Like With Transmembrane Domains 1. Receptor-activated non-selective cation channel involved in detection of pain and possibly also in cold perception and inner ear function (PubMed:25389312, PubMed:25855297). Has a central role in the pain response to endogenous inflammatory mediators and to a diverse array of vo…
Nerve function	SPU_024416	Sp-Neurx	ENSP00000366782	ENSG00000110076	NRXN2	140	241	155	1312	1794	2361	928.488	3.12668	0.313067	1.73318e-23	1.08738e-20	UP	NRX Likely ortholog of Neurexin, Neurexins have been proposed to function as major mediators of the coordinated pre- and postsynaptic apposition. Null mutations have been obtained in the single Drosophila Neurexin gene. Nrx loss of function prevents the normal proliferation of synaptic boutons at glutamatergic neuromuscular junctions, while Nrx gain of function in neurons has the opposite effect.…
Nerve function	SPU_008988	Sp-Mglur3_2	ENSP00000316915	ENSG00000176884	GRIN1	1	1	0	15	17	10	7.17319	3.12442	0.934366	0.000826126	0.00728197	UP	glutamate receptor family. L-glutamate is the major excitatory neurotransmitter in the central nervous system and activates both ionotropic and metabotropic glutamate receptors. Glutamatergic neurotransmission is involved in most aspects of normal brain function and can be perturbed in many neuropathologic conditions. The metabotropic glutamate receptors are a family of G protein-coupled receptor…
Nerve function	SPU_004144	Sp-unc-80 / Sp-C2orf21L		ENSG00000144406	UNC80	9	16	14	49	166	239	73.4011	3.08535	0.540772	1.16036e-08	5.11398e-07	UP	unc-80 (C. elegans) homolog (partial), Sp-C2orf21L, Sp-Unc80L, unc-80 (C. elegans) homolog (partial), Sp-C2orf21L_2, From worm base: May encode a component of voltage-insensitive cation leak channels, to regulate presynaptic activation. An unc-80::gfp reporter fusion is expressed in many sensory and all motoneurons; in the nerve ring and in dorsal and ventral nerve cords, UNC-80 localizes to spec…
Nerve function	SPU_002552	Sp-Stxbp1	ENSP00000362399	ENSG00000136854	STXBP1	253	311	194	2064	2245	2720	1225.37	3.03029	0.283112	9.80199e-27	1.01172e-23	UP	syntaxin binding protein 1, sec1, munc18. The encoded protein appears to play a role in release of neurotransmitters via regulation of syntaxin, a transmembrane attachment protein receptor.Participates in the regulation of synaptic vesicle docking and fusion through interaction with GTP-binding proteins (By similarity). Essential for neurotransmission and binds syntaxin, a component of the synapt…
Nerve function	SPU_018478	Sp-Grm8	no hit	no hit		11	21	12	148	164	110	75.8533	3.02229	0.480704	3.23212e-10	2.06012e-08	UP	glutamate receptor, metabotropic 8. PREDICTED: extracellular calcium-sensing receptor isoform X1 [Strongylocentrotus purpuratus] (44% coverage, 99% identity) or metabotropic glutamate receptor 3-like isoform X1 [Acanthaster planci] (92% coverage 45% identity). Glutamate Metabotropic Receptor 8 - G-protein coupled receptor for glutamate. Ligand binding causes a conformation change that triggers si…
Nerve function	SPU_021160	Sp-NeurmdnBr_3	ENSP00000498969	ENSG00000151617	EDNRA	0	2	2	9	26	28	10.1967	2.9863	0.858884	0.000507139	0.00484965	UP	Neuromedin B Receptor. 7-transmembrane G protein-coupled receptor that binds neuromedin B, which is a growth factor and mitogen for gastrointestinal epithelial tissue and for normal and neoplastic lung. This receptor may play a role in smooth muscle contraction, neuronal responses, and the regulation of cell growth
Nerve function	SPU_011360	Sp-NeurmdnBr_2		ENSG00000121853	GHSR	18	29	13	164	158	221	94.4004	2.93947	0.412921	1.08938e-12	1.2317e-10	UP	Neuromedin B Receptor, Endothelin Receptor, This gene encodes a 7-transmembrane G protein-coupled receptor that binds neuromedin B, which is a growth factor and mitogen for gastrointestinal epithelial tissue and for normal and neoplastic lung. This receptor may play a role in smooth muscle contraction, neuronal responses, and the regulation of cell growth.
Nerve function	SPU_004025	Sp-Slc5a7_1	ENSP00000387346	ENSG00000115665	SLC5A7	32	21	28	90	259	476	133.743	2.89705	0.50141	7.56868e-09	3.5354e-07	UP	High-affinity choline transporter 1 (Solute carrier family 5 member 7) (Hemicholinium-3-sensitive choline transporter) (CHT), This gene encodes a sodium ion- and chloride ion-dependent high-affinity transporter that mediates choline uptake for acetylcholine synthesis in cholinergic neurons. The protein transports choline from the extracellular space into presynaptic terminals for synthesis into a…
Nerve function	SPU_019439	Sp-Tmem57-2	ENSP00000363463	ENSG00000204178	MACO1	50	16	71	268	505	609	235.133	2.88136	0.513336	1.98853e-08	8.24184e-07	UP	transmembrane protein 57-2; macoilin, Macoilin, a Conserved Nervous System–Specific ER Membrane Protein That Regulates Neuronal Excitability (PLoS Genetics paper 2011)
Nerve function	SPU_001702	Sp-Syt17	ENSP00000456252	ENSG00000103528	SYT17	2	11	13	38	63	193	46.3567	2.87969	0.645481	8.14593e-06	0.000153682	UP	synaptotagmin 17, brain and kidney protein; may play a role in cAMP mediated signaling
Nerve function	SPU_018998	Sp-Astarl	ENSP00000275191	ENSG00000146378	TAAR2	1	2	0	7	34	7	8.28097	2.87963	0.941995	0.00223601	0.0162567	UP	PREDICTED: allatostatin-A receptor-like [Strongylocentrotus purpuratus]. neuropeptide Allatostatin A (AstA). Neuropeptide Allatostatin A Regulates Metabolism and Feeding Decisions in Drosophila. Allatostatins are neuropeptide hormones in insects and crustacea. They have a twofold function: they both inhibit the generation of juvenile hormone[1] and reduce their food intake. Allatostatin is found …
Nerve function	SPU_015321	Sp-Celsr1		ENSG00000075275	CELSR1	47	47	25	323	332	348	178.741	2.87871	0.371495	9.26157e-15	1.50428e-12	UP	cadherin, EGF LAG seven-pass G-type receptor 1 (flamingo homolog, Drosophila), The protein encoded by this gene is a member of the flamingo subfamily, part of the cadherin superfamily. The flamingo cadherins are located at the plasma membrane. It is postulated that these proteins are receptors involved in contact-mediated communication. This particular member is a developmentally regulated, neura…
Nerve function	SPU_028056	Sp-Galr2L_36	ENSP00000257068	ENSG00000134640	MTNR1B	10	10	8	116	52	73	44.0981	2.80125	0.55951	5.53953e-07	1.53462e-05	UP	PREDICTED: kappa-type opioid receptor-like [Strongylocentrotus purpuratus]. Opioid Receptor Kappa 1=OPRK1=This gene encodes an opioid receptor, which is a member of the 7 transmembrane-spanning G protein-coupled receptor family. It functions as a receptor for endogenous ligands, as well as a receptor for various synthetic opioids. Ligand binding results in inhibition of adenylate cyclase activity…
Nerve function	SPU_008893	Sp-Kiaa0319L	ENSP00000318406	ENSG00000142687	KIAA0319L	10	11	16	70	139	118	57.4094	2.79555	0.501379	2.46501e-08	1.00093e-06	UP	KIAA0319 protein-like; polycystic kidney disease 1-like, This gene encodes a transmembrane protein that contains a large extracellular domain with multiple polycystic kidney disease (PKD) domains. The encoded protein may play a role in the development of the cerebral cortex by regulating neuronal migration and cell adhesion. Single nucleotide polymorphisms in this gene are associated with dyslexi…
Nerve function	SPU_027434	Sp-Chrna10	ENSP00000299961	ENSG00000166736	HTR3A	6	15	7	66	81	90	41.6477	2.7802	0.519722	8.82461e-08	3.04295e-06	UP	PREDICTED: neuronal acetylcholine receptor subunit alpha-10 [Strongylocentrotus purpuratus]. Cholinergic Receptor Nicotinic Alpha 10 Subunit. Ionotropic receptor with a probable role in the modulation of auditory stimuli. Agonist binding may induce an extensive change in conformation that affects all subunits and leads to opening of an ion-conducting channel across the plasma membrane. The channe…
Nerve function	SPU_013374	Sp-Tacr86C, Sp-Hypp_2080	ENSP00000408835	ENSG00000168329	CX3CR1	18	21	23	56	272	229	95.1009	2.76887	0.532805	2.02772e-07	6.28082e-06	UP	hypothetical protein-2080; G protein-coupled receptor-like, Predicted: thyrotropin-releasing hormone receptor-like [Strongylocentrotus purpuratus] 100% coverage 94.74% identity. PREDICTED: Strongylocentrotus purpuratus tachykinin-like peptides receptor 86C (LOC100892521), transcript variant X3, mRNA Sequence ID: ref|XM_011672144.1| 98% coverage 100% identity. Receptor for tachykinin-like peptides…
Nerve function	SPU_024300	Sp-Sstr5L_2	ENSP00000308082	ENSG00000175398	OR10P1	59	97	36	457	416	616	262.966	2.76168	0.36926	7.49216e-14	1.07985e-11	UP	somatostatin receptor 5-like-2, GO: Nervous_Chemosensory. Somatostatin (somatotropin release inhibiting factor, SRIF) is an endogenous cyclic polypeptide with two biologically active forms. It is an abundant neuropeptide and has a wide range of physiological effects on neurotransmission, secretion and cell proliferation. Somatostatin exerts multiple biological actions on tissue targets by interac…
Nerve function	SPU_023689	Sp-Slc24a4	ENSP00000389966	ENSG00000188467	SLC24A5	10	19	12	138	81	112	60.0339	2.75656	0.495536	2.65517e-08	1.0727e-06	UP	Slc24a4, K-dependent Na/Ca exchanger NCKX4, This gene encodes a member of the potassium-dependent sodium/calcium exchanger protein family. Transports 1 Ca(2+) and 1 K(+) in exchange for 4 Na(+). Controls the rapid response termination and proper regulation of adaptation in olfactory sensory neurons (OSNs) which subsequently influences how odor information is encoded and perceived.
Nerve function	SPU_008467	Sp-Cngb1	ENSP00000251102	ENSG00000070729	CNGB1	74	68	52	486	442	530	263.252	2.71385	0.336108	6.78466e-16	1.46682e-13	UP	Cyclic-nucleotide-gated cation channel 4 (CNG channel 4) (CNG-4) (CNG4) (Cyclic nucleotide-gated cation channel modulatory subunit), Subunit of cyclic nucleotide-gated (CNG) channels, nonselective cation channels, which play important roles in both visual and olfactory signal transduction. When associated with CNGA1, it is involved in the regulation of ion flow into the rod photoreceptor outer se…
Nerve function	SPU_001892	Sp-Sema6d	ENSP00000374076	ENSG00000137872	SEMA6D	158	214	173	1082	1712	1269	737.561	2.70484	0.339922	1.7595e-15	3.51867e-13	UP	semaphorin 6D; sema domain, transmembrane domain (TM), and cytoplasmic domain, (semaphorin) 6D. Semaphorins are a large family, including both secreted and membrane associated proteins, many of which have been implicated as inhibitors or chemorepellents in axon pathfinding, fasciculation and branching, and target selection. Among its related pathways are Axon guidance and Semaphorin interactions.…
Nerve function	SPU_012870	Sp-Gripap1	ENSP00000477574	ENSG00000068400	GRIPAP1	111	125	136	1553	521	750	533.261	2.70426	0.470853	9.28407e-09	4.23769e-07	UP	GRIP1 Associated Protein 1. This gene encodes a guanine nucleotide exchange factor for the Ras family of small G proteins (RasGEF). The encoded protein interacts in a complex with glutamate receptor interacting protein 1 (GRIP1) and plays a role in the regulation of AMPA receptor function.Regulates the endosomal recycling back to the neuronal plasma membrane, possibly by connecting early and late…
Nerve function	SPU_026773	Sp-Grm6L	no hit	ENSG00000113262	GRM6	19	21	6	121	102	122	62.2772	2.66893	0.489764	5.05325e-08	1.83946e-06	UP	glutamate receptor, metabotropic 6-like, L-glutamate is the major excitatory neurotransmitter in the central nervous system and activates both ionotropic and metabotropic glutamate receptors. Glutamatergic neurotransmission is involved in most aspects of normal brain function and can be perturbed in many neuropathologic conditions. The metabotropic glutamate receptors are a family of G protein-co…
Nerve function	SPU_004567	Sp-Gabbr1_3		ENSG00000237051	GABBR1	67	57	104	313	878	604	320.31	2.64595	0.456525	6.79732e-09	3.20787e-07	UP	Gamma-aminobutyric acid type B receptor, subunit 1 precursor (GABA-B receptor 1) (GABA-B-R1) (Gb1), metabotropic G-protein-coupled receptor for gamma-aminobutyric acid (GABA), This gene encodes a receptor for gamma-aminobutyric acid (GABA), which is the main inhibitory neurotransmitter in the mammalian central nervous system. This receptor functions as a heterodimer with GABA(B) receptor 2. Defec…
Nerve function	SPU_007747	Sp-Grm3		ENSG00000198822	GRM3	65	84	41	369	524	437	242.124	2.62934	0.364251	5.25697e-13	6.2299e-11	UP	glutamate receptor, metabotropic 3-like, Sp-Grm3, Sp-Grm8L, L-glutamate is the major excitatory neurotransmitter in the central nervous system and activates both ionotropic and metabotropic glutamate receptors. Glutamatergic neurotransmission is involved in most aspects of normal brain function and can be perturbed in many neuropathologic conditions. The metabotropic glutamate receptors are a fam…
Nerve function	SPU_028211	Sp-Gabbr2L	no hit	no hit		5	8	11	28	80	98	35.0325	2.62909	0.597505	1.08197e-05	0.00019508	UP	PREDICTED: gamma-aminobutyric acid type B receptor subunit 2, partial [Strongylocentrotus purpuratus]. GABA-B Receptor 2. The multi-pass membrane protein encoded by this gene belongs to the G-protein coupled receptor 3 family and GABA-B receptor subfamily. The GABA-B receptors inhibit neuronal activity through G protein-coupled second-messenger systems, which regulate the release of neurotransmit…
Nerve function	SPU_016260	Sp-Nlgn4yL	ENSP00000455959	ENSG00000198848	CES1	0	8	0	28	15	38	13.6507	2.61701	0.869297	0.00260829	0.018266	UP	PREDICTED: neuroligin-4, Y-linked isoform X1 [Strongylocentrotus purpuratus]. This gene encodes a member of the type-B carboxylesterase/lipase protein family. The encoded protein belongs to a family of neuronal cell surface proteins. Members of this family may act as splice site-specific ligands for beta-neurexins and may be involved in the formation and remodeling of central nervous system synap…
Nerve function	SPU_024934	Sp-Octr1		ENSG00000186867	QRFPR	13	20	7	99	141	49	54.4923	2.61555	0.574094	5.21459e-06	0.000105602	UP	hypothetical protein-1132; neuropeptide receptor A31 (Bombyx mori)-like, This gene encodes a member of a subfamily of G-protein-coupled neuropeptide receptors. This protein is activated by the neuropeptides A-18-amide (NPAF) and F-8-amide (NPFF) and may function in pain modulation and regulation of the opioid system. PREDICTED: Strongylocentrotus purpuratus octopamine receptor 1 (LOC580626), tran…
Nerve function	SPU_020803	Sp-Trk	ENSP00000314586	ENSG00000148053	NTRK2	58	122	94	563	564	732	336.888	2.54662	0.357024	9.82716e-13	1.119e-10	UP	Neurotrophic Receptor Tyrosine Kinase 2. This gene encodes a member of the neurotrophic tyrosine receptor kinase (NTRK) family. This kinase is a membrane-bound receptor that, upon neurotrophin binding, phosphorylates itself and members of the MAPK pathway. Receptor tyrosine kinase involved in the development and the maturation of the central and the peripheral nervous systems through regulation o…
Nerve function	SPU_018620	Sp-Gpr51_1	ENSP00000373029	ENSG00000206466	GABBR1	6	5	14	43	70	82	34.4612	2.51413	0.586222	1.79725e-05	0.000299358	UP	Gamma-Aminobutyric Acid (GABA) B Receptor, 1. This gene encodes a receptor for gamma-aminobutyric acid (GABA), which is the main inhibitory neurotransmitter in the mammalian central nervous system. This receptor functions as a heterodimer with GABA(B) receptor 2. Defects in this gene may underlie brain disorders such as schizophrenia and epilepsy
Nerve function	SPU_000952	Sp-Cables1	ENSP00000383321	ENSG00000134508	CABLES1	6	6	5	46	30	46	22.2093	2.46987	0.615317	5.97022e-05	0.000835648	UP	Cdk5 and Abl enzyme substrate 1 isoform 2. Positively affects neuronal outgrowth. This gene encodes a protein involved in regulation of the cell cycle through interactions with several cyclin-dependent kinases. Cyclin-dependent kinase binding protein. Enhances cyclin-dependent kinase tyrosine phosphorylation by nonreceptor tyrosine kinases, such as that of CDK5 by activated ABL1, which leads to i…
Nerve function	SPU_009711	Sp-Ncdn	ENSP00000362350	ENSG00000020129	NCDN	47	23	41	13	560	345	158.352	2.46341	0.71296	0.000549906	0.00519803	UP	Neurochondrin, This gene encodes a leucine-rich cytoplasmic protein, which is highly similar to a mouse protein that negatively regulates Ca/calmodulin-dependent protein kinase II phosphorylation and may be essential for spatial learning processes. Probably involved in signal transduction, in the nervous system, via increasing cell surface localization of GRM5 and positively regulating its signal…
Nerve function	SPU_012329	Sp-Stx1	ENSP00000222812	ENSG00000106089	STX1A	51	45	32	163	139	639	155.577	2.46317	0.493856	6.11207e-07	1.67152e-05	UP	Syntaxin 1A. Neuron-Specific Antigen HPC-1. This gene encodes a member of the syntaxin superfamily. Syntaxins are nervous system-specific proteins implicated in the docking of synaptic vesicles with the presynaptic plasma membrane. Syntaxins possess a single C-terminal transmembrane domain, a SNARE [Soluble NSF (N-ethylmaleimide-sensitive fusion protein)-Attachment protein REceptor] domain (known…
Nerve function	SPU_018963	Sp-NmbrL_4	ENSP00000496438	ENSG00000267534	S1PR2	36	29	28	133	188	305	110.313	2.45665	0.399581	7.84284e-10	4.6215e-08	UP	neuromedin B receptor-like-4, This gene encodes a 7-transmembrane G protein-coupled receptor that binds neuromedin B, which is a growth factor and mitogen for gastrointestinal epithelial tissue and for normal and neoplastic lung. This receptor may play a role in smooth muscle contraction, neuronal responses, and the regulation of cell growth.
Nerve function	SPU_009600	Sp-PlexA2_1	ENSP00000356000	ENSG00000076356	PLXNA2	65	102	79	325	671	570	285.376	2.4435	0.374294	6.65303e-11	5.05646e-09	UP	plexin A2. This gene encodes a member of the plexin-A family of semaphorin co-receptors. Semaphorins are a large family of secreted or membrane-bound proteins that mediate repulsive effects on axon pathfinding during nervous system development. A subset of semaphorins are recognized by plexin-A/neuropilin transmembrane receptor complexes, triggering a cellular signal transduction cascade that lea…
Nerve function	SPU_028455	Sp-Glur6	ENSP00000397026	ENSG00000164418	GRIK2	80	156	61	504	495	857	332.571	2.43883	0.367791	3.33381e-11	2.70055e-09	UP	glutamate receptor ionotropic (kainate)-like 2, Glur5/6/7-like, Sp-Grik3, Sp-Glur6, Glutamate receptors are the predominant excitatory neurotransmitter receptors in the mammalian brain and are activated in a variety of normal neurophysiologic processes. Binding of the excitatory neurotransmitter L-glutamate induces a conformation change, leading to the opening of the cation channel, and thereby c…
Nerve function	SPU_020918	Sp-Actinfilin	ENSP00000343930	ENSG00000187961	KLHL17	19	19	11	94	71	154	56.8733	2.41323	0.468015	2.51872e-07	7.63177e-06	UP	Actinfilin, The protein encoded by this gene is expressed in neurons of most regions of the brain. It contains an N-terminal BTB domain, which mediates dimerization of the protein, and a C-terminal Kelch domain, which mediates binding to F-actin. This protein may play a key role in the regulation of actin-based neuronal function.
Nerve function	SPU_000453	Sp-Igf_17 (adhesion protein)	ENSP00000271588	ENSG00000143341	HMCN1	6	7	5	20	48	62	22.5425	2.41125	0.625937	0.000117052	0.00146645	UP	PREDICTED: Strongylocentrotus purpuratus neuronal cell adhesion molecule (LOC579742), transcript variant X7, mRNA Sequence ID: ref|XM_011672402.1| 86% coverage, 99% identity
Nerve function	SPU_002737	Sp-Nacha2	ENSP00000452896	ENSG00000080644	CHRNA3	726	515	375	4554	2228	2802	1842.22	2.39841	0.415987	8.13688e-09	3.75152e-07	UP	nicotinic acetylcholine receptor alpha 2. CHRNA3 (Cholinergic Receptor Nicotinic Alpha 3 Subunit). This locus encodes a member of the nicotinic acetylcholine receptor family of proteins. The encoded protein is a ligand-gated ion channel that likely plays a role in neurotransmission. After binding acetylcholine, the AChR responds by an extensive change in conformation that affects all subunits and…
Nerve function	SPU_008621	Sp-Ulk4	ENSP00000301831	ENSG00000168038	ULK4	9	12	4	13	58	117	30.8939	2.38876	0.671169	0.000372125	0.00378236	UP	unc-51 like kinase. Serine/Threonine-Protein Kinase ULK4. This gene encodes a member of the unc-51-like serine/threonine kinase (STK) family. Members of this protein family play a role in neuronal growth and endocytosis. The encoded protein is likely involved in neurite branching, neurite elongation and neuronal migration. May be involved in the remodeling of cytoskeletal components, such as alph…
Nerve function	SPU_020810	Sp-Unc44_247	ENSP00000256707	ENSG00000134313	KIDINS220	3	1	2	15	12	25	8.97834	2.3829	0.823093	0.00379088	0.0244995	UP	PREDICTED: ankyrin repeat domain-containing protein 50-like [Strongylocentrotus purpuratus]. Involved in the endosome-to-plasma membrane trafficking and recycling of SNX27-retromer-dependent cargo proteins, such as GLUT1. Kinase D Interacting Substrate 220 = This gene encodes a transmembrane protein that is preferentially expressed in the nervous system where it controls neuronal cell survival, d…
Nerve function	SPU_024610	Sp-MuskL	ENSP00000393608	ENSG00000030304	MUSK	40	50	31	200	234	295	133.519	2.38248	0.354535	1.81704e-11	1.54627e-09	UP	muscle skeletal receptor tyrosine kinase, Sp-MuskL, This gene encodes a muscle-specific tyrosine kinase receptor. The encoded protein may play a role in clustering of the acetylcholine receptor in the postsynaptic neuromuscular junction. Plays a central role in the formation and the maintenance of the neuromuscular junction (NMJ), the synapse between the motor neuron and the skeletal muscle. Muta…
Nerve function	SPU_003540	Sp-Prom1	ENSP00000443620	ENSG00000007062	PROM1	16	33	15	52	162	200	72.3475	2.36815	0.512749	3.86454e-06	8.18356e-05	UP	prominin 1. May play a role in cell differentiation, proliferation and apoptosis (PubMed:24556617). Binds cholesterol in cholesterol-containing plasma membrane microdomains and may play a role in the organization of the apical plasma membrane in epithelial cells. During early retinal development acts as a key regulator of disk morphogenesis. Involved in regulation of MAPK and Akt signaling pathwa…
Nerve function	SPU_013765	Sp-Glur2	ENSP00000446440	ENSG00000125675	GRIA3	24	27	18	103	142	172	76.0299	2.35256	0.407804	7.9815e-09	3.70122e-07	UP	Glutamate Ionotropic Receptor AMPA Type Subunit 3, Glutamate Receptor, Ionotrophic, AMPA 3. Receptor for glutamate that functions as ligand-gated ion channel in the central nervous system and plays an important role in excitatory synaptic transmission. L-glutamate acts as an excitatory neurotransmitter at many synapses in the central nervous system. Binding of the excitatory neurotransmitter L-gl…
Nerve function	SPU_000136	Sp-Mec-2l	ENSP00000286713	ENSG00000148175	STOM	263	353	293	1398	1809	2114	981.478	2.34862	0.290921	6.85549e-16	1.47218e-13	UP	mechanosensory protein 2. Positively regulates the activity of the putative mechanosensory transduction channel. May link the mechanosensory channel and the microtubule cytoskeleton of the touch receptor neurons. Required for the function of a set of six touch receptor neurons.
Nerve function	SPU_011871	Sp-Chrna1L_1	no hit	no hit		4	0	3	17	15	28	10.4455	2.33937	0.827801	0.00471318	0.0289291	UP	cholinergic receptor, nicotinic, alpha 1-like-1. PREDICTED: acetylcholine receptor subunit alpha-like isoform X1 [Strongylocentrotus purpuratus]. Cholinergic Receptor Nicotinic Alpha 1 Subunit. This gene encodes an alpha subunit that plays a role in acetlycholine binding/channel gating. After binding acetylcholine, the AChR responds by an extensive change in conformation that affects all subunits…
Nerve function	SPU_003125	Sp-Sstr1L	no hit	no hit		3	4	1	12	27	20	10.5288	2.32547	0.790175	0.00325072	0.0217419	UP	somatostatin receptor 1-like. Somatostatins are peptide hormones that regulate diverse cellular functions such as neurotransmission, cell proliferation, and endocrine signaling as well as inhibiting the release of many hormones and other secretory proteins. Somatostatin is an abundant neuropeptide and has a wide range of physiological effects on neurotransmission, secretion and cell proliferation.
Nerve function	SPU_018968	Sp-Fez2	ENSP00000305843	ENSG00000171055	FEZ2	85	81	108	395	568	683	301.595	2.32435	0.353891	5.09968e-11	3.95096e-09	UP	Fasciculation And Elongation Protein Zeta 2. This gene is an ortholog of the C. elegans unc-76 gene, which is necessary for normal axonal bundling and elongation within axon bundles. Involved in axonal outgrowth and fasciculation.
Nerve function	SPU_025315	Sp-Mglur3	ENSP00000355316	ENSG00000198822	GRM3	223	306	221	935	1400	2042	790.608	2.31323	0.311525	1.12349e-13	1.53625e-11	UP	metabotropic glutamate receptor 3, L-glutamate is the major excitatory neurotransmitter in the central nervous system and activates both ionotropic and metabotropic glutamate receptors. Glutamatergic neurotransmission is involved in most aspects of normal brain function and can be perturbed in many neuropathologic conditions. The metabotropic glutamate receptors are a family of G protein-coupled …
Nerve function	SPU_004682	Sp-Ap3b2-2	ENSP00000499235	ENSG00000103723	AP3B2	303	347	171	1395	1508	1631	851.864	2.30869	0.320622	5.9921e-13	7.02305e-11	UP	adaptor-related protein complex 3, beta 2 subunit-2. Adaptor protein complex 3 (AP-3 complex) is a heterotrimeric protein complex involved in the formation of clathrin-coated synaptic vesicles. The protein encoded by this gene represents the beta subunit of the neuron-specific AP-3 complex and was first identified as the target antigen in human paraneoplastic neurologic disorders. The encoded sub…
Nerve function	SPU_010497	Sp-Drd1L_1	ENSP00000377353	ENSG00000184845	DRD1	2	2	2	15	10	22	8.24713	2.27908	0.828155	0.00592332	0.0342356	UP	Dopamine Receptor D1. This gene encodes the D1 subtype of the dopamine receptor. The D1 subtype is the most abundant dopamine receptor in the central nervous system. This G-protein coupled receptor stimulates adenylyl cyclase and activates cyclic AMP-dependent protein kinases. D1 receptors regulate neuronal growth and development, mediate some behavioral responses, and modulate dopamine receptor …
Nerve function	SPU_026876	Sp-Chrna7_8	ENSP00000395833	ENSG00000186038	HTR3E	46	59	28	189	285	258	137.06	2.27265	0.38492	3.54343e-09	1.79967e-07	UP	cholinergic receptor, nicotinic, alpha 7-8, The nicotinic acetylcholine receptors (nAChRs) are members of a superfamily of ligand-gated ion channels that mediate fast signal transmission at synapses. The protein encoded by this gene forms a homo-oligomeric channel, displays marked permeability to calcium ions and is a major component of brain nicotinic receptors. Once this receptor binds acetylch…
Nerve function	SPU_021326	Sp-Cntn1	ENSP00000448004	ENSG00000018236	CNTN1	5	3	1	6	7	69	12.4675	2.26958	0.86771	0.00890702	0.0462734	UP	PREDICTED: contactin-2 isoform X2 [Strongylocentrotus purpuratus]. Contactin 1 also called Neural Cell Surface Protein F3. The protein encoded by this gene is a member of the immunoglobulin superfamily. It is a glycosylphosphatidylinositol (GPI)-anchored neuronal membrane protein that functions as a cell adhesion molecule. It may play a role in the formation of axon connections in the developing …
Nerve function	SPU_001165	Sp-Arrdc3	ENSP00000268042	ENSG00000140450	ARRDC4	3	4	3	10	28	33	12.3607	2.26286	0.747973	0.00248366	0.0175935	UP	arrestin domain containing 3. Adapter protein that plays a role in regulating cell-surface expression of adrenergic receptors and probably also other G protein-coupled receptors This gene encodes a member of the arrestin family of proteins, which regulate G protein-mediated signaling. The encoded protein is thought to act as a regulator of breast cancer growth and progression by binding to a phos…
Nerve function	SPU_003209	Sp-Clptm1_1	ENSP00000443192	ENSG00000104853	CLPTM1	14	12	7	61	31	111	36.0138	2.25047	0.5699	7.85161e-05	0.00105248	UP	cleft lip and palate associated transmembrane protein 1. CLPTM1 (CLPTM1 Regulator Of GABA Type A Receptor Forward Trafficking) is a Protein Coding gene.
Nerve function	SPU_010331	Sp-Sema	ENSP00000441493	ENSG00000138623	SEMA7A	306	264	261	1350	1521	1641	853.012	2.24645	0.302413	1.09903e-13	1.50926e-11	UP	semaphorin (Culex quinquefasciatus), This gene encodes a member of the semaphorin family of soluble and transmembrane proteins. Semaphorins are involved in numerous functions, including axon guidance, morphogenesis, carcinogenesis, and immunomodulation.
Nerve function	SPU_012692	Sp-Hypp_79, Sp-Pclo_1	ENSP00000388393	ENSG00000186472	PCLO	76	119	73	494	355	599	271.216	2.24396	0.347395	1.05139e-10	7.61114e-09	UP	piccolo (partial), Sp-Hypp_79, The protein encoded by this gene is part of the presynaptic cytoskeletal matrix, which is involved in establishing active synaptic zones and in synaptic vesicle trafficking. Variations in this gene have been associated with bipolar disorder and major depressive disorder.
Nerve function	SPU_011123	Sp-Adrb1L_3	no hit	no hit		1	3	2	13	14	17	7.88785	2.22398	0.835784	0.00779205	0.0419452	UP	adrenergic, beta-1-, receptor-like-3. Adrenoceptor Beta 1. The adrenergic receptors (subtypes alpha 1, alpha 2, beta 1, and beta 2) are a prototypic family of guanine nucleotide binding regulatory protein-coupled receptors that mediate the physiological effects of the hormone epinephrine and the neurotransmitter norepinephrine. Beta-adrenergic receptors mediate the catecholamine-induced activatio…
Nerve function	SPU_005595	Sp-Sstr4L	ENSP00000255008	ENSG00000132671	SSTR4	79	132	169	401	817	985	400.79	2.22338	0.416645	9.48211e-08	3.25536e-06	UP	somatostatin receptor 4 like, Nervous_Chemosensory, Somatostatin acts at many sites to inhibit the release of many hormones and other secretory proteins. The biologic effects of somatostatin are probably mediated by a family of G protein-coupled receptors that are expressed in a tissue-specific manner. SSTR4 is a member of the superfamily of receptors having seven transmembrane segments and is ex…
Nerve function	SPU_030073	Sp-Nt	ENSP00000469455	ENSG00000225950	NTF4	24	24	30	134	126	173	81.1942	2.21506	0.414078	8.8254e-08	3.04295e-06	UP	Neurotrophin 4. This gene is a member of a family of neurotrophic factors, neurotrophins, that control survival and differentiation of mammalian neurons. The expression of this gene is ubiquitous and less influenced by environmental signals.Target-derived survival factor for peripheral sensory sympathetic neurons.
Nerve function	SPU_009818	Sp-DscamL_1	ENSP00000383303	ENSG00000171587	DSCAM	9	13	15	35	116	67	40.6314	2.21381	0.576331	0.000122431	0.0015237	UP	Sp-DscamL_1 Family Member: adhesion receptor. Down Syndrome Cell Adhesion Molecule. This gene is a member of the immunoglobulin superfamily of cell adhesion molecules (Ig-CAMs), and is involved in human central and peripheral nervous system development.Cell adhesion molecule that plays a role in neuronal self-avoidance. Promotes repulsion between specific neuronal processes of either the same cel…
Nerve function	SPU_026998	Sp-Csmd1L	ENSP00000356018	ENSG00000203710	CR1	70	151	68	609	315	583	286.631	2.2098	0.414151	9.51677e-08	3.26375e-06	UP	PREDICTED: CUB and sushi domain-containing protein 3-like [Strongylocentrotus purpuratus]. Involved in dendrite development.An important paralog of this gene is CSMD1. CR1=Complement Receptor Type 1. Therefore different functions for the two assignments (SU and human)
Nerve function	SPU_005473	Sp-Sstr5L	no hit	no hit		216	269	175	922	1055	1517	649.014	2.2096	0.287459	1.51021e-14	2.40409e-12	UP	somatostatin receptor 5-like. Somatostatin (somatotropin release inhibiting factor, SRIF) is an endogenous cyclic polypeptide with two biologically active forms. It is an abundant neuropeptide and has a wide range of physiological effects on neurotransmission, secretion and cell proliferation. Somatostatin and its related peptide cortistatin exert multiple biological actions on normal and tumoral…
nerve function	SPU_000163	Sp-Sult4a1	ENSP00000332565	ENSG00000130540	SULT4A1	37	45	49	160	268	297	134.333	2.20943	0.386026	1.04331e-08	4.682e-07	UP	sulfotransferase family 4A, member 1. This gene encodes a member of the sulfotransferase family. The encoded protein is a brain-specific sulfotransferase believed to be involved in the metabolism of neurotransmitters. Polymorphisms in this gene may be associated with susceptibility to schizophrenia.
Nerve function	SPU_025961	Sp-Uchl	ENSP00000366819	ENSG00000118939	UCHL3	6848	9112	5883	44792	27145	40171	21569.8	2.20382	0.333989	4.15365e-11	3.27351e-09	UP	ubiquitin carboxyl-terminal esterase, Ubiquitin-protein hydrolase involved both in the processing of ubiquitin precursors and of ubiquitinated proteins. This enzyme is a thiol protease that recognizes and hydrolyzes a peptide bond at the C-terminal glycine of ubiquitin. Also binds to free monoubiquitin and may prevent its degradation in lysosomes. This gene is specifically expressed in the neuron…
Nerve function	SPU_001979	Sp-Stx6	ENSP00000258301	ENSG00000135823	STX6	14	16	11	40	84	113	42.5588	2.20346	0.50908	1.50258e-05	0.000257515	UP	syntaxin 6, Among its related pathways are Vesicle-mediated transport and Nicotine Pathway (Dopaminergic Neuron), Pharmacodynamics. Gene Ontology (GO) annotations related to this gene include syntaxin binding and SNAP receptor activity. Involved in intracellular vesicle trafficking.
Nerve function	SPU_026865	Sp-FYVED_27	ENSP00000377282	ENSG00000155256	ZFYVE27	7	5	9	16	64	53	23.9924	2.19359	0.657281	0.000845773	0.00742854	UP	hypothetical protein-1189; zinc finger, FYVE domain containing 27-like; kinesin-like boursin-like, Functions as an upstream inhibitor of RAB11, regulating directional protein transport to the forming neurites. Involved in nerve growth factor-induced neurite formation. May have a more general role in cell projections formation.
Nerve function	SPU_012856	Sp-Syt12	ENSP00000377520	ENSG00000173227	SYT12	24	37	29	160	162	135	88.939	2.1527	0.423902	3.80805e-07	1.10168e-05	UP	Synaptotagmin 12. This gene is a member of the synaptotagmin gene family and encodes a protein similar to other family members that mediate calcium-dependent regulation of membrane trafficking in synaptic transmission. Studies of the orthologous gene in rat have shown that the encoded protein selectively modulates spontaneous synaptic-vesicle exocytosis and may also be involved in regulating calc…
Nerve function	SPU_016370	Sp-Gsap	ENSP00000257626	ENSG00000186088	GSAP	51	43	43	122	301	316	136.072	2.14969	0.419016	2.8925e-07	8.69027e-06	UP	Gamma-Secretase Activating Protein. Regulator of gamma-secretase activity, which specifically activates the production of amyloid-beta protein (amyloid-beta protein 40 and amyloid-beta protein 42), without affecting the cleavage of other gamma-secretase targets such has Notch. The gamma-secretase complex is an endoprotease complex that catalyzes the intramembrane cleavage of integral membrane pro…
Nerve function	SPU_020856	Sp-Tbc1d24	ENSP00000454408	ENSG00000162065	TBC1D24	25	32	29	93	234	124	86.5016	2.14698	0.477932	7.04791e-06	0.000136757	UP	TBC1 Domain Family Member 24. BC domain proteins may serve as GTPase-activating proteins for a particular group of GTPases, the Rab (Ras-related proteins in brain) small GTPases which are involved in the regulation of membrane trafficking. Mutations in this gene are associated with familial infantile myoclonic epilepsy. May act as a GTPase-activating protein for Rab family protein(s).Involved in …
Nerve function	SPU_019245	Sp-Trim2	ENSP00000417605	ENSG00000213186	TRIM59	5	6	0	10	32	29	12.5649	2.14597	0.806029	0.00775863	0.0418393	UP	PREDICTED: tripartite motif-containing protein 2-like [Strongylocentrotus purpuratus]. Tripartite Motif Containing 2. E3 Ubiquitin-Protein Ligase TRIM2. The protein localizes to cytoplasmic filaments. It plays a neuroprotective role and functions as an E3-ubiquitin ligase in proteasome-mediated degradation of target proteins. Mutations in this gene can cause early-onset axonal neuropathy.
Nerve function	SPU_007276	Sp-Ncam	ENSP00000390190	ENSG00000163492	CCDC141	13	14	29	67	148	98	59.3982	2.14128	0.53725	6.73024e-05	0.000919895	UP	PREDICTED: neuronal cell adhesion molecule-like [Strongylocentrotus purpuratus].
Nerve function	SPU_008663	Sp-RoboL_1	ENSP00000480344	ENSG00000185008	ROBO2	724	945	968	6505	2770	3828	2605.14	2.13175	0.421471	4.23948e-07	1.20258e-05	UP	roundabout (robo) homolog, Sp-RoboL_1. The product of this gene is a member of the immunoglobulin gene superfamily and encodes an integral membrane protein that functions in axon guidance and neuronal precursor cell migration. This receptor is activated by SLIT-family proteins, resulting in a repulsive effect on glioma cell guidance in the developing brain.
Nerve function	SPU_002589	Sp-AchE_2	ENSP00000419804	ENSG00000114200	BCHE	716	659	738	3027	2762	5213	2044.05	2.13001	0.31524	1.41069e-11	1.22658e-09	UP	acetylcholinesterase. Acetylcholinesterase hydrolyzes the neurotransmitter, acetylcholine at neuromuscular junctions and brain cholinergic synapses, and thus terminates signal transmission.Cholinesterases inactivate the neurotransmitter acetylcholine by catalyzing its hydrolysis to choline and acetic acid.
Nerve function	SPU_002857	Sp-Gad	ENSP00000350928	ENSG00000128683	GAD1	23	26	14	131	69	120	61.4531	2.12764	0.476869	8.13207e-06	0.000153511	UP	Glutamate Decarboxylase. The enzyme encoded is responsible for catalyzing the production of gamma-aminobutyric acid from L-glutamic acid. Catalyzes the production of GABA.
Nerve function	SPU_000836	Sp-Th	ENSP00000325951	ENSG00000180176	TH	268	269	257	1036	1146	1831	750.09	2.10787	0.296936	1.25902e-12	1.40856e-10	UP	Tyrosine Hydroxylase. The protein encoded by this gene is involved in the conversion of tyrosine to dopamine. It is the rate-limiting enzyme in the synthesis of catecholamines, hence plays a key role in the physiology of adrenergic neurons.
Nerve function	SPU_009356	Sp-Glyt_3	ENSP00000353791	ENSG00000196517	SLC6A9	69	75	61	212	365	465	193.597	2.10331	0.353628	2.71791e-09	1.40493e-07	UP	glycine transporter. The amino acid glycine acts as an inhibitory neurotransmitter in the central nervous system. The protein encoded by this gene is one of two transporters that stop glycine signaling by removing it from the synaptic cleft. Terminates the action of glycine by its high affinity sodium-dependent reuptake into presynaptic terminals. May play a role in regulation of glycine levels i…
Nerve function	SPU_009708	Sp-Trim2	ENSP00000433102	ENSG00000110171	TRIM3	117	135	97	346	767	598	326.222	2.08844	0.368957	1.51025e-08	6.42598e-07	UP	tripartite motif protein 2 (Trim2), It plays a neuroprotective role and functions as an E3-ubiquitin ligase in proteasome-mediated degradation of target proteins. Mutations in this gene can cause early-onset axonal neuropathy.
Nerve function	SPU_013095	Sp-Nacha7_1	no hit	no hit		16	9	4	51	46	54	28.768	2.08712	0.587109	0.000378117	0.00382989	UP	nicotinic acetylcholine receptor alpha 7. PREDICTED: CHRNA7-FAM7A fusion protein-like, partial [Strongylocentrotus purpuratus]. Cholinergic Receptor Nicotinic Alpha 7 Subunit. The nicotinic acetylcholine receptors (nAChRs) are members of a superfamily of ligand-gated ion channels that mediate fast signal transmission at synapses. After binding acetylcholine, the AChR responds by an extensive chan…
Nerve function	SPU_004245	Sp-Netrin1	ENSP00000173229	ENSG00000065320	NTN1	2864	4087	2222	13243	12849	17402	8322.21	2.08586	0.287513	4.02111e-13	4.87361e-11	UP	Netrin1, Netrin is included in a family of laminin-related secreted proteins. The function of this gene has not yet been defined; however, netrin is thought to be involved in axon guidance and cell migration during development. Netrins control guidance of CNS commissural axons and peripheral motor axons. Its association with either DCC or some UNC5 receptors will lead to axon attraction or repuls…
Nerve function	SPU_021219	Sp-Gpr54	ENSP00000303686	ENSG00000169006	NTSR2	186	235	139	1179	542	894	515.712	2.06761	0.395705	1.74033e-07	5.49165e-06	UP	PREDICTED: G-protein coupled receptor 54 [Strongylocentrotus purpuratus]. Neurotensin Receptor 2 = The protein encoded by this gene belongs to the G protein-coupled receptor family that activate a phosphatidylinositol-calcium second messenger system. Binding and pharmacological studies demonstrate that this receptor binds neurotensin as well as several other ligands already described for neuroten…
Nerve function	SPU_000314	Sp-Cnga3_2	ENSP00000384264	ENSG00000198515	CNGA1	15	26	46	106	182	169	86.7335	2.06504	0.499657	3.58194e-05	0.000539855	UP	Cnga3-2, Cyclic nucleotide gated channel, cone photoreceptor, alpha subunit (CNG channel 1) (CNG-1), This gene encodes a member of the cyclic nucleotide-gated cation channel protein family which is required for normal vision and olfactory signal transduction. Mutations in this gene are associated with achromatopsia (rod monochromacy) and color blindness.
Nerve function	SPU_023473	Sp-Tacr2	ENSP00000482436	ENSG00000075073	TACR2	56	74	77	196	317	535	192.304	2.04272	0.38949	1.56621e-07	5.00962e-06	UP	PREDICTED: tachykinin-like peptides receptor 99D, partial [Strongylocentrotus purpuratus]. Tachykinin Receptor 2 also called Neurokinin A Receptor.This is a receptor for the tachykinin neuropeptide substance K (neurokinin A). It is associated with G proteins that activate a phosphatidylinositol-calcium second messenger system. The rank order of affinity of this receptor to tachykinins is: substan…
Nerve function	SPU_021092	Sp-Chrm3L	ENSP00000402526	ENSG00000134489	HRH4	143	249	102	823	628	786	437.753	2.04126	0.367436	2.76967e-08	1.11613e-06	UP	cholinergic receptor, muscarinic 3, cardiac-like, Cholinergic Receptor Muscarinic 3, Muscarinic Acetylcholine Receptor M3, The muscarinic cholinergic receptors belong to a larger family of G protein-coupled receptors. The functional diversity of these receptors is defined by the binding of acetylcholine and includes cellular responses such as adenylate cyclase inhibition, phosphoinositide degener…
Nerve function	SPU_004097	Sp-Rapgef2	ENSP00000495298	ENSG00000109756	RAPGEF2	31	41	58	148	262	234	123.354	2.03545	0.431858	2.43812e-06	5.47455e-05	UP	Rap guanine nucleotide exchange factor (GEF) 2; RAPGEF2 protein, Functions as a guanine nucleotide exchange factor (GEF), which activates Rap and Ras family of small GTPases by exchanging bound GDP for free GTP in a cAMP-dependent manner. Serves as a link between cell surface receptors and Rap/Ras GTPases in intracellular signaling cascades. Its binding to ligand-activated beta-1 adrenergic recep…
Nerve function	SPU_015724	Sp-Vac14	ENSP00000261776	ENSG00000103043	VAC14	57	71	41	223	248	317	150.953	2.03268	0.344473	3.61679e-09	1.83111e-07	UP	VAC14 Component Of PIKFYVE Complex. This gene encodes a scaffold protein that is a component of the PIKfyve protein kinase complex. This complex is responsible for the synthesis of phosphatidylinositol 3,5-bisphosphate, an important component of cellular membranes, from phosphatidylinositol 3-phosphate. Mice lacking a functional copy of this gene exhibit severe neurodegeneration. Mutations in the…
Nerve function	SPU_011150	Sp-Csmd3	ENSP00000441462	ENSG00000183117	CSMD1	12	5	5	51	22	42	22.1916	2.03224	0.654118	0.001891	0.0141469	UP	PREDICTED: CUB and sushi domain-containing protein 3-like [Strongylocentrotus purpuratus]. Involved in dendrite development.
Nerve function	SPU_008370	Sp-Dbh_1	ENSP00000376776	ENSG00000123454	DBH	504	670	497	1261	2918	3976	1504.19	2.02376	0.363431	2.56974e-08	1.04213e-06	UP	dopamine beta-hydroxylase, The protein encoded by this gene is an oxidoreductase belonging to the copper type II, ascorbate-dependent monooxygenase family. It is present in the synaptic vesicles of postganglionic sympathetic neurons and converts dopamine to norepinephrine
Nerve function	SPU_021609	Sp-CbpdEL_1	ENSP00000386104	ENSG00000109472	CPE	220	331	309	789	1517	1824	776.381	2.01207	0.353361	1.24035e-08	5.40403e-07	UP	Carboxypeptidase E. This peripheral membrane protein cleaves C-terminal amino acid residues and is involved in the biosynthesis of peptide hormones and neurotransmitters, including insulin. This protein may also function independently of its peptidase activity, as a neurotrophic factor that promotes neuronal survival, and as a sorting receptor that binds to regulated secretory pathway proteins, i…
Nerve function	SPU_014540	Sp-Trim2-4	ENSP00000415812	ENSG00000109654	TRIM2	697	261	834	82	242	86	392.518	-2.14802	0.546449	8.46407e-05	0.00112104	DOWN	Tripartite Motif Containing 2. The protein localizes to cytoplasmic filaments. It plays a neuroprotective role and functions as an E3-ubiquitin ligase in proteasome-mediated degradation of target proteins. Mutations in this gene can cause early-onset axonal neuropathy. UBE2D1-dependent E3 ubiquitin-protein ligase that mediates the ubiquitination of NEFL and of phosphorylated BCL2L11. Plays a neur…
Nerve function	SPU_004619	Sp-Pacrg	ENSP00000355855	ENSG00000112530	PACRG	730	658	452	84	127	220	379.574	-2.2288	0.352134	2.46131e-10	1.63578e-08	DOWN	Parkin Coregulated, Molecular Chaperone/Chaperonin-Binding Protein. The parkin co-regulated gene protein forms a large molecular complex with chaperones, including heat shock proteins 70 and 90, and chaperonin components. This protein is also a component of Lewy bodies in Parkinson's disease patients, and it suppresses unfolded Pael receptor-induced neuronal cell death. May play an important role…
Nerve Function	SPU_017132	Sp-Chrna9	ENSP00000490338	ENSG00000138435	CHRNA1	3098	4138	2653	454	703	1157	2033.36	-2.23381	0.320424	3.13798e-12	3.27055e-10	DOWN	Chrna9, cholinergic receptor, nicotinic, alpha 9, This gene is a member of the ligand-gated ionic channel family and nicotinic acetylcholine receptor gene superfamily.It encodes a plasma membrane protein. Agonist binding induces a conformation change that leads to the opening of an ion-conducting channel across the plasma membrane. The channel is permeable to a range of divalent cations including…
Nerve function	SPU_009086	Sp-Qki	ENSP00000355094	ENSG00000112531	QKI	455	460	567	48	144	95	305.808	-2.44335	0.426882	1.04224e-08	4.682e-07	DOWN	quaking homolog, KH domain RNA binding isoform HQK-5. The protein encoded by this gene is an RNA-binding protein that regulates pre-mRNA splicing, export of mRNAs from the nucleus, protein translation, and mRNA stability. The encoded protein is involved in myelinization and oligodendrocyte differentiation and may play a role in schizophrenia.
Nerve Function	SPU_002787	Sp-Glur3	ENSP00000435775	ENSG00000152578	GRIA4	2680	1980	3085	161	683	680	1605.96	-2.46637	0.4642	1.07734e-07	3.62959e-06	DOWN	Glur3, AMPA glutamate receptor 3, Ionotropic glutamate receptor. L-glutamate acts as an excitatory neurotransmitter at many synapses in the central nervous system. Binding of the excitatory neurotransmitter L-glutamate induces a conformation change, leading to the opening of the cation channel, and thereby converts the chemical signal to an electrical impulse. The receptor then desensitizes rapid…
Nerve Function	SPU_001059	Sp-Mab21l2	ENSP00000324701	ENSG00000181541	MAB21L2	4497	1816	3392	473	642	753	2016.53	-2.48956	0.402046	5.93217e-10	3.60174e-08	DOWN	Mab-21 superfamily - mab-21-like 2 (C. elegans), Mab-21, a Cell Fate Determination Gene Involved in Caenorhabditis Elegans Neural Development. This gene is similar to the C. elegans MAB-21 cell fate-determining gene, a downstream target of transforming growth factor-beta signaling. It is thought that this gene may be involved in neural development.
Nerve Function	SPU_020142	Sp-Mtnr1b_1	ENSP00000257068	ENSG00000134640	MTNR1B	585	299	327	62	25	107	240.415	-2.71465	0.473076	9.56332e-09	4.34655e-07	DOWN	Mtnr1b, melatonin receptor 1B-1, High affinity receptor for melatonin. Likely to mediates the reproductive and circadian actions of melatonin. This gene encodes one of two high affinity forms of a receptor for melatonin, the primary hormone secreted by the pineal gland. This gene product is an integral membrane protein that is a G-protein coupled, 7-transmembrane receptor. It is found primarily i…
Nerve function	SPU_008971	Sp-Gria1	no hit	no hit		16	3	10	0	0	2	5.46547	-2.7456	1.00457	0.00627387	0.035777	DOWN	Glutamate receptor 1 precursor (GluR-1) (GluR-A) (GluR-K1) (Glutamate receptor ionotropic, AMPA 1). Glutamate receptors are the predominant excitatory neurotransmitter receptors in the mammalian brain and are activated in a variety of normal neurophysiologic processes. These receptors are heteromeric protein complexes with multiple subunits, each possessing transmembrane regions, and all arranged…
Nerve Function	SPU_027899	Sp-Glur1	ENSP00000441572	ENSG00000183454	GRIN2A	2292	759	3627	43	485	469	1382.89	-2.77358	0.63771	1.36581e-05	0.000237639	DOWN	AMPA glutamate receptor 1, Ionotropic glutamate receptor. L-glutamate acts as an excitatory neurotransmitter at many synapses in the central nervous system. Binding of the excitatory neurotransmitter L-glutamate induces a conformation change, leading to the opening of the cation channel, and thereby converts the chemical signal to an electrical impulse. The receptor then desensitizes rapidly and …
Nerve function	SPU_020026	Sp-Slc5a7_4	ENSP00000387346	ENSG00000115665	SLC5A7	1211	752	567	68	135	58	477.707	-3.21846	0.448061	6.81524e-13	7.90099e-11	DOWN	Solute Carrier Family 5 (Sodium/Choline Cotransporter), Member 7. This gene encodes a sodium ion- and chloride ion-dependent high-affinity transporter that mediates choline uptake for acetylcholine synthesis in cholinergic neurons. The protein transports choline from the extracellular space into presynaptic terminals for synthesis into acetylcholine. Increased choline uptake results from increase…
Nerve Function	SPU_005967	Sp-Htr1b	ENSP00000363748	ENSG00000179546	HTR1D	72	57	106	0	5	18	45.2991	-3.29345	0.681467	1.34569e-06	3.25212e-05	DOWN	Htr1b, 5-hydroxytryptamine (serotonin) receptor 1B. The protein encoded by this gene is a G-protein coupled receptor for serotonin (5-hydroxytryptamine). Ligand binding activates second messengers that inhibit the activity of adenylate cyclase and manage the release of serotonin, dopamine, and acetylcholine in the brain. The encoded protein may be involved in several neuropsychiatric disorders an…
Nerve Function	SPU_024267	Sp-Maob	ENSP00000367309	ENSG00000069535	MAOB	4851	4326	5285	486	430	561	2776.68	-3.38093	0.318781	2.80064e-26	2.42195e-23	DOWN	MAO-B, Monoamine oxidase type B, Amine oxidase [flavin-containing] B, Monoamine Oxidases (MAO) catalyze the oxidation of monoamines such as dopamine, serotonin and adrenalin. They are found bound to the outer membrane of mitochondria in most cell types in the body. The protein encoded by this gene belongs to the flavin monoamine oxidase family. It is a enzyme located in the mitochondrial outer me…
115	12
Protein homeostasis	SPU_009702	Sp-Mdn1_2	ENSP00000358400	ENSG00000112159	MDN1	0	0	0	4	22	16	6.39783	3.80243	1.03499	0.000238895	0.0026477	UP	Midasin AAA ATPase 1, Dynein-Related AAA-ATPase MDN1. Nuclear chaperone required for maturation and nuclear export of pre-60S ribosome subunits. Among its related pathways are Ribosome biogenesis in eukaryotes. Gene Ontology (GO) annotations related to this gene include binding and unfolded protein binding.
Protein homeostasis	SPU_001391	Sp-Trim3L_2	ENSP00000429555	ENSG00000162931	TRIM17	0	0	0	16	15	2	5.69738	3.49239	1.05413	0.000922796	0.00795868	UP	tripartite motif-containing 3-like-2. TRIM17-The protein encoded by this gene is a member of the tripartite motif (TRIM) family. May function as a ubiquitin E3 ligase. Among its related pathways are Interferon gamma signaling and Innate Immune System. Gene Ontology (GO) annotations related to this gene include ligase activity and ubiquitin-protein transferase activity.
Protein homeostasis	SPU_000648	Sp-Urb1h	ENSP00000372199	ENSG00000142207	URB1	25	24	8	263	216	279	129.085	3.48007	0.438437	2.06377e-15	4.05665e-13	UP	URB1 ribosome biogenesis 1 (S. cerevisiae) homolog, Sp-Urb1h, Sp-Hypp_759,
Protein homeostasis	SPU_016066	Sp-Parp6	ENSP00000456348	ENSG00000137817	PARP6	35	73	31	553	373	537	254.921	3.19567	0.399062	1.16622e-15	2.40745e-13	UP	poly (ADP-ribose) polymerase family, member 6, Poly (ADP-ribose) polymerase (PARP) catalyzes the post-translational modification of proteins by the addition of multiple ADP-ribose moieties. PARP transfers ADP-ribose from nicotinamide dinucleotide (NAD) to Glu/Asp residues on the substrate protein.
Protein homeostasis	SPU_025627	Sp-Ube3a-3	ENSP00000490258	ENSG00000114062	UBE3A	68	82	59	751	592	641	353.58	3.06148	0.350365	2.37303e-18	7.66967e-16	UP	Ubiquitin Protein Ligase E3A. This gene encodes an E3 ubiquitin-protein ligase, part of the ubiquitin protein degradation system. This imprinted gene is maternally expressed in brain and biallelically expressed in other tissues. Maternally inherited deletion of this gene causes Angelman Syndrome, characterized by severe motor and intellectual retardation, ataxia, hypotonia, epilepsy, absence of s…
Protein homeostasis	SPU_008537	Sp-Dpp9	ENSP00000262960	ENSG00000142002	DPP9	22	27	32	182	238	299	124.992	2.86611	0.392086	2.67328e-13	3.34129e-11	UP	ipeptidyl-peptidase 9, Dipeptidyl peptidase that cleaves off N-terminal dipeptides from proteins having a Pro or Ala residue at position 2. This gene encodes a protein that is a member of the S9B family in clan SC of the serine proteases. The protein has been shown to have post-proline dipeptidyl aminopeptidase activity, cleaving Xaa-Pro dipeptides from the N-termini of proteins. Although the act…
Protein homeostasis	SPU_023264	Sp-Usp24	ENSP00000294383	ENSG00000162402	USP24	4	6	2	21	59	34	19.9298	2.77494	0.692957	6.21492e-05	0.00086198	UP	Ubiquitin Specific Peptidase 24. Modification of cellular proteins by ubiquitin is an essential regulatory mechanism controlled by the coordinated action of multiple ubiquitin-conjugating and deubiquitinating enzymes. USP24 belongs to a large family of cysteine proteases that function as deubiquitinating enzymes. Ubiquitin-specific protease that regulates cell survival in various contexts through…
Protein homeostasis	SPU_025478	Sp-March3	ENSP00000309141	ENSG00000173926	MARCH3	185	185	128	515	1686	1990	710.354	2.76214	0.417161	3.56068e-11	2.86259e-09	UP	Membrane Associated Ring-CH-Type Finger 3 also called Membrane-Associated Ring Finger (C3HC4) 3, E3 Ubiquitin Protein Ligase. The encoded protein is an E3 ubiquitin-protein ligase that may be involved in regulation of the endosomal transport pathway. E3 ubiquitin ligases accept ubiquitin from an E2 ubiquitin-conjugating enzyme in the form of a thioester and then directly transfer the ubiquitin to…
Protein homeostasis	SPU_007962	Sp-Nedd4	ENSP00000490696	ENSG00000049759	NEDD4L	45	67	45	278	444	528	218.279	2.75756	0.350387	3.54573e-15	6.37375e-13	UP	neural precursor cell expressed, developmentally down-regulated 4. This gene is the founding member of the NEDD4 family of HECT ubiquitin ligases that function in the ubiquitin proteasome system of protein degradation.It plays critical role in the regulation of a number of membrane receptors, endocytic machinery components.
Protein homeostasis	SPU_010326	Sp-Dcaf15L	ENSP00000254337	ENSG00000132017	DCAF15	6	5	12	116	39	44	37.6544	2.69911	0.6593	4.24179e-05	0.000622876	UP	DDB1 And CUL4 Associated Factor 15. May be involved in ubiquitination and degradation through a DBB1-CUL4 E3 protein-ubiquitin ligase.
Protein homeostasis	SPU_017198	Sp-Tpp2	ENSP00000365220	ENSG00000134900	TPP2	12	20	21	45	108	273	69.853	2.52283	0.55633	5.76645e-06	0.000115318	UP	tripeptidyl peptidase II, This gene encodes a mammalian peptidase that, at neutral pH, removes tripeptides from the N terminus of longer peptides. The protein has a specialized function that is essential for some MHC class I antigen presentation. Arabidopsis:Serine protease of the proteasome pathway that may function with the 20S proteasome to degrade oxidized proteins generated by environmental …
Protein homeostasis	SPU_025634	Sp-Eif4e3	ENSP00000393324	ENSG00000163412	EIF4E3	11	19	17	39	146	145	57.8039	2.43553	0.542216	7.06185e-06	0.000136778	UP	translation initiation factor eIF4E3; in contrast to eIF4E-1 which interacts with both the scaffold protein, eIF4G and the translational repressor proteins, the eIF4E-binding proteins (4E-BPs), eIF4E-3 interacts with eIF4G, but not with 4E-BPs. Neither eIF4E-2 nor eIF4E-3 is able to rescue the lethality of eIF4E gene deletion in yeast.
Protein homeostasis	SPU_025859	Sp-Fbxl16	ENSP00000380746	ENSG00000127585	FBXL16	188	353	205	1388	1446	1708	837.848	2.43498	0.319667	2.59133e-14	3.94832e-12	UP	F-Box And Leucine Rich Repeat Protein 16. SCF complexes, formed by SKP1 (MIM 601434), cullin (see CUL1; MIM 603134), and F-box proteins, act as protein-ubiquitin ligases. F-box proteins interact with SKP1 through the F box, and they interact with ubiquitination targets through other protein interaction domains. Substrate-recognition component of the SCF (SKP1-CUL1-F-box protein)-type E3 ubiquitin…
Protein homeostasis	SPU_010944	Sp-Ntan1	ENSP00000484380	ENSG00000275779	NTAN1	60	52	71	301	407	427	209.236	2.38312	0.366124	7.56267e-11	5.66704e-09	UP	N-Terminal Asparagine Amidase. The protein encoded by this gene functions in a step-wise process of protein degradation through the N-end rule pathway. This protein acts as a tertiary destabilizing enzyme that deamidates N-terminal L-Asn residues on proteins to produce N-terminal L-Asp. L-Asp substrates are subsequently conjugated to L-Arg, which is recognized by specific E3 ubiquitin ligases and…
Protein homeostasis	SPU_010282	Sp-Nop2	ENSP00000444437	ENSG00000111641	NOP2	13	7	8	33	72	86	33.7527	2.37984	0.563826	2.43358e-05	0.000389531	UP	NOP2 Nucleolar Protein. Probable 28S RRNA (Cytosine(4447)-C(5))-Methyltransferase . Involved in ribosomal large subunit assembly (PubMed:24120868). S-adenosyl-L-methionine-dependent methyltransferase that specifically methylates the C(5) position of cytosine 4447 in 28S rRNA (Probable). May play a role in the regulation of the cell cycle and the increased nucleolar activity that is associated wit…
Protein homeostasis	SPU_017640	Sp-Cpn2L	ENSP00000319464	ENSG00000178772	CPN2	45	60	51	205	342	359	166.755	2.30625	0.362624	2.01889e-10	1.37737e-08	UP	cpn2L carboxypeptidase N, polypeptide 2-like, GO annotations related to this gene include enzyme regulator activity. Carboxypeptidase is a protease enzyme that hydrolyzes (cleaves) a peptide bond at the carboxy-terminal (C-terminal) end of a protein or peptide. (Contrast with an aminopeptidase, which cleaves peptide bonds at the other end of the protein.)
Protein homeostasis	SPU_005045	Sp-Fbxl2	ENSP00000441419	ENSG00000151743	AMN1	83	92	64	324	430	608	248.659	2.28888	0.323675	1.53224e-12	1.68478e-10	UP	F-box and leucine-rich repeat protein 2. Calcium-activated substrate recognition component of the SCF (SKP1-cullin-F-box protein) E3 ubiquitin-protein ligase complex, SCF(FBXL2), which mediates the ubiquitination and subsequent proteasomal degradation of target proteins. Unlike many F-box proteins, FBXL2 does not seem to target phosphodegron within its substrates but rather calmodulin-binding mot…
Protein homeostasis	SPU_006662	Sp-Agbl2	ENSP00000435582	ENSG00000165923	AGBL2	30	12	17	110	100	118	62.1551	2.19934	0.486386	6.13191e-06	0.000121337	UP	hypothetical protein 18, ATP/GTP binding protein-like 2/3-like (partial), Sp-Agbl2/3_3. Blast shows OK match with putative cytosolic carboxypeptidase 2-like [Apostichopus japonicus]. AGBL2 (ATP/GTP Binding Protein Like 2) is a Protein Coding gene. Metallocarboxypeptidase that mediates deglutamylation of target proteins. Catalyzes the deglutamylation of polyglutamate side chains generated by post-…
Protein homeostasis	SPU_025460	Sp-Rnf11	ENSP00000242719	ENSG00000123091	RNF11	34	31	16	48	86	377	84.3017	2.17759	0.583022	0.000187708	0.00216047	UP	Ring Finger Protein 11. The protein encoded by this gene contains a RING-H2 finger motif, which is known to be important for protein-protein interactions. Gene Ontology (GO) annotations related to this gene include ubiquitin-protein transferase activity.Essential component of a ubiquitin-editing protein complex, comprising also TNFAIP3, ITCH and TAX1BP1, that ensures the transient nature of infla…
Protein homeostasis	SPU_026270	Sp-Ube2j2	ENSP00000393301	ENSG00000160087	UBE2J2	14	15	23	57	135	81	52.3767	2.08484	0.52933	8.19466e-05	0.00109343	UP	Ubiquitin Conjugating Enzyme E2 J2. Catalyzes the covalent attachment of ubiquitin to other proteins. Seems to function in the selective degradation of misfolded membrane proteins from the endoplasmic reticulum. The modification of proteins with ubiquitin is an important cellular mechanism for targeting abnormal or short-lived proteins for degradation. Ubiquitination involves at least three class…
Protein homeostasis	SPU_013511	Sp-Fam63b	ENSP00000393231	ENSG00000128923	MINDY2	3	4	10	25	25	53	18.558	2.07576	0.683346	0.00238435	0.0171163	UP	family with sequence similarity 63, member B also called MINDY Lysine 48 Deubiquitinase 2. Hydrolase that can remove 'Lys-48'-linked conjugated ubiquitin from proteins (PubMed:27292798). Binds to polyubiquitin chains of different linkage types, including 'Lys-6', 'Lys-11', 'Lys-29', 'Lys-33', 'Lys-48' and 'Lys-63' (PubMed:28082312). May play a regulatory role at the level of protein turnover
Protein homeostasis	SPU_026724	Sp-Eif2ak3perk	ENSP00000307235	ENSG00000172071	EIF2AK3	46	40	21	97	196	232	97.765	2.04117	0.434347	2.60937e-06	5.81421e-05	UP	Eukaryotic Translation Initiation Factor 2 Alpha Kinase 3. The protein encoded by this gene phosphorylates the alpha subunit of eukaryotic translation-initiation factor 2, leading to its inactivation, and thus to a rapid reduction of translational initiation and repression of global protein synthesis. This protein is thought to modulate mitochondrial function. It is a type I membrane protein loca…
Protein homeostasis	SPU_021278	Sp-Hectd4_2	ENSP00000366783	ENSG00000173064	HECTD4	9	5	10	22	55	55	24.4093	2.03992	0.620204	0.00100507	0.00851674	UP	HECT Domain E3 Ubiquitin Protein Ligase 4. E3 ubiquitin-protein ligase which accepts ubiquitin from an E2 ubiquitin-conjugating enzyme in the form of a thioester and then directly transfers the ubiquitin to targeted substrates.Gene Ontology (GO) annotations related to this gene include ligase activity and ubiquitin-protein transferase activity.
Protein homeostasis	SPU_021701	Sp-Uba1	ENSP00000366568	ENSG00000130985	UBA1	1221	1689	721	4221	5420	6690	3129.64	2.00406	0.319786	3.68393e-10	2.32495e-08	UP	Ubiquitin Like Modifier Activating Enzyme 1. The protein encoded by this gene catalyzes the first step in ubiquitin conjugation to mark cellular proteins for degradation. Catalyzes the first step in ubiquitin conjugation to mark cellular proteins for degradation through the ubiquitin-proteasome system
Protein homeostasis	SPU_002458	Sp-Rpl11	ENSP00000496250	ENSG00000142676	RPL11	5036	5267	8074	589	2018	2460	4029.27	-2.02575	0.45017	6.79647e-06	0.000133089	DOWN	ribosomal protein L11
Protein homeostasis	SPU_008558	Sp-Rpl37a	ENSP00000418082	ENSG00000197756	RPL37A	11261	8278	13226	666	3737	4459	7137.73	-2.03782	0.504996	5.45277e-05	0.000773028	DOWN
Protein homeostasis	SPU_000181	Sp-Rt2L	ENSP00000426059	ENSG00000026297	RNASET2	85	66	115	10	15	47	57.8529	-2.04354	0.546656	0.000185303	0.00213739	DOWN	Rt2, RnaseT2 superfamily. Has ribonuclease activity, with higher activity at acidic pH. Probably is involved in lysosomal degradation of ribosomal RNA (By similarity). Probably plays a role in cellular RNA catabolism.
Protein homeostasis	SPU_021322	Sp-Rps7	ENSP00000496757	ENSG00000171863	RPS7	1912	2625	7098	808	1021	1251	2621.11	-2.05481	0.489238	2.66882e-05	0.000422535	DOWN	ribosomal protein S7
Protein homeostasis	SPU_022682	Sp-Rps11	ENSP00000470447	ENSG00000142534	RPS11	277	625	1818	147	280	278	614.144	-2.05573	0.565721	0.000279259	0.00300857	DOWN
Protein homeostasis	SPU_010626	Sp-Rpl30	ENSP00000429483	ENSG00000156482	RPL30	950	1518	5899	338	764	1105	1900.87	-2.08202	0.584602	0.000368847	0.00375621	DOWN
Protein homeostasis	SPU_028104	Sp-Rpl15	ENSP00000309334	ENSG00000174748	RPL15	10643	4883	11402	1245	3363	2159	5911.77	-2.09129	0.461964	5.98396e-06	0.000118988	DOWN
Protein homeostasis	SPU_013834	Sp-Rps28	ENSP00000472469	ENSG00000233927	RPS28	1891	2280	9008	587	1276	1575	2990.07	-2.09309	0.5581	0.000176558	0.00205206	DOWN
Protein homeostasis	SPU_018318	Sp-Rpl13	ENSP00000307889	ENSG00000167526	RPL13	2978	3302	7286	663	1176	1481	2972.2	-2.19143	0.444591	8.26165e-07	2.14568e-05	DOWN
Protein homeostasis	SPU_006034	Sp-Rps27	ENSP00000331019	ENSG00000185088	RPS27L	3757	3676	7025	485	1390	1560	3123.04	-2.23026	0.450144	7.25002e-07	1.92834e-05	DOWN	ribosomal protein S27
Protein homeostasis	SPU_008650	Sp-Rps24	ENSP00000361435	ENSG00000138326	RPS24	1573	1887	6294	310	834	979	2133.44	-2.33991	0.543693	1.67945e-05	0.000282234	DOWN
Protein homeostasis	SPU_015666	Sp-Rpl4	ENSP00000311430	ENSG00000174444	RPL4	8267	1284	10461	281	1983	802	4194.96	-2.3451	0.871295	0.007113	0.0392405	DOWN
Protein homeostasis	SPU_028226	Sp-Rpl23	ENSP00000462773	ENSG00000125691	RPL23	1259	1597	6539	373	726	922	2071.32	-2.34687	0.564222	3.18967e-05	0.000491381	DOWN
Protein homeostasis	SPU_023413	Sp-Rpl24	ENSP00000419179	ENSG00000114391	RPL24	759	970	3685	163	424	463	1172.95	-2.47822	0.566979	1.2373e-05	0.000217766	DOWN	PREDICTED: 60S ribosomal protein L24 [Strongylocentrotus purpuratus]. This gene encodes a ribosomal protein that is a component of the 60S subunit.
Protein homeostasis	SPU_004462	Sp-Cirbp	ENSP00000466712	ENSG00000099622	CIRBP	75	200	93	14	18	35	71.5785	-2.4784	0.48426	3.08942e-07	9.16995e-06	DOWN	PREDICTED: RNA-binding motif protein, X chromosome [Strongylocentrotus purpuratus] (only 40% coverage). Cold-inducible mRNA binding protein that plays a protective role in the genotoxic stress response by stabilizing transcripts of genes involved in cell survival. Acts as a translational activator. Seems to play an essential role in cold-induced suppression of cell proliferation.
Protein homeostasis	SPU_005571	Sp-Rpl29	ENSP00000294189	ENSG00000162244	RPL29	1037	1570	7211	211	731	826	2122.22	-2.56215	0.619168	3.50272e-05	0.000529913	DOWN
24	16
Protein trafficking	SPU_001514	Sp-Gyltl1b	ENSP00000432869	ENSG00000165905	LARGE2	11	12	6	64	193	176	70.8637	3.50512	0.524433	2.33091e-11	1.94731e-09	UP	Glycosyltransferase-like, glycosyltransferase is involved in the biosynthesis of the phosphorylated O-mannosyl trisaccharide (N-acetylgalactosamine-beta-3-N-acetylglucosamine-beta-4-(phosphate-6-)mannose), a carbohydrate structure present in alpha-dystroglycan (DAG1). Phosphorylated O-mannosyl trisaccharide is required for binding laminin G-like domain-containing extracellular proteins
Protein trafficking	SPU_025081	Sp-Tmcc	ENSP00000329436	ENSG00000133069	TMCC2	9	28	20	161	297	346	132.297	3.481	0.454056	1.7682e-14	2.77338e-12	UP	transmembrane and coiled-coil domains, Transmembrane and coiled-coil domain family 1 is a novel protein of the endoplasmic reticulum. Perhaps a role in suggest roles of TMCC1 in ER organization
Protein trafficking	SPU_024634	Sp-Manea	ENSP00000351669	ENSG00000172469	MANEA	26	20	9	349	141	230	126.185	3.43077	0.507969	1.43933e-11	1.24545e-09	UP	mannosidase, endo-alpha; glycoprotein endo-alpha-1,2-mannosidase, hydrolysis of the terminal alpha-D-glucosyl-(1,3)-D-mannosyl unit from the GlcMan9(GlcNAc)2 oligosaccharide component of the glycoprotein produced in the Golgi membrane
Protein trafficking	SPU_016125	Sp-Tpst2	ENSP00000339813	ENSG00000128294	TPST2	2	0	1	4	43	34	12.6868	3.40679	0.899205	0.000151459	0.00180964	UP	Tyrosylprotein Sulfotransferase 2 also called Transport And Golgi Organization 13 Homolog B. The protein encoded by this gene catalyzes the O-sulfation of tyrosine residues within acidic regions of proteins. The encoded protein is a type II integral membrane protein found in the Golgi body.
Protein trafficking	SPU_006168	Sp-Gal3st1_1	ENSP00000401074	ENSG00000128242	GAL3ST1	19	34	17	162	480	222	149.214	3.342	0.49359	1.28068e-11	1.12797e-09	UP	galactose-3-O-sulfotransferase 1-1, Catalyzes the sulfation of membrane glycolipids. Catalyzes the synthesis of galactosylceramide sulfate (sulfatide), a major lipid component of the myelin sheath and of monogalactosylalkylacylglycerol sulfate (seminolipid), present in spermatocytes
Protein trafficking	SPU_001927	Sp-Eps15l1l	ENSP00000393313	ENSG00000127527	EPS15L1	93	90	53	614	1218	911	470.205	3.31302	0.373984	8.09266e-19	2.8455e-16	UP	Eps15, epidermal growth factor receptor pathway substrate 15-like 1, Seems to be a constitutive component of clathrin-coated pits that is required for receptor-mediated endocytosis. Involved in endocytosis of integrin beta-1 (ITGB1) and transferrin receptor (TFR); internalization of ITGB1 as DAB2-dependent cargo but not TFR seems to require association with DAB2.
Protein trafficking	SPU_019253	Sp-Itsn2	ENSP00000382301	ENSG00000205726	ITSN1	0	0	1	2	31	14	7.4668	3.30098	1.00208	0.000987255	0.00839022	UP	Intersectin 2. Human Intersectin-SH3 Domain-Containing Protein SH3P17. The protein encoded by this gene is a cytoplasmic membrane-associated protein that indirectly coordinates endocytic membrane traffic with the actin assembly machinery. In addition, the encoded protein may regulate the formation of clathrin-coated vesicles and could be involved in synaptic vesicle recycling. Adapter protein tha…
Protein trafficking	SPU_005672	Sp-St3gal3	ENSP00000436298	ENSG00000126091	ST3GAL3	41	39	24	302	457	445	205.329	3.29857	0.367039	2.5411e-19	9.3457e-17	UP	CMP-N-acetylneuraminate-beta-1,4-galactoside alpha-2,3-sialyltransferase (N-acetyllactosaminide alpha-2,3-sialyltransferase) (Gal beta-1,3(4) GlcNAc alpha-2,3 sialyltransferase) (ST3N) (ST3GalIII) (Sialyltransferase 6) [Contains: CMP-N-acetylneuraminate-beta-1,4-galactoside alpha-2,3-sialyltransferase soluble form]. The protein encoded by this gene is a type II membrane protein that catalyzes the…
Protein trafficking	SPU_011835	Sp-Klhl20	ENSP00000300976	ENSG00000167487	KLHL26	15	27	22	100	339	341	128.62	3.23291	0.485146	2.66848e-11	2.20629e-09	UP	kelch-like 20, (neurite outgrowth, response to hypoxia) Substrate-specific adapter of a BCR E3 ubiquitin-protein ligase complex involved in interferon response and anterograde Golgi to endosome transport. Involved in anterograde Golgi to endosome transport by mediating Lys-33-linked ubiquitination of CORO7, promoting interaction between CORO7 and EPS15, thereby facilitating actin polymerization a…
Protein trafficking	SPU_013880	Sp-Vac8	ENSP00000362728	ENSG00000025800	KPNA6	16	21	26	185	259	224	116.448	3.12354	0.423965	1.73929e-13	2.24404e-11	UP	vacuolar armadillo repeat protein Vac8 (fungal), Vac8p, a Vacuolar Protein with Armadillo Repeats, Functions in both Vacuole Inheritance and Protein Targeting from the Cytoplasm to Vacuole. Vac8p may link the vacuole to actin during vacuole partitioning at yeast cell division.
Protein trafficking	SPU_015594	Sp-Gopc_1	ENSP00000052569	ENSG00000047932	GOPC	56	41	39	462	529	381	244.704	3.11717	0.392725	2.06655e-15	4.05665e-13	UP	golgi associated PDZ and coiled-coil motif containing-1, This gene encodes a Golgi protein with a PDZ domain. Plays a role in intracellular protein trafficking and degradation. May regulate CFTR chloride currents and acid-induced ASIC3 currents by modulating cell surface expression of both channels. May also regulate the intracellular trafficking of the ADR1B receptor. May play a role in autophag…
Protein trafficking	SPU_007232	Sp-Ica1	ENSP00000403982	ENSG00000003147	ICA1	26	32	17	355	182	196	133.211	3.07864	0.470498	6.01471e-11	4.58221e-09	UP	islet cell autoantigen 1, This gene encodes a protein with an arfaptin homology domain that is found both in the cytosol and as membrane-bound form on the Golgi complex and immature secretory granules. May play a role in neurotransmitter secretion.
Protein trafficking	SPU_013489	Sp-Pomgnt2L	ENSP00000408992	ENSG00000144647	POMGNT2	6	11	3	69	103	40	38.1527	3.06757	0.622507	8.31753e-07	2.15669e-05	UP	protein O-linked mannose beta 1,4-N-acetylglucosaminyltransferase 2-like; Gtdc2-like, Sp-C3orf39, Involved in the biosynthesis of the phosphorylated O-mannosyl trisaccharide (N-acetylgalactosamine-beta-3-N-acetylglucosamine-beta-4-(phosphate-6-)mannose), a carbohydrate structure present in alpha-dystroglycan (DAG1), which is required for binding laminin G-like domain-containing extracellular prot…
Protein trafficking	SPU_004888	Sp-Mbr1	ENSP00000349087	ENSG00000182087	TMEM259	37	54	24	375	317	413	193.187	3.06564	0.374064	2.49532e-16	5.95841e-14	UP	Membralin, Transmembrane Protein 259. May have a role in the ERAD pathway required for clearance of misfolded proteins in the endoplasmic reticulum (ER). Promotes survival of motor neurons, probably by protecting against ER stress.
Protein trafficking	SPU_019007	Sp-B4galt7_1	ENSP00000029410	ENSG00000027847	B4GALT7	1	2	2	18	26	27	11.9091	3.06133	0.786834	9.99588e-05	0.00128891	UP	Beta-1,4-Galactosyltransferase 7. The enzyme encoded by this gene attaches the first galactose in the common carbohydrate-protein linkage (GlcA-beta1,3-Gal-beta1,3-Gal-beta1,4-Xyl-beta1-O-Ser) found in proteoglycans.As type II membrane proteins, they have an N-terminal hydrophobic signal sequence that directs the protein to the Golgi apparatus which then remains uncleaved to function as a transme…
Protein trafficking	SPU_006401	Sp-Ugcgl1	ENSP00000259253	ENSG00000136731	UGGT1	11	14	13	83	159	128	64.4093	2.97414	0.476418	4.30047e-10	2.67708e-08	UP	UDP-glucose:glycoprotein glucosyltransferase 1 precursor (UDP-glucose ceramide glucosyltransferase-like 1) (UDP--Glc:glycoprotein glucosyltransferase). Recognizes glycoproteins with minor folding defects. Reglucosylates single N-glycans near the misfolded part of the protein, thus providing quality control for protein folding in the endoplasmic reticulum. Reglucosylated proteins are recognized by…
Protein trafficking	SPU_005650	Sp-Galnt10	ENSP00000366889	ENSG00000164574	GALNT10	13	12	7	93	94	113	52.4501	2.9408	0.478201	7.76227e-10	4.59193e-08	UP	UDP-N-acetyl-alpha-D-galactosamine:polypeptide N-acetylgalactosaminyltransferase 10 (GalNAc-T10), This gene encodes a member of the GalNAc polypeptide N-acetylgalactosaminyltransferases. These enzymes catalyze the first step in the synthesis of mucin-type oligosaccharides. These proteins transfer GalNAc from UDP-GalNAc to either serine or threonine residues of polypeptide acceptors.
Protein trafficking	SPU_027167	Sp-Trappc8L_1	ENSP00000283351	ENSG00000153339	TRAPPC8	38	43	12	267	256	298	144.74	2.92954	0.431717	1.15452e-11	1.03995e-09	UP	Trafficking Protein Particle Complex 8. Among its related pathways are Vesicle-mediated transport and RAB GEFs exchange GTP for GDP on RABs. May be involved in endoplasmic reticulum to Golgi apparatus trafficking at a very early stage.
Protein trafficking	SPU_012745	Sp-St6galnac5_1	ENSP00000417583	ENSG00000117069	ST6GALNAC5	52	33	44	242	507	457	209.017	2.92751	0.4086	7.79394e-13	8.93845e-11	UP	ST6 N-Acetylgalactosaminide Alpha-2,6-Sialyltransferase 5. The protein encoded by this gene is a Golgi type II transmembrane glycosyltransferase. The encoded protein catalyzes the transfer of sialic acid to cell surface proteins to modulate cell-cell interactions. Among its related pathways are Synthesis of substrates in N-glycan biosythesis and Transport to the Golgi and subsequent modification.…
Protein trafficking	SPU_011935	Sp-Hps4L	ENSP00000430291	ENSG00000100099	HPS4	1	1	0	4	22	14	6.46893	2.91781	0.96356	0.00246048	0.0174912	UP	HPS4 Biogenesis Of Lysosomal Organelles Complex 3 Subunit 2. This gene encodes a protein component of biogenesis of lysosome-related organelles complexes (BLOC). BLOC complexes are important for the formation of endosomal-lysosomal organelles such as melanosomes and platelet dense granules. Among its related pathways are Vesicle-mediated transport and RAB GEFs exchange GTP for GDP on RABs.
Protein trafficking	SPU_005705	Sp-Vps13aL	ENSP00000498208	ENSG00000129003	VPS13C	16	43	23	204	237	254	122.801	2.85657	0.418353	8.6031e-12	8.01885e-10	UP	vacuolar protein sorting 13 homolog A (S. cerevisiae)-like. May play a role in the control of protein cycling through the trans-Golgi network to early and late endosomes, lysosomes and plasma membrane.
Protein trafficking	SPU_019781	Sp-B3galt1_11	ENSP00000376456	ENSG00000172318	B3GALT1	20	18	18	77	222	215	87.8378	2.85246	0.476296	2.11339e-09	1.11772e-07	UP	Beta-1,3-galactosyltransferase 1 (Beta-1,3-GalTase 1) (Beta3GalT1) (UDP-galactose:beta-N-acetyl-glucosamine-beta-1,3-galactosyltransferase 1) (UDP-Gal:betaGlcNAc beta 1,3-galactosyltranferase-I), Beta-1,3-galactosyltransferase that transfers galactose from UDP-galactose to substrates with a terminal beta-N-acetylglucosamine (beta-GlcNAc) residue. Involved in the biosynthesis of the carbohydrate m…
Protein trafficking	SPU_018281	Sp-Snx19	ENSP00000435390	ENSG00000120451	SNX19	4	8	9	44	106	49	35.5605	2.84037	0.613621	3.67668e-06	7.85333e-05	UP	sorting nexin 19, Plays a role in intracellular vesicle trafficking and exocytosis. May play a role in maintaining insulin-containing dense core vesicles in pancreatic beta-cells and in preventing their degradation. May play a role in insulin secretion. Interacts with membranes containing phosphatidylinositol 3-phosphate (PtdIns(3P)) (by similarity).
Protein trafficking	SPU_028132	Sp-Syt15-1	ENSP00000363441	ENSG00000204176	SYT15	17	11	11	105	122	112	60.5236	2.83857	0.471166	1.69557e-09	9.19545e-08	UP	synaptotagmin 15, Sp-Syt15-1, Sp-Syt15-1_1, Sp-Syt15_1, This gene encodes a member of the Synaptotagmin (Syt) family of membrane trafficking proteins. Unlike related family members, the encoded protein may be involved in membrane trafficking in non-neuronal tissues. May be involved in the trafficking and exocytosis of secretory vesicles in non-neuronal tissues.
Protein trafficking	SPU_014518	Sp-Trappc10_1	ENSP00000291574	ENSG00000160218	TRAPPC10	102	121	51	591	605	1108	395.019	2.83852	0.35815	2.27231e-15	4.40648e-13	UP	Sp-Trappc10_1 Synonyms: trafficking protein particle complex 10-1, The protein encoded by this gene is a transmembrane protein found in the cis-Golgi complex. The encoded protein is part of the multisubunit transport protein particle (TRAPP) complex and may be involved in vesicular transport from the endoplasmic reticulum to the Golgi. Mutations in this gene could be responsible for the Unverrich…
Protein trafficking	SPU_016088	Sp-Ric1	ENSP00000439488	ENSG00000107036	RIC1	8	6	5	43	70	63	30.764	2.83434	0.569602	6.49135e-07	1.75722e-05	UP	PREDICTED: RAB6A-GEF complex partner protein 1 [Strongylocentrotus purpuratus] RAB6A GEF Complex Partner 1 also called RIC1 Homolog. RIC1 - RIC1 (RIC1 Homolog, RAB6A GEF Complex Partner 1) is a Protein Coding gene. Among its related pathways are Vesicle-mediated transport and Golgi-to-ER retrograde transport. The RIC1-RGP1 complex acts as a guanine nucleotide exchange factor (GEF), which activate…
Protein trafficking	SPU_026664	Sp-Pcsk7	ENSP00000441944	ENSG00000160613	PCSK7	21	29	27	88	330	271	118.436	2.81616	0.488285	8.04843e-09	3.72147e-07	UP	Proprotein convertase subtilisin/kexin type 7, Prohormone convertase PC7, PC8, hPC8, Lymphoma proprotein convertase, A ubiquitous endoprotease activity within constitutive secretory pathways and capable of cleavage at the RXXX[KR]R consensus motif. Release of mature proteins from their proproteins by cleavage.
Protein trafficking	SPU_020635	Sp-Siat6_2	ENSP00000329755	ENSG00000126091	ST3GAL3	115	94	93	432	960	1211	443.949	2.80735	0.377051	9.65413e-14	1.33148e-11	UP	ST3 Beta-Galactoside Alpha-2,3-Sialyltransferase 3 or Sialyltransferase 6. The protein encoded by this gene is a type II membrane protein that catalyzes the transfer of sialic acid from CMP-sialic acid to galactose-containing substrates. The encoded protein is normally found in the Golgi apparatus but can be proteolytically processed to a soluble form. This protein is a member of glycosyltransfer…
Protein trafficking	SPU_024383	Sp-Atp7a	ENSP00000383221	ENSG00000123191	ATP7B	32	21	20	139	164	341	108.485	2.80184	0.430773	7.81008e-11	5.79812e-09	UP	Atp7a, Copper-transporting ATPase 1 (Copper pump 1) (Menkes disease-associated protein homolog), This gene encodes a transmembrane protein that functions in copper transport across membranes. This protein is localized to the trans Golgi network, where it is predicted to supply copper to copper-dependent enzymes in the secretory pathway. It relocalizes to the plasma membrane under conditions of el…
Protein trafficking	SPU_014426	Sp-Akap9	ENSP00000378065	ENSG00000127914	AKAP9	4	7	9	28	64	104	32.4144	2.78122	0.607728	4.7298e-06	9.71993e-05	UP	A-Kinase Anchoring Protein 9 - Sp-hypothetical protein-101, PREDICTED: Strongylocentrotus purpuratus A-kinase anchor protein 9 (LOC582174), transcript variant X6, mRNA Sequence ID: ref|XM_011663388.1| 98% coverage 100% identity, Scaffolding protein that assembles several protein kinases and phosphatases on the centrosome and Golgi apparatus. Required to maintain the integrity of the Golgi apparat…
Protein trafficking	SPU_003406	Sp-Arfgef1	ENSP00000262215	ENSG00000066777	ARFGEF1	20	24	23	146	199	196	96.3093	2.76134	0.403365	7.60645e-12	7.24356e-10	UP	brefeldin A-inhibited guanine nucleotide-exchange protein 1, This gene encodes a member of the Sec7 domain family. The encoded protein is a guanine nucleotide exchange factor that regulates the recruitment of proteins to membranes by mediating GDP to GTP exchange. The encoded protein is localized to the Golgi apparatus and plays a role in vesicular trafficking by activating ADP ribosylation facto…
Protein trafficking	SPU_002252	Sp-Rab39	ENSP00000358466	ENSG00000155961	RAB39B	119	109	73	461	801	1076	404.931	2.70413	0.348265	8.19212e-15	1.35815e-12	UP	RAS-Related Protein RAB-39, Plays a role in vesicular trafficking. Plays a role in the fusion of phagosomes with lysosomes. Negatively regulates LPS-induced autophagosome formation in macrophages possibly by implicating PI3K. Plays a role in the maturation and acidification of phagosomes that engulf pathogens. May be involved in multiple neurite formation (By similarity).
Protein trafficking	SPU_015849	Sp-GolgA4	ENSP00000252244	ENSG00000167768	KRT1	80	93	57	500	550	645	303.996	2.69367	0.317388	2.12059e-17	5.84936e-15	UP	PREDICTED: golgin subfamily A member 4 isoform X3 [Strongylocentrotus purpuratus]. Involved in vesicular trafficking at the Golgi apparatus level. May play a role in delivery of transport vesicles containing GPI-linked proteins from the trans-Golgi network through its interaction with MACF1. Involved in endosome-to-Golgi trafficking. Also close blast hit is: PREDICTED: centrosome-associated prote…
Protein trafficking	SPU_019856	Sp-Snx26	ENSP00000432468	ENSG00000134909	ARHGAP32	75	56	91	329	750	532	291.637	2.56884	0.424456	1.43002e-09	7.90263e-08	UP	Sorting Nexin 26, TCGAP, Rho GTPase Activating Protein 33 - This gene encodes a member of the sorting nexin family. May be involved in several stages of intracellular trafficking. Could play an important role in the regulation of glucose transport by insulin. May act as a downstream effector of RHOQ/TC10 in the regulation of insulin-stimulated glucose transport
Protein trafficking	SPU_009869	Sp-Cntrn	ENSP00000307634	ENSG00000157985	AGAP1	185	118	212	994	1180	1399	647.566	2.5167	0.371959	1.32334e-11	1.15376e-09	UP	Sp-centaurin gamma 2 isoform 1. This gene encodes a member of an ADP-ribosylation factor GTPase-activating protein family involved in membrane trafficking and cytoskeleton dynamics. This gene functions as a direct regulator of the adaptor-related protein complex 3 on endosomes.Directly and specifically regulates the adapter protein 3 (AP-3)-dependent trafficking of proteins in the endosomal-lysos…
Protein trafficking	SPU_000212	Sp-Gnptabl	ENSP00000299314	ENSG00000111670	GNPTAB	3	1	2	0	27	49	11.7071	2.4555	0.941358	0.00909479	0.046944	UP	N-acetylglucosamine-1-phosphate transferase. This gene encodes two of three subunit types of the membrane-bound enzyme N-acetylglucosamine-1-phosphotransferase. Catalyzes the formation of mannose 6-phosphate (M6P) markers on high mannose type oligosaccharides in the Golgi apparatus. M6P residues are required to bind to the M6P receptors (MPR), which mediate the vesicular transport of lysosomal en…
Protein trafficking	SPU_028209	Sp-Rab6	ENSP00000336850	ENSG00000175582	RAB6A	2143	2775	1330	9646	12261	17168	7029.6	2.45401	0.305732	1.00171e-15	2.09487e-13	UP	RAB6A, Member RAS Oncogene Family also called Ras-Related Protein Rab-6A. Protein transport. Regulator of membrane traffic from the Golgi apparatus towards the endoplasmic reticulum (ER). Has a low GTPase activity. Involved in COPI-independent retrograde transport from the Golgi to the ER. This gene encodes a member of the RAB family, which belongs to the small GTPase superfamily. GTPases of the …
Protein trafficking	SPU_008827	Sp-Galnt7_1	ENSP00000427095	ENSG00000109586	GALNT7	10	27	8	61	95	144	52.5302	2.43854	0.517361	2.43585e-06	5.47455e-05	UP	UDP-N-acetyl-alpha-D-galactosamine:polypeptide N-acetylgalactosaminyltransferase 7-1, This gene encodes GalNAc transferase 7, a member of the GalNAc-transferase family. The enzyme encoded by this gene controls the initiation step of mucin-type O-linked protein glycosylation and transfer of N-acetylgalactosamine to serine and threonine amino acid residues. This gene encodes a member of the UDP-N-a…
Protein trafficking	SPU_014072	Sp-Golga6L2	ENSP00000454407	ENSG00000174450	GOLGA6L2	35	32	15	126	166	235	94.2396	2.43342	0.417728	5.69886e-09	2.71349e-07	UP	Golgin A6 Family Like 2. PREDICTED: trichohyalin isoform X1 [Strongylocentrotus purpuratus] also close match to PREDICTED: golgin subfamily A member 6-like protein 22 isoform X2 [Strongylocentrotus purpuratus]. Golgin A6 Family Like 2- The golgins are a family of predominantly coiled-coil proteins that are localized to the Golgi apparatus.Golgins are anchored to the Golgi membrane by their carbox…
Protein trafficking	SPU_015969	Sp-Exoc4	ENSP00000253861	ENSG00000131558	EXOC4	83	111	48	577	366	450	264.65	2.37351	0.39821	2.51545e-09	1.3173e-07	UP	Exocyst Complex Component 4. The protein encoded by this gene is a component of the exocyst complex, a multiple protein complex essential for targeting exocytic vesicles to specific docking sites on the plasma membrane. Though best characterized in yeast, the component proteins and functions of exocyst complex have been demonstrated to be highly conserved in higher eukaryotes. Among its related p…
Protein trafficking	SPU_001695	Sp-Eea1	ENSP00000317955	ENSG00000102189	EEA1	28	62	21	192	229	214	118.745	2.34131	0.429039	4.83996e-08	1.77571e-06	UP	early endosome antigen 1, Binds phospholipid vesicles containing phosphatidylinositol 3-phosphate and participates in endosomal trafficking.
Protein trafficking	SPU_021527	Sp-Mppe1L	ENSP00000327257	ENSG00000154889	MPPE1	2	4	2	15	20	23	10.3297	2.30821	0.770744	0.00274635	0.0190453	UP	Metallophosphoesterase 1. Metallophosphoesterase required for transport of GPI-anchor proteins from the endoplasmic reticulum to the Golgi. Acts in lipid remodeling steps of GPI-anchor maturation by mediating the removal of a side-chain ethanolamine-phosphate (EtNP) from the second Man (Man2) of the GPI intermediate, an essential step for efficient transport of GPI-anchor proteins.
Protein trafficking	SPU_023764	Sp-Atp6v0a1_2	ENSP00000342951	ENSG00000033627	ATP6V0A1	232	270	182	1010	1129	1769	713.585	2.30676	0.290066	1.82755e-15	3.63205e-13	UP	Vacuolar proton translocating ATPase 116 kDa subunit a (V-ATPase 116-kDa isoform a1) (Clathrin-coated vesicle/synaptic vesicle proton pump 116 kDa subunit) (Vacuolar proton pump subunit 1) (Vacuolar adenosinetriphosphatase subunit Ac116), This gene encodes a component of vacuolar ATPase (V-ATPase), a multisubunit enzyme that mediates acidification of eukaryotic intracellular organelles. V-ATPase …
Protein trafficking	SPU_020267	Sp-Unc119b	ENSP00000344942	ENSG00000175970	UNC119B	149	172	219	755	979	1492	585.044	2.30004	0.347999	3.8606e-11	3.0652e-09	UP	PREDICTED: protein unc-119 homolog B isoform X1 [Strongylocentrotus purpuratus]. Unc-119 Lipid Binding Chaperone B. Among its related pathways are Organelle biogenesis and maintenance and Cargo trafficking to the periciliary membrane. Gene Ontology (GO) annotations related to this gene include lipid binding. Myristoyl-binding protein that acts as a cargo adapter: specifically binds the myristoyl …
Protein trafficking	SPU_016115	Sp-Dnajc13	ENSP00000260818	ENSG00000138246	DNAJC13	8	7	4	7	70	57	23.2962	2.2896	0.725574	0.00160181	0.012431	UP	DnaJ Heat Shock Protein Family (Hsp40) Member C13 also called Required For Receptor-Mediated Endocytosis 8. This gene encodes a member of the Dnaj protein family whose members act as co-chaperones of a partner heat-shock protein by binding to the latter and stimulating ATP hydrolysis. The encoded protein associates with the heat-shock protein Hsc70 and plays a role in clathrin-mediated endocytosi…
Protein trafficking	SPU_023547	Sp-C1galt1_3	ENSP00000223122	ENSG00000106392	C1GALT1	30	31	19	153	126	162	83.2116	2.25817	0.410986	3.91763e-08	1.47821e-06	UP	Core 1 Synthase, Glycoprotein-N-Acetylgalactosamine 3-Beta-Galactosyltransferase 1.Glycosyltransferase that generates the core 1 O-glycan Gal-beta1-3GalNAc-alpha1-Ser/Thr (T antigen), which is a precursor for many extended O-glycans in glycoproteins. Plays a central role in many processes, such as angiogenesis, thrombopoiesis and kidney homeostasis development.
Protein trafficking	SPU_027547	Sp-Tbc1d16	ENSP00000341517	ENSG00000167291	TBC1D16	10	15	11	36	91	89	39.1169	2.25809	0.533452	2.30623e-05	0.000371938	UP	TBC1 Domain Family Member 16. May act as a GTPase-activating protein for Rab family protein(s). Among its related pathways are Vesicle-mediated transport and TBC/RABGAPs. Gene Ontology (GO) annotations related to this gene include GTPase activator activity.
Protein trafficking	SPU_027627	Sp-Txndc5	ENSP00000369081	ENSG00000239264	TXNDC5	450	559	215	3424	1162	1743	1250.19	2.23465	0.472348	2.23492e-06	5.07168e-05	UP	Thioredoxin Domain Containing 5. This gene encodes a member of the disulfide isomerase (PDI) family of endoplasmic reticulum (ER) proteins that catalyze protein folding and thiol-disulfide interchange reactions. The encoded protein has an N-terminal endoplasmic reticulum (ER)-signal sequence, three catalytically active thioredoxin domains and a C-terminal ER-retention sequence. Its expression is …
Protein trafficking	SPU_019458	Sp-Rab2	ENSP00000262646	ENSG00000104388	RAB2A	842	1499	382	4126	4703	5283	2654.41	2.22356	0.397183	2.16418e-08	8.88925e-07	UP	RAS-Related Protein RAB-2, Sp-RAB2A. The protein encoded by this gene belongs to the Rab family, members of which are small molecular weight guanosine triphosphatases (GTPases) that contain highly conserved domains involved in GTP binding and hydrolysis. The Rabs are membrane-bound proteins, involved in vesicular fusion and trafficking. This protein is a resident of pre-Golgi intermediates, and i…
Protein trafficking	SPU_006419	Sp-Ccdc132	ENSP00000307666	ENSG00000004766	VPS50	7	22	21	61	137	81	52.8912	2.17977	0.554255	8.39676e-05	0.00111436	UP	coiled-coil domain containing 132. Also called VPS50 (VPS50 Subunit Of EARP/GARPII Complex). Acts as component of the EARP complex that is involved in endocytic recycling. The EARP complex associates with Rab4-positive endosomes and promotes recycling of internalized transferrin receptor (TFRC) to the plasma membrane. Within the EARP complex, required to tether the complex to recycling endosomes.…
Protein trafficking	SPU_028166	Sp-Lnp	ENSP00000272748	ENSG00000144320	LNPK	11	16	15	45	71	124	42.9982	2.16414	0.507132	1.97756e-05	0.000325494	UP	Lunapark, ER Junction Formation Factor. Endoplasmic reticulum (ER)-shaping membrane protein that plays a role in determining ER morphology . Involved in the stabilization of nascent three-way ER tubular junctions within the ER network. May also play a role as a curvature-stabilizing protein within the three-way ER tubular junction network (PubMed:25404289). May be involved in limb development (By…
Protein trafficking	SPU_014497	Sp-Rab37	ENSP00000432086	ENSG00000172794	RAB37	57	28	40	84	280	358	129.028	2.15573	0.498395	1.52286e-05	0.000260125	UP	RAB37, Member RAS Oncogene Family. Rab proteins are low molecular mass GTPases that are critical regulators of vesicle trafficking. Gene Ontology (GO) annotations related to this gene include GTP binding and GTPase activity.
Protein trafficking	SPU_015832	Sp-Sts	ENSP00000499472	ENSG00000101846	STS	31	37	27	96	138	291	93.56	2.15366	0.431181	5.89022e-07	1.61915e-05	UP	Steryl-sulfatase precursor (Steroid sulfatase) (Steryl-sulfate sulfohydrolase) (Arylsulfatase C) (ASC), This gene encodes a multi-pass membrane protein that is localized to the endoplasmic reticulum. It belongs to the sulfatase family and hydrolyzes several 3-beta-hydroxysteroid sulfates, which serve as metabolic precursors for estrogens, androgens, and cholesterol.
Protein trafficking	SPU_008241	Sp-Trip11L	ENSP00000267622	ENSG00000100815	TRIP11	163	185	97	899	613	646	424.553	2.14066	0.379325	1.66766e-08	7.02105e-07	UP	thyroid hormone receptor interactor 11-like, This gene was identified based on the interaction of its protein product with thyroid hormone receptor beta. This protein is associated with the Golgi apparatus. The N-terminal region of the protein binds Golgi membranes and the C-terminal region binds the minus ends of microtubules; thus, the protein is thought to play a role in assembly and maintenan…
Protein trafficking	SPU_011892	Sp-Glipr2L	ENSP00000367196	ENSG00000122694	GLIPR2	78	94	103	333	359	804	270.476	2.14003	0.377514	1.43849e-08	6.18648e-07	UP	Golgi-Associated Plant Pathogenesis-Related Protein 1. GLI Pathogenesis Related 2. Gene Ontology (GO) annotations related to this gene include protein homodimerization activity.
Protein trafficking	SPU_021959	Sp-Grip1	ENSP00000381098	ENSG00000155974	GRIP1	13	44	19	47	39	389	76.7708	2.09423	0.664822	0.0016324	0.0126042	UP	Glutamate Receptor Interacting Protein 1. This gene encodes a member of the glutamate receptor interacting protein family. The encoded scaffold protein binds to and mediates the trafficking and membrane organization of a number of transmembrane proteins.May play a role as a localized scaffold for the assembly of a multiprotein signaling complex and as mediator of the trafficking of its binding pa…
Protein trafficking	SPU_019436	Sp-Vcpip1	ENSP00000309031	ENSG00000175073	VCPIP1	39	53	20	96	185	296	104.357	2.09282	0.448937	3.1355e-06	6.82493e-05	UP	valosin containing protein (p97)/p47 complex interacting protein 1, Acts as a deubiquitinating enzyme. Necessary for VCP-mediated reassembly of Golgi stacks after mitosis. May play a role in VCP-mediated formation of transitional endoplasmic reticulum (tER).
Protein trafficking	SPU_008364	Sp-Chst1	ENSP00000309270	ENSG00000175264	CHST1	33	49	22	133	111	272	94.6914	2.05256	0.430869	1.90013e-06	4.38345e-05	UP	carbohydrate (keratan sulfate Gal-6) sulfotransferase 1, This locus encodes a member of the keratin sulfotransferase family of proteins. The encoded enzyme catalyzes the sulfation of the proteoglycan keratin.Sulfotransferase that utilizes 3'-phospho-5'-adenylyl sulfate (PAPS) as sulfonate donor to catalyze the transfer of sulfate to position 6 of galactose (Gal) residues of keratan. Has a prefere…
Protein trafficking	SPU_024325	Sp-Rab7l1	ENSP00000356107	ENSG00000117280	RAB29	4	24	12	75	44	83	38.3115	2.04886	0.591483	0.000532337	0.00505436	UP	RAB29, Member RAS Oncogene Family also called RAB7L1. Rab GTPase key regulator in vesicle trafficking. Essential for maintaining the integrity of the endosome-trans-Golgi network structure. Together with LRRK2, plays a role in the retrograde trafficking pathway for recycling proteins, such as mannose 6 phosphate receptor (M6PR), between lysosomes and the Golgi apparatus in a retromer-dependent ma…
Protein trafficking	SPU_019119	Sp-Ap1gbp1L	ENSP00000487672	ENSG00000274047	SYNRG	78	104	62	227	407	548	219.885	2.04332	0.360845	1.49108e-08	6.35288e-07	UP	Ap1gbp1, AP1 gamma subunit binding protein 1-like, also called Synergin, Gamma, This gene encodes a protein that interacts with the gamma subunit of AP1 clathrin-adaptor complex. The AP1 complex is located at the trans-Golgi network and associates specific proteins with clathrin-coated vesicles. This encoded protein may act to connect the AP1 complex to other proteins.
[truncated: 430 more rows]
