# Supplementary material for: Unique age-related transcriptional signature in the nervous system of the long-lived red sea urchin Mesocentrotus franciscanus
Source: Sci Rep. 2020 Jun 8;10:9182. doi: 10.1038/s41598-020-66052-3 (PMC7280269; doi:10.1038/s41598-020-66052-3)
Supplement: Supplementary file 7 — Supplementary inforamtion7. [file 41598_2020_66052_MOESM7_ESM.xlsx]

## Sheet: Sheet1
Supplementary Table S6. Human gene identifiers for sea urchin genes used as input for Ingenuity Pathway Analysis (IPA)
SPU-ID	Gene Name	Ensemble Gene ID	log2FoldChange	padj
SPU_025478	MARCH3	ENSG00000173926	2.76214	2.86259e-09
SPU_016514	SEPT3	ENSG00000100167	2.42999	2.29137e-07
SPU_027682	AACS	ENSG00000081760	3.02207	0.00167737
SPU_027591	AASS	ENSG00000008311	2.29936	1.00011e-07
SPU_023144	ABCA1	ENSG00000165029	2.09062	9.03236e-05
SPU_023638	ABCA2	ENSG00000107331	2.60017	1.74205e-07
SPU_023617	ABCA3	ENSG00000167972	2.50296	6.46845e-08
SPU_007357	ABCB10	ENSG00000135776	2.6147	8.88597e-06
SPU_007014	ABCB4	ENSG00000005471	2.17249	1.56051e-08
SPU_002431	ABCB6	ENSG00000115657	3.29582	2.50985e-18
SPU_026395	ABCC1	ENSG00000103222	2.45975	1.08467e-09
SPU_011617	ABCC4	ENSG00000125257	2.1921	9.5922e-05
SPU_006438	ABCC6	ENSG00000275331	2.28787	4.09567e-06
SPU_017138	ABCC8	ENSG00000006071	2.37106	5.49865e-09
SPU_015080	ABCG4	ENSG00000172350	2.94119	0.000577125
SPU_000684	ABHD15	ENSG00000168792	3.59165	3.00153e-08
SPU_017738	ABHD2	ENSG00000140526	2.45054	0.00205163
SPU_020402	AC007325.2	ENSG00000277196	3.10103	6.86664e-06
SPU_002630	AC012531.3	ENSG00000273049	-2.26521	2.58686e-05
SPU_023198	AC022966.1	ENSG00000055483	2.34101	1.16569e-05
SPU_008184	AC069444.2	ENSG00000285585	-2.21999	0.015021
SPU_026122	AC124319.1	ENSG00000173821	2.03196	0.0208271
SPU_011220	AC243734.1	ENSG00000274542	3.30892	3.4401e-05
SPU_005596	ACAN	ENSG00000157766	2.6641	0.0156821
SPU_019551	ACAP2	ENSG00000114331	2.07808	2.45464e-07
SPU_002475	ACCSL	ENSG00000205126	2.27012	0.00162621
SPU_018545	ACOX1	ENSG00000161533	2.23437	0.0246985
SPU_007683	ACSL5	ENSG00000197142	2.54549	2.2243e-06
SPU_019259	ACTA1	ENSG00000143632	2.36577	3.31757e-06
SPU_006797	ACTB	ENSG00000075624	-4.88952	7.75436e-23
SPU_020920	ACTN2	ENSG00000077522	-2.33171	3.50561e-10
SPU_012282	ACTRT3	ENSG00000184378	-2.38121	7.8711e-06
SPU_007696	ADA	ENSG00000196839	-2.04816	0.0403898
SPU_018098	ADAM23	ENSG00000114948	3.0861	2.10315e-15
SPU_021853	ADAMTSL3	ENSG00000156218	2.16854	2.5834e-08
SPU_012470	ADARB1	ENSG00000197381	2.0034	0.0287231
SPU_012084	ADCY10	ENSG00000143199	4.09247	0.00017383
SPU_017988	ADCY5	ENSG00000173175	2.35081	2.72861e-10
SPU_026521	ADD1	ENSG00000087274	2.04696	2.20798e-11
SPU_012795	ADGB	ENSG00000118492	-2.92134	6.07802e-10
SPU_006950	ADGRD1	ENSG00000111452	3.43398	0.00420212
SPU_024932	ADGRG2	ENSG00000173698	2.19019	1.11506e-09
SPU_020794	ADGRG3	ENSG00000182885	2.69801	0.00121341
SPU_001166	ADGRG4	ENSG00000156920	2.08699	3.67769e-05
SPU_014269	ADRA2A	ENSG00000150594	3.24083	1.21937e-10
SPU_009869	AGAP1	ENSG00000157985	2.5167	1.15376e-09
SPU_006662	AGBL2	ENSG00000165923	2.19934	0.000121337
SPU_002467	AGRN	ENSG00000188157	3.40333	1.12621e-06
SPU_018932	AHNAK	ENSG00000124942	-2.14763	1.5978e-09
SPU_010767	AK8	ENSG00000165695	-2.32535	0.00331202
SPU_002839	AKAP1	ENSG00000121057	2.20263	9.00021e-05
SPU_011092	AKAP14	ENSG00000186471	-2.14623	0.000532154
SPU_014426	AKAP9	ENSG00000127914	2.78122	9.71993e-05
SPU_008543	AKR1A1	ENSG00000117448	-2.19125	0.0018149
SPU_019136	AL096814.1	ENSG00000214732	-3.69398	1.56739e-09
SPU_007284	ALDH2	ENSG00000111275	-2.53721	5.06518e-06
SPU_000501	ALMS1	ENSG00000116127	3.52207	6.95832e-18
SPU_027635	ALPL	ENSG00000162551	3.02872	2.54457e-08
SPU_018498	ALS2	ENSG00000003393	3.93805	4.05901e-24
SPU_001802	AMIGO2	ENSG00000139211	2.15013	0.0477832
SPU_024177	AMN	ENSG00000166126	-2.1367	9.36643e-05
SPU_005045	AMN1	ENSG00000151743	2.28888	1.68478e-10
SPU_003415	AMPD2	ENSG00000116337	2.69781	1.63692e-10
SPU_026800	AMY2B	ENSG00000240038	4.15804	0.000763282
SPU_011795	ANK1	ENSG00000029534	-2.90797	2.88985e-09
SPU_000908	ANK2	ENSG00000145362	4.72151	3.76352e-27
SPU_004279	ANKRD10	ENSG00000088448	2.26288	4.63286e-05
SPU_026356	ANKRD12	ENSG00000101745	2.37211	4.36424e-09
SPU_019054	ANKRD17	ENSG00000132466	2.05152	0.021109
SPU_007842	ANKRD28	ENSG00000206560	2.2612	0.00311756
SPU_004324	ANKRD29	ENSG00000154065	2.14453	0.000884603
SPU_021622	ANKRD50	ENSG00000151458	3.42378	0.00941082
SPU_017114	ANKRD55	ENSG00000164512	2.67102	0.00531336
SPU_008853	ANKRD6	ENSG00000135299	2.00939	0.00011038
SPU_011366	ANKRD63	ENSG00000230778	2.18465	1.51481e-09
SPU_013858	ANKRD66	ENSG00000230062	-2.62619	9.65249e-09
SPU_004069	ANO8	ENSG00000074855	2.10476	0.000102931
SPU_010468	ANPEP	ENSG00000166825	-2.48908	0.01072
SPU_004682	AP3B2	ENSG00000103723	2.30869	7.02305e-11
SPU_015556	AP4E1	ENSG00000081014	2.00439	0.00352083
SPU_005441	APAF1	ENSG00000120868	2.48735	2.65047e-07
SPU_000071	APBB2	ENSG00000163697	2.22542	0.0432014
SPU_023535	APBB3	ENSG00000113108	4.04907	6.85991e-29
SPU_010045	APOD	ENSG00000189058	2.39924	0.0490644
SPU_012095	AQP8	ENSG00000103375	2.30082	0.0124266
SPU_005529	AREL1	ENSG00000119682	3.69569	1.01664e-08
SPU_003406	ARFGEF1	ENSG00000066777	2.76134	7.24356e-10
SPU_021238	ARFGEF3	ENSG00000112379	3.16362	2.50466e-06
SPU_006801	ARHGAP21	ENSG00000107863	2.7433	1.1743e-11
SPU_001746	ARHGAP27	ENSG00000276836	2.10174	5.11398e-07
SPU_019856	ARHGAP32	ENSG00000134909	2.56884	7.90263e-08
SPU_006241	ARHGAP6	ENSG00000047648	2.02135	5.51924e-05
SPU_012902	ARID1B	ENSG00000049618	4.30451	1.5677e-33
SPU_026159	ARID2	ENSG00000189079	3.84881	1.64944e-08
SPU_023889	ARRB1	ENSG00000137486	3.49873	5.64253e-16
SPU_001165	ARRDC4	ENSG00000140450	2.26286	0.0175935
SPU_013100	ARSA	ENSG00000100299	-2.5524	1.92012e-07
SPU_027087	ARSI	ENSG00000183876	-2.01587	0.00290289
SPU_011163	ASGR1	ENSG00000141505	-3.4086	0.000197982
SPU_006092	ASPH	ENSG00000198363	2.11674	2.24307e-06
SPU_021173	ATF3	ENSG00000162772	3.76862	0.000315344
SPU_012622	ATG14	ENSG00000126775	2.20912	0.000487377
SPU_006375	ATG4B	ENSG00000168397	2.08267	3.91797e-06
SPU_021593	ATM	ENSG00000149311	3.7866	0.00054493
SPU_011933	ATP13A3	ENSG00000133657	2.43711	0.000580933
SPU_005539	ATP13A4	ENSG00000127249	-2.78588	5.09208e-10
SPU_010277	ATP2C1	ENSG00000017260	2.70403	2.91504e-12
SPU_024800	ATP5MD	ENSG00000173915	-2.05079	5.59301e-07
SPU_013353	ATP5PD	ENSG00000167863	-2.26554	7.90376e-10
SPU_023764	ATP6V0A1	ENSG00000033627	2.30676	3.63205e-13
SPU_009484	ATP6V1FNB	ENSG00000272899	-2.25272	0.000464044
SPU_024383	ATP7B	ENSG00000123191	2.80184	5.79812e-09
SPU_019141	ATP8A1	ENSG00000124406	2.49571	6.12185e-09
SPU_026556	ATP9B	ENSG00000166377	2.89515	0.000117285
SPU_001388	ATRX	ENSG00000085224	2.19512	9.07809e-10
SPU_000296	AVIL	ENSG00000135407	-2.21452	1.62868e-08
SPU_028207	AVPR2	ENSG00000126895	3.5344	6.85506e-14
SPU_019781	B3GALT1	ENSG00000172318	2.85246	1.11772e-07
SPU_019007	B4GALT7	ENSG00000027847	3.06133	0.00128891
SPU_001519	BARX1	ENSG00000131668	-3.84559	6.41748e-08
SPU_005127	BCAN	ENSG00000132692	-2.19626	4.91698e-05
SPU_004715	BCAS2	ENSG00000116752	-3.49711	0.000144487
SPU_002589	BCHE	ENSG00000114200	2.13001	1.22658e-09
SPU_011596	BDH1	ENSG00000161267	-2.02063	0.000210104
SPU_006886	BET1L	ENSG00000177951	-2.01289	0.0338559
SPU_027623	BHLHA15	ENSG00000180535	3.70802	2.3375e-13
SPU_004028	BHLHE22	ENSG00000180828	4.4331	1.00452e-09
SPU_007954	BIVM	ENSG00000134897	2.72556	5.00205e-08
SPU_011551	BMP1	ENSG00000168487	-3.61922	2.01519e-07
SPU_007822	BMP3	ENSG00000152785	-2.38282	0.000878826
SPU_022706	BMPER	ENSG00000164619	2.61647	0.00915606
SPU_025832	BPTF	ENSG00000171634	2.23495	3.4765e-07
SPU_027524	BRAF	ENSG00000157764	2.07152	2.12893e-06
SPU_002094	BRS3	ENSG00000102239	-3.73545	4.96603e-13
SPU_025389	BTAF1	ENSG00000095564	3.69417	0.00143471
SPU_009678	BTBD8	ENSG00000189195	2.25497	0.0322439
SPU_001331	BTN3A3	ENSG00000111801	-2.80546	0.0214116
SPU_002386	C10orf53	ENSG00000178645	-2.51163	5.52125e-05
SPU_009992	C11orf1	ENSG00000137720	-2.38923	1.22546e-06
SPU_024624	C18orf63	ENSG00000206043	4.57189	8.28002e-11
SPU_023547	C1GALT1	ENSG00000106392	2.25817	1.47821e-06
SPU_024045	C20orf194	ENSG00000088854	2.17223	2.08689e-06
SPU_018267	C2orf16	ENSG00000221843	2.39698	9.29314e-10
SPU_026143	C2orf70	ENSG00000173557	-2.13412	0.00155679
SPU_004486	C9orf116	ENSG00000160345	-2.56019	1.02777e-09
SPU_017778	C9orf135	ENSG00000204711	-2.52164	5.72376e-09
SPU_001138	CA14	ENSG00000118298	-4.22329	1.801e-18
SPU_000952	CABLES1	ENSG00000134508	2.46987	0.000835648
SPU_013966	CACNA2D1	ENSG00000153956	3.09747	6.29836e-13
SPU_010679	CADM1	ENSG00000182985	2.01213	0.00121191
SPU_008277	CADPS	ENSG00000163618	3.41831	6.29836e-13
SPU_008000	CALM1	ENSG00000198668	-2.11376	1.42052e-05
SPU_023461	CAPN3	ENSG00000092529	-2.54587	2.3122e-10
SPU_020727	CARF	ENSG00000138380	2.092	0.0126076
SPU_006410	CASP2	ENSG00000106144	-2.04566	0.000120764
SPU_017585	CASR	ENSG00000036828	2.80655	1.61463e-07
SPU_027038	CATSPERG	ENSG00000099338	3.2795	0.00460742
SPU_017238	CAV1	ENSG00000105974	-2.65477	0.0073582
SPU_017058	CBS	ENSG00000160200	2.53442	2.18515e-05
SPU_023274	CCDC102A	ENSG00000135736	2.35354	0.000181715
SPU_005543	CCDC13	ENSG00000244607	2.01674	0.0164599
SPU_007276	CCDC141	ENSG00000163492	2.14128	0.000919895
SPU_013229	CCDC186	ENSG00000165813	3.33766	4.89016e-11
SPU_018986	CCDC42	ENSG00000161973	-2.06212	0.0475406
SPU_021120	CCDC87	ENSG00000182791	-2.44413	0.00475955
SPU_026458	CCKBR	ENSG00000110148	2.2672	4.89108e-11
SPU_018271	CCS	ENSG00000173992	2.54055	0.000187072
SPU_007202	CCT2	ENSG00000166226	2.02093	0.000157024
SPU_023641	CD163L1	ENSG00000177675	2.55465	0.000181623
SPU_000492	CD5L	ENSG00000073754	2.30508	0.0423886
SPU_004478	CD9	ENSG00000010278	2.42779	1.16151e-05
SPU_014606	CDH23	ENSG00000107736	2.09542	6.26165e-07
SPU_011357	CDS2	ENSG00000101290	2.24062	1.19861e-05
SPU_015321	CELSR1	ENSG00000075275	2.87871	1.50428e-12
SPU_023126	CENPE	ENSG00000138778	3.01004	0.00285011
SPU_021838	CEP152	ENSG00000103995	2.07895	0.0126279
SPU_007851	CEP85	ENSG00000130695	2.75191	5.91066e-05
SPU_002709	CEPT1	ENSG00000134255	2.19708	2.97037e-05
SPU_018769	CERK	ENSG00000100422	2.14071	8.98936e-05
SPU_016260	CES1	ENSG00000198848	2.61701	0.018266
SPU_021034	CFAP100	ENSG00000163885	-3.13456	4.10902e-06
SPU_023470	CFAP157	ENSG00000160401	-2.33	4.39594e-07
SPU_027352	CFAP58	ENSG00000120051	-2.43014	0.000238193
SPU_017490	CFAP65	ENSG00000181378	-2.35777	0.00180801
SPU_009670	CFAP70	ENSG00000156042	-2.78815	0.000115539
SPU_002976	CFB	ENSG00000204359	2.02385	4.78543e-06
SPU_028844	CFHR5	ENSG00000134389	-2.24881	0.000186458
SPU_026723	CHD9	ENSG00000177200	3.35254	3.56294e-14
SPU_027297	CHDH	ENSG00000016391	-2.35551	8.32986e-05
SPU_014071	CHN2	ENSG00000106069	2.15163	2.46469e-07
SPU_019228	CHRM2	ENSG00000181072	3.6782	8.36521e-21
SPU_017132	CHRNA1	ENSG00000138435	-2.23381	3.27055e-10
SPU_002737	CHRNA3	ENSG00000080644	2.39841	3.75152e-07
SPU_008682	CHTOP	ENSG00000160679	-2.21743	0.0118732
SPU_004462	CIRBP	ENSG00000099622	-2.4784	9.16995e-06
SPU_016395	CKAP2	ENSG00000136108	2.2246	0.0338809
SPU_015952	CKAP5	ENSG00000175216	2.96373	4.59088e-15
SPU_015350	CKM	ENSG00000104879	-3.99041	8.61071e-21
SPU_022855	CLASRP	ENSG00000104859	2.64486	2.70185e-05
SPU_028432	CLEC19A	ENSG00000261210	-2.57423	4.88752e-05
SPU_004013	CLEC4A	ENSG00000111729	-3.0842	0.0162014
SPU_000542	CLEC5A	ENSG00000258227	-3.10473	0.000788982
SPU_003209	CLPTM1	ENSG00000104853	2.25047	0.00105248
SPU_013114	CNBD2	ENSG00000149646	-3.93168	2.90571e-09
SPU_010707	CNBP	ENSG00000169714	2.01899	0.0468009
SPU_000314	CNGA1	ENSG00000198515	2.06504	0.000539855
SPU_008467	CNGB1	ENSG00000070729	2.71385	1.46682e-13
SPU_021326	CNTN1	ENSG00000018236	2.26958	0.0462734
SPU_028833	CNTRL	ENSG00000119397	2.48528	0.0438602
SPU_009076	COL11A2	ENSG00000223699	-3.13459	1.24961e-11
SPU_010144	COL14A1	ENSG00000187955	-2.39384	8.01885e-10
SPU_027695	COL24A1	ENSG00000171502	2.28547	0.0115564
SPU_026008	COL2A1	ENSG00000139219	-3.44058	1.72784e-11
SPU_003768	COL4A5	ENSG00000188153	-4.10608	8.63558e-14
SPU_026009	COL5A1	ENSG00000130635	-3.52653	7.47676e-14
SPU_023283	COL9A2	ENSG00000049089	-3.02171	1.53919e-17
SPU_025362	CORO2B	ENSG00000103647	2.51464	4.20517e-09
SPU_019777	CPD	ENSG00000108582	3.06587	6.66848e-07
SPU_021609	CPE	ENSG00000109472	2.01207	5.40403e-07
SPU_003412	CPED1	ENSG00000106034	2.839	0.00073737
SPU_000794	CPLANE1	ENSG00000197603	2.09186	4.80114e-07
SPU_017640	CPN2	ENSG00000178772	2.30625	1.37737e-08
SPU_009516	CPNE8	ENSG00000139117	2.69805	2.01519e-07
SPU_002174	CPS1	ENSG00000021826	2.77831	2.17276e-12
SPU_025367	CPT1A	ENSG00000110090	2.51516	2.42056e-07
SPU_015851	CPT1C	ENSG00000169169	3.3219	1.04434e-15
SPU_012145	CPTP	ENSG00000224051	-2.5938	0.00544066
SPU_026998	CR1	ENSG00000203710	2.2098	3.26375e-06
SPU_005358	CREM	ENSG00000095794	2.07489	0.000510496
SPU_024575	CRHR1	ENSG00000278232	3.92699	1.12797e-09
SPU_008503	CROCC	ENSG00000058453	2.43551	0.0111647
SPU_028181	CRTAC1	ENSG00000095713	-3.14872	0.00547292
SPU_000282	CRY1	ENSG00000008405	3.3906	1.77092e-08
SPU_027946	CSAD	ENSG00000139631	2.35585	4.99552e-05
SPU_011150	CSMD1	ENSG00000183117	2.03224	0.0141469
SPU_011549	CSMD2	ENSG00000121904	2.75002	0.000177007
SPU_019128	CSPG4	ENSG00000173546	2.22421	0.00428062
SPU_005715	CSRP2	ENSG00000175183	-2.49609	2.646e-07
SPU_022993	CWH43	ENSG00000109182	2.33723	7.03674e-06
SPU_013374	CX3CR1	ENSG00000168329	2.76887	6.28082e-06
SPU_002517	CXorf65	ENSG00000204165	-2.92095	2.77066e-05
SPU_015389	CYB5D1	ENSG00000182224	-2.02447	0.0318777
SPU_007404	CYP1A1	ENSG00000140465	-2.19944	0.000213244
SPU_014843	CYP1B1	ENSG00000138061	-2.42544	9.7153e-05
SPU_020234	CYP27C1	ENSG00000186684	-3.59034	0.00561854
SPU_010576	CYP2C18	ENSG00000108242	-3.70772	1.95305e-22
SPU_008632	CYP2U1	ENSG00000155016	-2.37794	0.0074639
SPU_027796	CYP3A4	ENSG00000160868	-2.0035	0.00144936
SPU_008370	DBH	ENSG00000123454	2.02376	1.04213e-06
SPU_014182	DCAF12	ENSG00000198876	2.07413	5.87365e-05
SPU_010326	DCAF15	ENSG00000132017	2.69911	0.000622876
SPU_003844	DCLK1	ENSG00000133083	2.43625	4.17323e-09
SPU_023452	DCUN1D4	ENSG00000109184	2.31245	0.000227006
SPU_014019	DDHD1	ENSG00000100523	3.02651	3.16437e-06
SPU_016717	DDX58	ENSG00000107201	2.66301	2.94542e-13
SPU_021973	DEF6	ENSG00000023892	-2.76214	0.0227932
SPU_016013	DGKQ	ENSG00000145214	2.57355	7.5718e-06
SPU_017478	DGKZ	ENSG00000149091	2.6269	2.20601e-11
SPU_010687	DHCR7	ENSG00000172893	2.74766	5.07094e-12
SPU_014348	DIO1	ENSG00000211452	-5.19632	2.08952e-11
SPU_017594	DIS3L	ENSG00000166938	2.19733	0.0053616
SPU_002053	DLL3	ENSG00000090932	2.57966	0.0153045
SPU_027921	DMC1	ENSG00000100206	2.08691	0.000353535
SPU_008648	DMRT2	ENSG00000173253	-3.08693	9.90703e-05
SPU_001255	DMRTA2	ENSG00000142700	-2.35155	0.00155397
SPU_011876	DNAH10	ENSG00000197653	-2.02072	2.1943e-05
SPU_030226	DNAH5	ENSG00000039139	2.07864	0.0310798
SPU_005973	DNAI1	ENSG00000122735	-2.02691	0.00128399
SPU_021335	DNAJB6	ENSG00000105993	2.4307	0.0175052
SPU_016115	DNAJC13	ENSG00000138246	2.2896	0.012431
SPU_018117	DNAJC16	ENSG00000116138	2.00836	0.0420193
SPU_018854	DNAL1	ENSG00000119661	-2.03311	0.000381343
SPU_023516	DNM1	ENSG00000106976	2.08218	9.06388e-09
SPU_020243	DNMBP	ENSG00000107554	2.03037	0.000603345
SPU_017357	DOK7	ENSG00000175920	3.17615	2.56709e-05
SPU_023330	DPEP1	ENSG00000015413	-2.37929	8.70468e-05
SPU_008537	DPP9	ENSG00000142002	2.86611	3.34129e-11
SPU_010497	DRD1	ENSG00000184845	2.27908	0.0342356
SPU_009818	DSCAM	ENSG00000171587	2.21381	0.0015237
SPU_011489	DSPP	ENSG00000152591	2.45709	7.15961e-05
SPU_008966	DSTYK	ENSG00000133059	2.14707	1.86849e-07
SPU_013773	DUSP22	ENSG00000112679	2.13929	7.85477e-07
SPU_021160	EDNRA	ENSG00000151617	2.9863	0.00484965
SPU_001695	EEA1	ENSG00000102189	2.34131	1.77571e-06
SPU_022266	EFCAB2	ENSG00000203666	-2.02535	1.95496e-05
SPU_022939	EFCAB6	ENSG00000186976	-2.07986	3.34068e-05
SPU_026724	EIF2AK3	ENSG00000172071	2.04117	5.81421e-05
SPU_025634	EIF4E3	ENSG00000163412	2.43553	0.000136778
SPU_013257	ELAC1	ENSG00000141642	2.0113	0.0250625
SPU_007582	EMID1	ENSG00000186998	-2.69937	1.21082e-05
SPU_026531	ENPP5	ENSG00000112796	3.15807	3.35741e-06
SPU_023678	ENPP7	ENSG00000182156	-2.15979	0.000851746
SPU_008888	EPGN	ENSG00000182585	2.61655	0.00335947
SPU_001927	EPS15L1	ENSG00000127527	3.31302	2.8455e-16
SPU_028082	ERC1	ENSG00000082805	2.43932	8.9263e-05
SPU_001009	ERCC4	ENSG00000175595	2.12147	0.0467316
SPU_014628	ERF	ENSG00000105722	3.61375	1.67554e-18
SPU_004723	ESRRB	ENSG00000119715	2.05385	0.000986455
SPU_015969	EXOC4	ENSG00000131558	2.37351	1.3173e-07
SPU_006144	FAAP100	ENSG00000185504	2.45132	0.000319185
SPU_004345	FABP2	ENSG00000145384	-2.89916	0.00546035
SPU_012981	FAM110C	ENSG00000184731	3.0492	3.74479e-06
SPU_012731	FAM126A	ENSG00000122591	2.14173	0.00479258
SPU_015082	FAM174A	ENSG00000174132	2.37135	2.07153e-06
SPU_007908	FAM214A	ENSG00000047346	2.16378	0.000491683
SPU_013434	FAM234B	ENSG00000084444	2.61624	1.20741e-11
SPU_012700	FAM57A	ENSG00000167695	2.07747	1.33348e-05
SPU_023718	FASN	ENSG00000169710	2.22014	9.42809e-07
SPU_024309	FASTKD1	ENSG00000138399	2.45078	0.00410678
SPU_028306	FAU	ENSG00000149806	2.36421	0.000409754
SPU_020231	FBXL15	ENSG00000107872	2.6	0.000317576
SPU_025859	FBXL16	ENSG00000127585	2.43498	3.94832e-12
SPU_027119	FCGBP	ENSG00000281123	3.41454	0.00501579
SPU_022471	FCGBP	ENSG00000275395	-3.4857	1.52262e-23
SPU_026115	FCN3	ENSG00000142748	-2.4281	4.33563e-09
SPU_018968	FEZ2	ENSG00000171055	2.32435	3.95096e-09
SPU_019089	FEZF1	ENSG00000128610	2.94052	7.91295e-08
SPU_000667	FGFR3	ENSG00000068078	2.03124	4.08161e-05
SPU_007981	FHL3	ENSG00000183386	-3.82912	4.56199e-28
SPU_024635	FIG4	ENSG00000112367	2.24225	0.00175194
SPU_004867	FLG2	ENSG00000143520	-5.12498	2.3661e-15
SPU_024599	FLNA	ENSG00000196924	2.19998	1.86903e-07
SPU_007887	FMNL2	ENSG00000157827	3.37713	2.17365e-05
SPU_011694	FNBP1	ENSG00000187239	2.25943	0.000271822
SPU_009771	FOXG1	ENSG00000176165	-2.10147	0.000275942
SPU_009876	FOXP1	ENSG00000114861	2.26637	0.000185078
SPU_023791	FPGT-TNNI3K	ENSG00000259030	2.21108	0.0402255
SPU_014052	FRAS1	ENSG00000138759	-2.77336	2.36771e-06
SPU_009716	FRMD3	ENSG00000172159	2.70022	2.5554e-06
SPU_023543	FSTL5	ENSG00000168843	2.08261	1.42341e-12
SPU_024366	FTH1	ENSG00000167996	-2.08863	1.10047e-09
SPU_028935	FURIN	ENSG00000140564	-2.58793	1.21642e-05
SPU_010968	FZD8	ENSG00000177283	-2.20982	0.000932847
SPU_028178	GAA	ENSG00000171298	2.33838	3.25498e-11
SPU_004567	GABBR1	ENSG00000237051	2.64595	3.20787e-07
SPU_018620	GABBR1	ENSG00000206466	2.51413	0.000299358
SPU_002857	GAD1	ENSG00000128683	2.12764	0.000153511
SPU_000818	GAK	ENSG00000178950	2.66717	1.09354e-06
SPU_006168	GAL3ST1	ENSG00000128242	3.342	1.12797e-09
SPU_006153	GALK1	ENSG00000108479	2.36882	5.04186e-07
SPU_006890	GALM	ENSG00000143891	-2.00336	0.000133784
SPU_005650	GALNT10	ENSG00000164574	2.9408	4.59193e-08
SPU_008827	GALNT7	ENSG00000109586	2.43854	5.47455e-05
SPU_007775	GAMT	ENSG00000130005	-4.81807	2.08554e-15
SPU_004788	GAPVD1	ENSG00000165219	2.02393	0.00435575
SPU_024689	GAREM1	ENSG00000141441	3.07186	9.53517e-10
SPU_026635	GAS2	ENSG00000148935	2.11787	0.00142342
SPU_012540	GATM	ENSG00000171766	-2.25017	0.000449181
SPU_000779	GBA2	ENSG00000070610	3.13575	7.50024e-07
SPU_001680	GCC2	ENSG00000135968	2.92228	1.00348e-10
SPU_017647	GDF11	ENSG00000135414	2.41129	1.29008e-16
SPU_020578	GDPD5	ENSG00000158555	3.38455	1.3342e-10
SPU_020585	GGT1	ENSG00000100031	2.60973	4.09567e-06
SPU_024030	GGT1	ENSG00000286070	-2.31486	7.10423e-06
SPU_026049	GGT7	ENSG00000131067	3.2244	4.24051e-07
SPU_018339	GHSR	ENSG00000121853	4.30957	9.49661e-13
SPU_020518	GIT2	ENSG00000139436	2.25202	9.66882e-05
SPU_027889	GLB1L2	ENSG00000149328	2.26922	7.14203e-05
SPU_011892	GLIPR2	ENSG00000122694	2.14003	6.18648e-07
SPU_017211	GLRA3	ENSG00000145451	3.22386	0.000773028
SPU_021128	GLRX2	ENSG00000023572	-2.21974	2.7793e-08
SPU_020551	GLTPD2	ENSG00000182327	-2.00883	0.0386583
SPU_010946	GNA13	ENSG00000120063	2.12042	9.07879e-06
SPU_000212	GNPTAB	ENSG00000111670	2.4555	0.046944
SPU_001537	GNRHR	ENSG00000109163	2.51417	4.54016e-05
SPU_028020	GOLGA4	ENSG00000144674	3.47755	2.82381e-10
SPU_014072	GOLGA6L2	ENSG00000174450	2.43342	2.71349e-07
SPU_015594	GOPC	ENSG00000047932	3.11717	4.05665e-13
SPU_025811	GPR153	ENSG00000158292	3.36387	3.97456e-05
SPU_024135	GPR155	ENSG00000163328	2.46594	7.07382e-11
SPU_020979	GPR158	ENSG00000151025	2.55243	2.57433e-07
SPU_012318	GPR183	ENSG00000169508	3.29125	3.58037e-10
SPU_003808	GPR22	ENSG00000172209	2.80589	0.000193429
SPU_027700	GPR61	ENSG00000156097	2.52259	0.00131136
SPU_028532	GPX1	ENSG00000233276	-2.17374	6.94799e-07
SPU_021950	GRAMD1B	ENSG00000023171	2.4098	0.00313549
SPU_023645	GRAP2	ENSG00000100351	2.48822	1.14466e-06
SPU_013765	GRIA3	ENSG00000125675	2.35256	3.70122e-07
SPU_002787	GRIA4	ENSG00000152578	-2.46637	3.62959e-06
SPU_008910	GRID2	ENSG00000152208	3.56608	3.10727e-16
SPU_028455	GRIK2	ENSG00000164418	2.43883	2.70055e-09
SPU_014664	GRIN1	ENSG00000176884	3.81584	1.05302e-12
SPU_027899	GRIN2A	ENSG00000183454	-2.77358	0.000237639
SPU_021959	GRIP1	ENSG00000155974	2.09423	0.0126042
SPU_012870	GRIPAP1	ENSG00000068400	2.70426	4.23769e-07
SPU_007747	GRM3	ENSG00000198822	2.62934	6.2299e-11
SPU_026773	GRM6	ENSG00000113262	2.66893	1.83946e-06
SPU_027972	GRWD1	ENSG00000105447	2.1855	0.00611313
SPU_016370	GSAP	ENSG00000186088	2.14969	8.69027e-06
SPU_002694	GSTA4	ENSG00000170899	-2.57425	6.31443e-11
SPU_017373	GSTM4	ENSG00000168765	-2.40376	0.00232616
SPU_021663	GSTT1	ENSG00000277656	-2.90019	0.00199181
SPU_000545	GTF3C1	ENSG00000077235	2.02868	0.00156141
SPU_028135	H1F0	ENSG00000189060	-2.61057	3.24297e-09
SPU_024890	H2AFV	ENSG00000105968	-2.3772	5.33952e-10
SPU_015647	H3F3A	ENSG00000163041	-2.86044	8.94255e-12
SPU_010126	HARBI1	ENSG00000180423	2.65597	0.000143878
SPU_010782	HEATR1	ENSG00000119285	2.43426	0.0120527
SPU_021278	HECTD4	ENSG00000173064	2.03992	0.00851674
SPU_021822	HELZ2	ENSG00000130589	2.23648	5.09162e-07
SPU_028871	HERC2	ENSG00000128731	2.60232	0.00932304
SPU_028440	HIST1H1C	ENSG00000187837	3.16693	0.00627056
SPU_027043	HIST2H2AB	ENSG00000184270	2.64921	0.000462579
SPU_028658	HIST2H4A	ENSG00000270882	2.8413	0.0136853
SPU_021843	HIVEP1	ENSG00000095951	2.95168	5.28004e-10
SPU_028332	HLTF	ENSG00000071794	2.0688	0.00701179
SPU_014802	HLX	ENSG00000136630	-3.89964	1.08534e-09
SPU_000453	HMCN1	ENSG00000143341	2.41125	0.00146645
SPU_002185	HNMT	ENSG00000150540	-3.79805	1.24215e-11
SPU_000477	HNRNPDL	ENSG00000152795	2.10843	1.2568e-05
SPU_007658	HORMAD1	ENSG00000143452	2.14623	0.00148847
SPU_021309	HOXB7	ENSG00000260027	-2.52968	5.00583e-07
SPU_025548	HPGDS	ENSG00000163106	-2.46189	0.0125996
SPU_011935	HPS4	ENSG00000100099	2.91781	0.0174912
SPU_005846	HRH3	ENSG00000101180	2.64624	9.46526e-06
SPU_021092	HRH4	ENSG00000134489	2.04126	1.11613e-06
SPU_000355	HS3ST4	ENSG00000182601	3.18408	3.93604e-08
SPU_020294	HSPB2-C11orf52	ENSG00000254445	-2.77033	3.03845e-05
SPU_026338	HSPG2	ENSG00000142798	-2.22969	1.2299e-05
SPU_005967	HTR1D	ENSG00000179546	-3.29345	3.25212e-05
SPU_027434	HTR3A	ENSG00000166736	2.7802	3.04295e-06
SPU_000767	HTR3D	ENSG00000186090	3.61985	1.37797e-09
SPU_026876	HTR3E	ENSG00000186038	2.27265	1.79967e-07
SPU_021737	HVCN1	ENSG00000122986	2.3841	0.0248575
SPU_024402	HYOU1	ENSG00000149428	2.08357	3.21044e-06
SPU_007232	ICA1	ENSG00000003147	3.07864	4.58221e-09
SPU_014433	IFI27L1	ENSG00000165948	-3.17227	5.60984e-06
SPU_025080	IGFALS	ENSG00000099769	-3.88149	0.00089633
SPU_028902	IGFBP7	ENSG00000163453	-2.13243	4.85069e-05
SPU_015903	IGLON5	ENSG00000142549	2.97822	2.67523e-14
SPU_012238	IHH	ENSG00000163501	3.11654	4.40332e-19
SPU_014197	IKZF1	ENSG00000185811	2.07965	0.0384796
SPU_017246	ING4	ENSG00000111653	4.15181	1.28121e-08
SPU_014517	INPP5F	ENSG00000198825	2.39585	1.24243e-08
SPU_020707	IPMK	ENSG00000151151	2.05362	0.0261272
SPU_014610	IPO4	ENSG00000196497	2.43058	1.44077e-07
SPU_000842	IPO5	ENSG00000065150	2.84389	4.33268e-14
SPU_013536	ITGA8	ENSG00000077943	3.2346	3.10544e-20
SPU_011877	ITGA9	ENSG00000144668	2.73297	1.48085e-12
SPU_011065	ITGB1	ENSG00000150093	3.29889	8.42948e-13
SPU_019253	ITSN1	ENSG00000205726	3.30098	0.00839022
SPU_019731	IVNS1ABP	ENSG00000116679	2.44671	4.75713e-11
SPU_011076	JAML	ENSG00000160593	2.31694	0.000942335
SPU_001360	KATNB1	ENSG00000140854	2.29649	0.000179562
SPU_010098	KAZALD1	ENSG00000107821	-2.75415	1.2178e-06
SPU_000092	KCNH1	ENSG00000283965	3.91287	1.14039e-05
SPU_008159	KCNK12	ENSG00000184261	2.73351	0.000476133
SPU_017018	KDM8	ENSG00000155666	2.10313	6.40307e-06
SPU_008893	KIAA0319L	ENSG00000142687	2.79555	1.00093e-06
SPU_001631	KIAA0825	ENSG00000185261	2.90302	8.25816e-10
SPU_006145	KIAA1324L	ENSG00000164659	3.02087	2.01269e-14
SPU_016032	KIAA2026	ENSG00000183354	3.04308	0.000236482
SPU_020810	KIDINS220	ENSG00000134313	2.3829	0.0244995
SPU_018764	KIF13B	ENSG00000197892	2.53433	0.0209316
SPU_001284	KIF1B	ENSG00000054523	3.28786	7.09374e-13
SPU_016120	KIF21A	ENSG00000139116	3.41476	0.000126924
SPU_016067	KIF24	ENSG00000186638	2.65276	5.71828e-08
SPU_021656	KIF5C	ENSG00000276734	2.39996	1.53485e-06
SPU_013729	KIFC3	ENSG00000140859	2.01121	9.2668e-07
SPU_022376	KISS1R	ENSG00000116014	2.64444	0.00116352
SPU_018898	KLC1	ENSG00000126214	2.31847	2.02028e-14
SPU_020311	KLF2	ENSG00000127528	-2.96165	1.56939e-09
SPU_020918	KLHL17	ENSG00000187961	2.41323	7.63177e-06
SPU_011835	KLHL26	ENSG00000167487	3.23291	2.20629e-09
SPU_016537	KLHL28	ENSG00000179454	2.57029	0.0477522
SPU_013009	KLHL29	ENSG00000119771	4.13318	9.6454e-13
SPU_008837	KMT5A	ENSG00000183955	2.93276	0.00309557
SPU_016435	KNTC1	ENSG00000184445	3.36216	0.00693834
SPU_001309	KPNA2	ENSG00000182481	-2.14876	0.000422535
SPU_013880	KPNA6	ENSG00000025800	3.12354	2.24404e-11
SPU_015849	KRT1	ENSG00000167768	2.69367	5.84936e-15
SPU_028014	KY	ENSG00000174611	-3.04993	2.70138e-06
SPU_021428	L1CAM	ENSG00000198910	3.47228	5.96748e-10
SPU_009365	LACTB	ENSG00000103642	2.31179	0.0425158
SPU_003926	LAMA4	ENSG00000112769	-2.13276	0.00216842
SPU_015856	LAMP1	ENSG00000185896	2.21054	1.6599e-05
SPU_001514	LARGE2	ENSG00000165905	3.50512	1.94731e-09
SPU_025720	LARP4	ENSG00000161813	2.44167	5.57649e-08
SPU_009123	LASP1	ENSG00000002834	-2.67333	4.13169e-14
SPU_007526	LDLR	ENSG00000130164	2.36354	5.42887e-05
SPU_005742	LETM1	ENSG00000168924	2.32738	0.00173191
SPU_006306	LGALS8	ENSG00000116977	-2.32936	1.96208e-11
SPU_014176	LGSN	ENSG00000146166	2.25735	0.00073062
SPU_000995	LHCGR	ENSG00000138039	2.46865	5.80005e-08
SPU_027339	LHFPL3	ENSG00000187416	2.44046	3.18461e-08
SPU_022626	LIN52	ENSG00000205659	-2.12342	6.02413e-09
SPU_026377	LINC02210-CRHR1	ENSG00000263715	-2.7642	1.67589e-06
SPU_020762	LIPA	ENSG00000107798	2.53359	2.96341e-13
SPU_017048	LMBRD2	ENSG00000164187	2.86503	2.80166e-08
SPU_028166	LNPK	ENSG00000144320	2.16414	0.000325494
SPU_002455	LOXL2	ENSG00000134013	-2.09875	0.00452524
SPU_003963	LOXL3	ENSG00000115318	2.23807	1.16569e-05
SPU_000330	LPA	ENSG00000198670	-4.75507	4.97905e-12
SPU_002853	LRATD2	ENSG00000168672	-2.4526	0.0322209
SPU_028689	LRIG1	ENSG00000144749	2.90085	1.28051e-15
SPU_003350	LRP12	ENSG00000147650	2.18116	0.0132373
SPU_004611	LRP5	ENSG00000162337	-2.1628	1.3428e-06
SPU_026247	LRPPRC	ENSG00000138095	2.25252	1.80305e-05
SPU_025966	LRRC15	ENSG00000172061	3.03215	0.00151189
SPU_014810	LRRC23	ENSG00000010626	-2.20412	5.00962e-06
SPU_018238	LRRC70	ENSG00000186105	-2.74681	0.00242344
SPU_025906	LRRTM2	ENSG00000146006	3.51254	8.53883e-12
SPU_013727	LSM14A	ENSG00000257103	-2.067	0.0305827
SPU_025226	LTB4R	ENSG00000213903	2.56004	9.70991e-06
SPU_001059	MAB21L2	ENSG00000181541	-2.48956	3.60174e-08
SPU_019439	MACO1	ENSG00000204178	2.88136	8.24184e-07
SPU_028596	MAGEE1	ENSG00000198934	3.20263	2.48104e-14
SPU_024634	MANEA	ENSG00000172469	3.43077	1.24545e-09
SPU_024267	MAOB	ENSG00000069535	-3.38093	2.42195e-23
SPU_004628	MAP1A	ENSG00000166963	4.12353	7.44245e-20
SPU_013254	MAP2	ENSG00000078018	2.44624	4.41502e-17
SPU_018191	MAP3K9	ENSG00000006432	2.74048	1.89666e-08
SPU_017027	MAP4K4	ENSG00000071054	2.13578	2.24604e-05
SPU_024598	MAPKAP1	ENSG00000119487	2.42593	1.99833e-07
SPU_008218	MARK3	ENSG00000075413	2.34975	2.8671e-06
SPU_012597	MBNL1	ENSG00000152601	3.01299	2.71257e-11
SPU_012414	MCF2	ENSG00000101977	3.02664	2.78763e-09
SPU_015928	MDH1B	ENSG00000138400	-2.0563	0.00154707
SPU_009702	MDN1	ENSG00000112159	3.80243	0.0026477
SPU_018797	MECOM	ENSG00000085276	3.20071	5.28877e-10
SPU_019732	MED27	ENSG00000160563	-2.082	0.0188622
SPU_028286	MED29	ENSG00000063322	-2.17768	0.00170351
SPU_002300	MEIG1	ENSG00000197889	-2.48601	3.59153e-06
SPU_018899	MEN1	ENSG00000133895	2.57384	1.81189e-10
SPU_004419	MEST	ENSG00000106484	-2.03991	3.23756e-09
SPU_012178	METTL27	ENSG00000165171	-2.4164	1.85162e-08
SPU_000009	MFSD1	ENSG00000118855	2.2981	0.000314853
SPU_016126	MFSD4A	ENSG00000174514	3.14231	5.43623e-15
SPU_024179	MFSD6	ENSG00000151690	2.29028	2.51452e-08
SPU_016955	MFSD6L	ENSG00000185156	2.53503	4.81123e-06
SPU_017661	MGAM	ENSG00000282607	-2.09963	0.00216845
SPU_027209	MGLL	ENSG00000074416	2.41659	6.39205e-09
SPU_007735	MGST1	ENSG00000008394	-3.97356	7.13572e-13
SPU_027570	MIB2	ENSG00000197530	2.001	0.0324095
SPU_006799	MID1	ENSG00000101871	2.1128	0.0334828
SPU_000262	MIEF1	ENSG00000100335	2.49912	1.2951e-09
SPU_013511	MINDY2	ENSG00000128923	2.07576	0.0171163
SPU_001297	MINDY4B	ENSG00000214237	2.03971	0.000193429
SPU_009941	MIOS	ENSG00000164654	2.01204	2.50466e-06
SPU_026072	MMEL1	ENSG00000277131	-2.0262	1.76452e-05
SPU_013670	MMP17	ENSG00000198598	-2.25353	0.0211112
SPU_002029	MMP24	ENSG00000125966	2.13852	0.00077592
SPU_015247	MMS19	ENSG00000155229	2.05803	0.00016479
SPU_022256	MORN1	ENSG00000116151	-2.31198	7.87885e-05
SPU_004864	MPP5	ENSG00000072415	-2.15373	0.0371496
SPU_021527	MPPE1	ENSG00000154889	2.30821	0.0190453
SPU_018940	MRC1	ENSG00000260314	2.39024	0.0462703
SPU_007209	MROH1	ENSG00000179832	3.38372	1.15998e-12
SPU_020274	MSI1	ENSG00000135097	2.12252	5.13062e-08
SPU_007370	MSR1	ENSG00000038945	2.80627	0.0186651
SPU_022669	MTMR7	ENSG00000003987	2.71473	1.61123e-10
SPU_021537	MTMR9	ENSG00000104643	3.20858	4.4106e-10
SPU_028214	MTUS2	ENSG00000132938	2.34354	4.31539e-06
SPU_019359	MUC2	ENSG00000284971	-2.89821	7.86638e-07
SPU_022143	MUC22	ENSG00000261272	2.50473	7.55538e-05
SPU_028702	MUC6	ENSG00000277281	-4.90346	2.94315e-09
SPU_024610	MUSK	ENSG00000030304	2.38248	1.54627e-09
SPU_010054	MYH6	ENSG00000197616	-5.19688	1.69188e-35
SPU_008164	MYL1	ENSG00000168530	-4.90434	6.79275e-47
SPU_025244	MYL12A	ENSG00000101608	-4.90774	7.20991e-17
SPU_026077	MYO15A	ENSG00000091536	2.78985	0.0376463
SPU_007023	MYO1B	ENSG00000128641	2.49634	3.2428e-07
SPU_013161	MYO7A	ENSG00000137474	2.13676	1.36291e-06
SPU_002215	MYORG	ENSG00000164976	2.22737	5.73797e-05
SPU_011661	MYSM1	ENSG00000162601	2.20345	0.000832748
SPU_028937	NAALAD2	ENSG00000077616	-2.91555	4.22918e-16
SPU_015826	NAGK	ENSG00000124357	2.81791	1.39331e-08
SPU_026240	NAGPA	ENSG00000103174	2.92305	3.62494e-07
SPU_008547	NAIP	ENSG00000249437	2.01898	5.94685e-05
SPU_012072	NAPEPLD	ENSG00000275723	2.34829	6.38857e-05
SPU_009711	NCDN	ENSG00000020129	2.46341	0.00519803
SPU_028759	NCEH1	ENSG00000144959	2.6289	1.42052e-05
SPU_002531	NDNF	ENSG00000173376	2.67609	3.57055e-11
SPU_015253	NDP	ENSG00000124479	-3.59182	3.49661e-11
SPU_018892	NDUFA11	ENSG00000174886	-2.34326	0.000148608
SPU_007107	NDUFB1	ENSG00000183648	-2.06096	8.08211e-07
SPU_007962	NEDD4L	ENSG00000049759	2.75756	6.37375e-13
SPU_019063	NEK9	ENSG00000119638	2.41751	0.0133604
SPU_020422	NEURL4	ENSG00000215041	2.1993	0.000141753
SPU_026151	NFX1	ENSG00000086102	2.52935	2.51189e-05
SPU_026152	NFXL1	ENSG00000170448	2.70198	0.00306774
SPU_025723	NIPBL	ENSG00000164190	2.01484	0.000263676
SPU_008739	NIPSNAP3A	ENSG00000136783	-2.66428	0.0237776
SPU_000757	NKX2-1	ENSG00000136352	2.20142	2.17542e-05
SPU_005462	NLRC5	ENSG00000140853	2.9384	6.62606e-05
SPU_004872	NLRP14	ENSG00000158077	2.6638	0.0289221
SPU_020916	NLRP3	ENSG00000162711	2.08025	0.00609063
SPU_028060	NLRP4	ENSG00000160505	2.12452	0.00140229
SPU_009901	NMBR	ENSG00000135577	2.21655	0.0220302
SPU_001608	NOD2	ENSG00000167207	2.87299	3.13252e-05
SPU_004423	NOL8	ENSG00000198000	2.02681	0.00344299
SPU_023881	NOLC1	ENSG00000166197	2.39543	2.74998e-05
SPU_014645	NOMO2	ENSG00000185164	2.18777	3.34674e-06
SPU_010282	NOP2	ENSG00000111641	2.37984	0.000389531
SPU_010569	NPFFR2	ENSG00000056291	3.59253	4.06833e-23
SPU_013063	NPHP3	ENSG00000113971	-3.09879	2.71533e-12
SPU_021291	NPSR1	ENSG00000187258	3.2938	1.33049e-11
SPU_028255	NR1D1	ENSG00000126368	2.25663	0.00267696
SPU_027487	NR2E1	ENSG00000112333	2.4059	2.17144e-09
SPU_000255	NR4A2	ENSG00000153234	2.23142	1.93837e-07
SPU_022258	NRXN1	ENSG00000179915	-2.80651	4.13019e-08
SPU_024416	NRXN2	ENSG00000110076	3.12668	1.08738e-20
SPU_017696	NT5E	ENSG00000135318	-2.49134	0.0179074
SPU_010944	NTAN1	ENSG00000275779	2.38312	5.66704e-09
SPU_030073	NTF4	ENSG00000225950	2.21506	3.04295e-06
SPU_004245	NTN1	ENSG00000065320	2.08586	4.87361e-11
SPU_020803	NTRK2	ENSG00000148053	2.54662	1.119e-10
SPU_021219	NTSR2	ENSG00000169006	2.06761	5.49165e-06
SPU_004524	NUP210	ENSG00000132182	2.46717	1.11567e-12
SPU_008008	NUP214	ENSG00000126883	3.41201	4.20517e-09
SPU_022787	NWD1	ENSG00000188039	-3.15571	1.98514e-06
SPU_005580	NWD2	ENSG00000174145	3.0009	7.31903e-10
SPU_022237	NXN	ENSG00000167693	2.47831	0.00370077
SPU_021225	NYX	ENSG00000188937	2.25594	0.0178453
SPU_022021	OBSCN	ENSG00000154358	-4.03624	1.15106e-13
SPU_014186	ODF3B	ENSG00000177989	-2.57441	5.07094e-12
SPU_014213	OIT3	ENSG00000138315	-2.47552	2.54666e-09
SPU_021526	OLFM1	ENSG00000130558	-2.68547	0.000104044
SPU_008764	OPA1	ENSG00000198836	2.17655	3.15681e-05
SPU_024300	OR10P1	ENSG00000175398	2.76168	1.07985e-11
SPU_019675	OR5V1	ENSG00000112461	4.45743	8.54814e-18
SPU_003625	OSBPL6	ENSG00000079156	2.53946	5.49182e-11
SPU_013634	OSBPL8	ENSG00000091039	3.07475	5.57274e-11
SPU_000890	OSBPL9	ENSG00000117859	2.32201	2.29563e-05
SPU_009013	OTUD5	ENSG00000068308	2.16984	0.000764157
SPU_010065	P4HTM	ENSG00000178467	-2.89721	5.06184e-07
SPU_004619	PACRG	ENSG00000112530	-2.2288	1.63578e-08
SPU_026860	PAFAH1B1	ENSG00000007168	2.62341	1.04419e-07
SPU_014640	PAM	ENSG00000145730	2.24505	3.51639e-10
SPU_016157	PAPSS1	ENSG00000138801	-2.37134	4.15554e-08
SPU_016066	PARP6	ENSG00000137817	3.19567	2.40745e-13
SPU_019129	PAX8	ENSG00000125618	-3.77974	0.00285697
SPU_006414	PC	ENSG00000173599	2.06188	0.000141753
SPU_009962	PCGF1	ENSG00000115289	2.68205	0.00569307
SPU_012692	PCLO	ENSG00000186472	2.24396	7.61114e-09
SPU_026664	PCSK7	ENSG00000160613	2.81616	3.72147e-07
SPU_026570	PCSK9	ENSG00000169174	-2.35134	0.0222723
SPU_008694	PCYT1B	ENSG00000102230	2.41911	0.000383104
SPU_028554	PCYT2	ENSG00000185813	2.35576	7.29868e-08
SPU_005264	PDE11A	ENSG00000284741	2.83688	2.90916e-14
SPU_023575	PDE5A	ENSG00000138735	2.41085	7.51897e-05
SPU_011479	PDE9A	ENSG00000160191	2.35506	1.74446e-06
SPU_007376	PDK2	ENSG00000005882	2.52593	5.2489e-10
SPU_022663	PDLIM5	ENSG00000163110	-2.66621	1.59643e-15
SPU_023944	PDLIM7	ENSG00000196923	-4.59654	2.40026e-23
SPU_013584	PEBP1	ENSG00000089220	-2.14559	0.00116872
SPU_015325	PELP1	ENSG00000141456	-3.64907	0.00469638
SPU_028605	PFN4	ENSG00000176732	-2.772	2.05801e-05
SPU_017749	PHACTR2	ENSG00000112419	2.43473	1.16256e-07
SPU_025924	PHF2	ENSG00000197724	-2.0109	2.17228e-06
SPU_023307	PHF24	ENSG00000122733	-2.75501	4.08046e-06
SPU_023515	PHKB	ENSG00000102893	3.0549	4.00415e-07
SPU_022385	PIFO	ENSG00000173947	-2.70988	3.0776e-05
SPU_004090	PKDCC	ENSG00000162878	-3.34012	1.49691e-10
SPU_018982	PLEKHH2	ENSG00000152527	3.39845	8.08064e-12
SPU_015473	PLEKHM2	ENSG00000116786	2.28719	7.22115e-09
SPU_000468	PLK2	ENSG00000145632	2.22404	0.000210104
SPU_002860	PLXDC2	ENSG00000120594	2.04784	0.000163649
SPU_009600	PLXNA2	ENSG00000076356	2.4435	5.05646e-09
SPU_003533	PMFBP1	ENSG00000118557	2.16635	0.00912313
SPU_017637	PMIS2	ENSG00000283758	-2.76779	0.00119832
SPU_014590	PNLIPRP2	ENSG00000266200	-3.56677	0.00620037
SPU_024460	PNPLA4	ENSG00000006757	-2.26128	0.000266604
SPU_020421	PODN	ENSG00000174348	2.37688	6.99917e-05
SPU_005095	POGK	ENSG00000143157	-2.48676	0.0465667
SPU_006294	POLG	ENSG00000140521	3.09708	1.64228e-08
SPU_013489	POMGNT2	ENSG00000144647	3.06757	2.15669e-05
SPU_007750	POMT1	ENSG00000130714	2.02437	3.35776e-05
SPU_016443	POU3F2	ENSG00000184486	2.23414	9.7775e-08
SPU_003803	PPAT	ENSG00000128059	2.60001	2.07903e-09
SPU_026548	PPFIA1	ENSG00000131626	3.27452	1.60759e-18
SPU_006132	PPM1L	ENSG00000163590	2.07381	0.0180148
SPU_017819	PPP1R36	ENSG00000165807	-2.36128	0.000887828
SPU_001344	PPP2R1A	ENSG00000105568	2.02712	1.99833e-07
SPU_007360	PRDM9	ENSG00000164256	2.05516	0.0225849
SPU_013368	PRDX6	ENSG00000117592	-2.37886	2.77507e-09
SPU_022475	PRELID2	ENSG00000186314	2.80783	0.0162162
SPU_021307	PRKAG2	ENSG00000106617	2.07866	5.28004e-10
SPU_008678	PRKCD	ENSG00000163932	2.42015	3.7954e-05
SPU_008180	PRKCI	ENSG00000163558	2.01596	0.000367594
SPU_003540	PROM1	ENSG00000007062	2.36815	8.18356e-05
SPU_015984	PROX1	ENSG00000117707	2.19821	0.0440661
SPU_012652	PROZ	ENSG00000126231	-2.26191	6.6429e-09
SPU_005604	PRRT4	ENSG00000224940	2.15334	9.29064e-05
SPU_007665	PRUNE1	ENSG00000143363	3.62818	0.000587985
SPU_028882	PTCHD3	ENSG00000182077	2.90208	0.0201744
SPU_023882	PTEN	ENSG00000171862	3.02553	7.06554e-06
SPU_002677	PTF1A	ENSG00000168267	-4.17902	1.07559e-08
SPU_004467	PTGR2	ENSG00000140043	2.0886	0.000133666
SPU_010698	PTK7	ENSG00000112655	2.82027	1.7815e-06
SPU_013810	PTPN11	ENSG00000179295	2.95633	4.01207e-17
SPU_007261	PTPN13	ENSG00000163629	3.61774	1.77571e-06
SPU_007282	PTPN23	ENSG00000076201	2.19753	2.99073e-05
SPU_024764	PTPRB	ENSG00000127329	2.05108	0.0171681
SPU_027101	PTPRE	ENSG00000132334	2.26505	0.00447801
SPU_020542	PTPRK	ENSG00000273993	2.28145	2.28122e-06
SPU_000748	PTPRM	ENSG00000173482	2.08677	0.00260337
SPU_019701	PXYLP1	ENSG00000155893	2.2893	1.56612e-06
SPU_009086	QKI	ENSG00000112531	-2.44335	4.682e-07
SPU_024934	QRFPR	ENSG00000186867	2.61555	0.000105602
SPU_020852	RAB27A	ENSG00000069974	2.58143	0.000820669
SPU_024325	RAB29	ENSG00000117280	2.04886	0.00505436
SPU_019458	RAB2A	ENSG00000104388	2.22356	8.88925e-07
SPU_000864	RAB30	ENSG00000137502	-2.08662	9.69108e-08
SPU_014497	RAB37	ENSG00000172794	2.15573	0.000260125
SPU_002252	RAB39B	ENSG00000155961	2.70413	1.35815e-12
SPU_028209	RAB6A	ENSG00000175582	2.45401	2.09487e-13
SPU_011701	RABGAP1	ENSG00000011454	3.04924	1.08037e-11
SPU_015104	RABL6	ENSG00000196642	2.14401	0.0193161
SPU_013568	RAD9B	ENSG00000151164	-2.69951	1.2122e-07
SPU_017972	RALA	ENSG00000006451	2.90121	1.66548e-09
SPU_015441	RANBP3	ENSG00000031823	2.12704	1.93837e-07
SPU_004097	RAPGEF2	ENSG00000109756	2.03545	5.47455e-05
SPU_014840	RASD2	ENSG00000100302	3.0058	3.8563e-11
SPU_020062	RASGRP3	ENSG00000152689	2.59659	1.09717e-14
SPU_022295	RB1CC1	ENSG00000023287	2.33905	6.27841e-10
SPU_027098	RBP2	ENSG00000114113	-3.67095	1.00014e-07
SPU_011085	RDH13	ENSG00000276684	-2.13806	0.0307108
SPU_016612	REELD1	ENSG00000250673	-2.40625	0.00157636
SPU_024674	RERG	ENSG00000134533	-3.01177	0.00014472
SPU_016716	RET	ENSG00000165731	3.78504	1.16337e-05
SPU_002282	REV3L	ENSG00000009413	2.33358	9.07879e-06
SPU_019083	REXO1	ENSG00000079313	2.65835	0.00110199
SPU_009495	RGN	ENSG00000130988	-2.04055	0.0012961
SPU_002521	RGS7	ENSG00000182901	2.55871	7.26642e-08
SPU_025031	RHBDL3	ENSG00000141314	2.78401	3.10683e-11
SPU_010354	RHCG	ENSG00000140519	-2.139	0.00433735
SPU_011722	RHOBTB1	ENSG00000072422	2.20433	0.00034889
SPU_016088	RIC1	ENSG00000107036	2.83434	1.75722e-05
SPU_004222	RILPL1	ENSG00000188026	2.11723	6.06375e-09
SPU_000181	RNASET2	ENSG00000026297	-2.04354	0.00213739
SPU_025460	RNF11	ENSG00000123091	2.17759	0.00216047
SPU_012041	RNF17	ENSG00000132972	2.18177	0.000319626
SPU_030065	RNF216	ENSG00000011275	2.0592	0.000169985
SPU_011169	RNF225	ENSG00000269855	-2.76758	0.00462389
SPU_008663	ROBO2	ENSG00000185008	2.13175	1.20258e-05
SPU_014909	ROGDI	ENSG00000067836	2.03286	0.00916865
SPU_027057	RPAP1	ENSG00000103932	2.20244	0.0103741
SPU_002458	RPL11	ENSG00000142676	-2.02575	0.000133089
SPU_018318	RPL13	ENSG00000167526	-2.19143	2.14568e-05
SPU_028104	RPL15	ENSG00000174748	-2.09129	0.000118988
SPU_028226	RPL23	ENSG00000125691	-2.34687	0.000491381
SPU_023413	RPL24	ENSG00000114391	-2.47822	0.000217766
SPU_005571	RPL29	ENSG00000162244	-2.56215	0.000529913
SPU_010626	RPL30	ENSG00000156482	-2.08202	0.00375621
SPU_008558	RPL37A	ENSG00000197756	-2.03782	0.000773028
SPU_015666	RPL4	ENSG00000174444	-2.3451	0.0392405
SPU_022682	RPS11	ENSG00000142534	-2.05573	0.00300857
SPU_008650	RPS24	ENSG00000138326	-2.33991	0.000282234
SPU_006034	RPS27L	ENSG00000185088	-2.23026	1.92834e-05
SPU_013834	RPS28	ENSG00000233927	-2.09309	0.00205206
SPU_021322	RPS7	ENSG00000171863	-2.05481	0.000422535
SPU_014638	RPTN	ENSG00000215853	2.50706	0.00010396
SPU_006689	RSBN1L	ENSG00000187257	2.65632	8.10299e-06
SPU_025942	RSPH1	ENSG00000160188	-2.70316	0.0404968
SPU_006917	RUNX2	ENSG00000124813	2.15578	1.64832e-05
SPU_005239	RXFP2	ENSG00000133105	3.46764	0.00867391
SPU_028422	RXRA	ENSG00000186350	2.24307	1.34629e-06
SPU_018963	S1PR2	ENSG00000267534	2.45665	4.6215e-08
SPU_028108	SACS	ENSG00000151835	2.54683	5.80005e-08
SPU_014793	SALL3	ENSG00000277015	3.56185	4.62242e-10
SPU_019538	SAMHD1	ENSG00000101347	2.80724	1.39827e-07
SPU_011042	SARM1	ENSG00000004139	2.60083	5.39192e-07
SPU_026203	SBSPON	ENSG00000164764	-2.15999	0.000485195
SPU_007840	SCARA5	ENSG00000168079	-3.50384	0.00747926
SPU_015798	SCG5	ENSG00000277614	2.67603	1.55983e-06
SPU_015640	SCRT1	ENSG00000261678	-3.46682	1.1181e-17
SPU_012374	SCUBE1	ENSG00000159307	4.82732	8.20522e-27
SPU_025704	SEC14L2	ENSG00000100003	4.02809	4.87189e-06
SPU_010379	SEC23IP	ENSG00000107651	2.03463	0.000538174
SPU_004327	SEC61G	ENSG00000132432	-2.27262	2.34386e-09
SPU_021301	SELENOK	ENSG00000113811	-2.02804	0.00378236
SPU_019846	SELENON	ENSG00000162430	-2.14809	0.0058146
SPU_025927	SEMA4B	ENSG00000185033	3.68292	2.44265e-21
SPU_001892	SEMA6D	ENSG00000137872	2.70484	3.51867e-13
SPU_010331	SEMA7A	ENSG00000138623	2.24645	1.50926e-11
SPU_019277	SERGEF	ENSG00000129158	2.98431	0.00291691
SPU_003249	SETD1B	ENSG00000139718	2.09637	2.41814e-06
SPU_012581	SETX	ENSG00000107290	2.02738	0.00406221
SPU_010463	SF3B1	ENSG00000115524	-2.37813	0.0111647
SPU_007222	SGK3	ENSG00000104205	2.312	3.75389e-08
SPU_005258	SGSM3	ENSG00000100359	2.75275	1.05233e-07
SPU_015280	SH3BGRL3	ENSG00000142669	-4.54583	1.74229e-35
SPU_016351	SH3D19	ENSG00000109686	2.33985	4.31298e-05
SPU_019963	SH3PXD2A	ENSG00000107957	2.47734	2.99357e-07
SPU_008353	SIM1	ENSG00000112246	2.51454	2.46851e-05
SPU_024439	SIRPB1	ENSG00000101307	2.29129	5.27874e-05
SPU_006100	SIRPD	ENSG00000125900	2.45364	1.42206e-06
SPU_001279	SLC12A8	ENSG00000221955	2.91379	8.42948e-13
SPU_012690	SLC15A2	ENSG00000163406	2.19604	2.15235e-05
SPU_028790	SLC16A3	ENSG00000141526	-2.01955	0.000127901
SPU_009142	SLC16A9	ENSG00000165449	-2.25975	0.00421316
SPU_013460	SLC19A3	ENSG00000135917	2.48055	0.00056883
SPU_020699	SLC20A1	ENSG00000144136	2.07335	0.0164706
SPU_021325	SLC22A16	ENSG00000004809	2.41948	0.00471726
SPU_005195	SLC22A3	ENSG00000146477	-3.09443	1.50505e-06
SPU_016853	SLC23A2	ENSG00000089057	-3.61545	0.00225078
SPU_010785	SLC24A1	ENSG00000074621	2.82406	5.04698e-06
SPU_023689	SLC24A5	ENSG00000188467	2.75656	1.0727e-06
SPU_015837	SLC27A6	ENSG00000113396	-2.76752	1.13303e-09
SPU_028310	SLC29A1	ENSG00000112759	-3.30443	2.66499e-09
SPU_021020	SLC30A2	ENSG00000158014	2.5463	2.01519e-07
SPU_017105	SLC34A2	ENSG00000157765	-2.96276	0.00987842
SPU_022987	SLC35E4	ENSG00000100036	2.13279	0.00414735
SPU_026814	SLC35F5	ENSG00000115084	2.40075	0.000181623
SPU_019996	SLC38A10	ENSG00000157637	3.08903	3.40317e-06
SPU_023094	SLC38A11	ENSG00000169507	2.86068	3.95096e-09
SPU_004562	SLC38A9	ENSG00000177058	2.63555	1.70661e-06
SPU_026067	SLC44A1	ENSG00000070214	-2.38874	0.000250554
SPU_012806	SLC45A2	ENSG00000164175	2.087	7.10492e-08
SPU_003153	SLC49A4	ENSG00000138463	3.10736	1.00532e-13
SPU_001669	SLC4A11	ENSG00000088836	3.68411	1.15327e-11
SPU_014036	SLC4A7	ENSG00000033867	2.4848	7.74935e-13
SPU_013711	SLC51A	ENSG00000163959	-2.09017	0.0384239
SPU_013125	SLC5A12	ENSG00000148942	-3.32804	1.16353e-06
SPU_008542	SLC5A3	ENSG00000198743	-2.39985	0.00025857
SPU_012573	SLC5A6	ENSG00000138074	-2.90705	0.0164921
SPU_026220	SLC5A9	ENSG00000117834	2.24551	0.000215295
SPU_008246	SLC6A5	ENSG00000165970	2.18473	1.04835e-07
SPU_003711	SLC6A8	ENSG00000130821	2.7701	4.09657e-08
SPU_009356	SLC6A9	ENSG00000196517	2.10331	1.40493e-07
SPU_025929	SLC7A14	ENSG00000013293	2.16096	1.12797e-09
SPU_015059	SLC7A3	ENSG00000165349	-3.89427	3.76993e-06
SPU_020155	SLC7A8	ENSG00000092068	2.40796	8.01885e-10
SPU_005290	SLC7A9	ENSG00000021488	2.64427	2.39832e-05
SPU_006810	SLC8A1	ENSG00000183023	2.05791	5.72046e-05
SPU_026183	SLC8A3	ENSG00000100678	2.63014	1.30643e-12
SPU_006845	SLC9A5	ENSG00000135740	2.60683	3.36238e-09
SPU_012257	SLIT2	ENSG00000145147	2.13717	0.000203353
SPU_008214	SMC5	ENSG00000198887	2.37119	0.000207919
SPU_017310	SMCHD1	ENSG00000101596	2.48315	1.99833e-07
SPU_023774	SMG6	ENSG00000070366	2.6235	2.20798e-11
SPU_017724	SMKR1	ENSG00000240204	-2.63976	9.42779e-09
SPU_002220	SMN2	ENSG00000277773	-2.51769	0.0414603
SPU_018958	SMTN	ENSG00000183963	-2.83964	5.7175e-16
SPU_000053	SNED1	ENSG00000162804	-2.27557	0.0423224
SPU_018281	SNX19	ENSG00000120451	2.84037	7.85333e-05
SPU_010245	SOCS7	ENSG00000274229	2.2967	6.79096e-11
SPU_003450	SORBS3	ENSG00000120896	-2.39546	7.95446e-07
SPU_013103	SPAG17	ENSG00000155761	-2.00722	0.0420949
SPU_028275	SPARC	ENSG00000113140	-3.49076	9.47029e-14
SPU_019225	SPATA20	ENSG00000006282	2.79608	0.000284204
SPU_027460	SPATA22	ENSG00000141255	3.06143	0.0132498
SPU_024287	SPECC1L	ENSG00000100014	2.07555	0.000149445
SPU_016923	SPEF2	ENSG00000152582	-3.24428	7.65284e-11
SPU_017488	SPEG	ENSG00000072195	-2.3781	1.32197e-07
SPU_010007	SPEGNB	ENSG00000286095	-2.44625	9.2279e-06
SPU_024175	SPINT1	ENSG00000166145	2.27374	3.89039e-08
SPU_012548	SPOCK1	ENSG00000152377	-2.8106	2.20339e-11
SPU_009594	SPON2	ENSG00000159674	-3.63767	1.85025e-11
SPU_011699	SPTAN1	ENSG00000197694	2.65088	7.1219e-17
SPU_001561	SQOR	ENSG00000137767	3.06496	6.25442e-07
SPU_000707	SRBD1	ENSG00000068784	2.1979	0.00478549
SPU_026766	SRC	ENSG00000197122	2.66009	1.31471e-12
SPU_021552	SRPK2	ENSG00000135250	2.18659	9.12376e-05
SPU_022567	SSC4D	ENSG00000146700	2.41068	0.00743279
SPU_004146	SSPN	ENSG00000123096	2.06567	0.00728635
SPU_008212	SSTR3	ENSG00000278195	2.72132	7.54315e-06
SPU_005595	SSTR4	ENSG00000132671	2.22338	3.25536e-06
SPU_005672	ST3GAL3	ENSG00000126091	3.29857	9.3457e-17
SPU_028096	ST6GALNAC3	ENSG00000184005	2.20915	2.0519e-11
SPU_012745	ST6GALNAC5	ENSG00000117069	2.92751	8.93845e-11
SPU_004207	ST6GALNAC6	ENSG00000160408	-2.50516	3.41909e-06
SPU_007634	ST7	ENSG00000004866	2.1971	3.36489e-07
SPU_026170	STAC3	ENSG00000185482	2.52576	2.59042e-11
SPU_026562	STARD10	ENSG00000214530	2.00829	0.000260532
SPU_020190	STK10	ENSG00000072786	2.2003	5.09652e-09
SPU_022284	STK11	ENSG00000118046	2.26082	2.38414e-05
SPU_026079	STK32B	ENSG00000152953	2.15219	4.03307e-07
SPU_003403	STK4	ENSG00000101109	2.65075	2.19884e-08
SPU_004713	STMN1	ENSG00000117632	2.3318	2.66956e-10
SPU_024641	STMN2	ENSG00000104435	-2.34963	8.9263e-05
SPU_016284	STN1	ENSG00000107960	-2.08329	0.00659032
SPU_000136	STOM	ENSG00000148175	2.34862	1.47218e-13
SPU_015832	STS	ENSG00000101846	2.15366	1.61915e-05
SPU_012329	STX1A	ENSG00000106089	2.46317	1.67152e-05
SPU_001979	STX6	ENSG00000135823	2.20346	0.000257515
SPU_002552	STXBP1	ENSG00000136854	3.03029	1.01172e-23
SPU_011255	SULT1A4	ENSG00000213648	-2.35731	0.000135846
SPU_012342	SULT1C2	ENSG00000198203	-2.72578	0.027005
SPU_000163	SULT4A1	ENSG00000130540	2.20943	4.682e-07
SPU_024352	SUSD2	ENSG00000099994	2.76935	2.60542e-07
SPU_019374	SVEP1	ENSG00000165124	2.53683	6.0675e-05
SPU_001939	SYDE2	ENSG00000097096	3.34515	3.78928e-20
SPU_019119	SYNRG	ENSG00000274047	2.04332	6.35288e-07
SPU_012856	SYT12	ENSG00000173227	2.1527	1.10168e-05
SPU_028132	SYT15	ENSG00000204176	2.83857	9.19545e-08
SPU_001702	SYT17	ENSG00000103528	2.87969	0.000153682
SPU_014198	SYTL3	ENSG00000164674	2.50217	0.00950307
SPU_018998	TAAR2	ENSG00000146378	2.87963	0.0162567
SPU_003955	TAB2	ENSG00000055208	2.64035	1.48011e-10
SPU_023473	TACR2	ENSG00000075073	2.04272	5.00962e-06
SPU_015595	TAGLN	ENSG00000149591	-4.94136	4.84663e-19
SPU_007182	TANC1	ENSG00000115183	2.43757	0.0405207
SPU_005610	TAOK1	ENSG00000160551	2.06198	1.30802e-08
SPU_010417	TARBP1	ENSG00000059588	2.13152	0.0465211
SPU_008122	TASOR	ENSG00000163946	2.30195	6.35226e-09
SPU_021759	TAT	ENSG00000198650	2.44392	1.38154e-08
SPU_027547	TBC1D16	ENSG00000167291	2.25809	0.000371938
SPU_020856	TBC1D24	ENSG00000162065	2.14698	0.000136757
SPU_017043	TBC1D2B	ENSG00000167202	2.90678	9.64153e-18
SPU_020575	TBC1D30	ENSG00000111490	2.16445	5.86399e-05
SPU_020346	TBX2	ENSG00000121068	2.09325	0.0453026
SPU_016650	TCF15	ENSG00000125878	2.19307	0.00238111
SPU_016445	TCF24	ENSG00000261787	-3.15606	5.75147e-09
SPU_003704	TCF7L2	ENSG00000148737	2.33313	0.0106737
SPU_025139	TDG	ENSG00000139372	2.74056	0.018717
SPU_019914	TDO2	ENSG00000262635	4.23301	9.77447e-09
SPU_027161	TECPR1	ENSG00000205356	2.26389	0.0205127
SPU_019164	TEP1	ENSG00000129566	2.23397	0.00414169
SPU_007148	TES	ENSG00000135269	2.23612	0.0236082
SPU_017895	TEX43	ENSG00000196900	-2.41651	0.000497934
SPU_025490	TEX49	ENSG00000257987	-2.38411	9.10092e-05
SPU_015670	TGFBI	ENSG00000120708	-2.5207	0.0438602
SPU_019168	TGFBRAP1	ENSG00000135966	2.00132	0.00041018
SPU_000836	TH	ENSG00000180176	2.10787	1.40856e-10
SPU_012786	THAP9	ENSG00000168152	2.64028	5.01723e-13
SPU_004018	TIE1	ENSG00000066056	2.058	0.039591
SPU_008858	TIMP1	ENSG00000102265	-2.05995	0.0240135
SPU_008865	TIMP2	ENSG00000035862	-2.25555	1.90538e-05
SPU_008859	TIMP3	ENSG00000100234	-2.43169	5.38738e-05
SPU_007225	TINAGL1	ENSG00000142910	-3.27056	6.93953e-14
SPU_021955	TJP1	ENSG00000104067	-3.06315	0.0116447
SPU_028742	TLL1	ENSG00000038295	2.44451	0.00271871
SPU_009703	TLNRD1	ENSG00000140406	3.09783	6.66848e-07
SPU_000428	TLR3	ENSG00000164342	3.32719	1.35061e-08
SPU_025081	TMCC2	ENSG00000133069	3.481	2.77338e-12
SPU_003498	TMEM121B	ENSG00000183307	2.15401	0.00074759
SPU_002211	TMEM136	ENSG00000181264	2.59445	0.0198231
SPU_011448	TMEM151B	ENSG00000178233	3.52866	1.70065e-24
SPU_006967	TMEM164	ENSG00000157600	2.06835	0.00620037
SPU_020409	TMEM181	ENSG00000146433	2.79713	1.87715e-05
SPU_004052	TMEM200B	ENSG00000253304	3.50357	3.14059e-11
SPU_009608	TMEM25	ENSG00000149582	2.04955	0.00180146
SPU_004888	TMEM259	ENSG00000182087	3.06564	5.95841e-14
SPU_023958	TMEM63B	ENSG00000137216	3.47502	4.86974e-19
SPU_001588	TMPRSS9	ENSG00000178297	-2.91216	0.000169858
SPU_026031	TMSB10	ENSG00000034510	-2.43276	1.70779e-08
SPU_023365	TMTC3	ENSG00000139324	-3.2973	1.76621e-13
SPU_013183	TNNI2	ENSG00000130598	-3.29754	4.31709e-22
SPU_006532	TNNT2	ENSG00000118194	-3.57156	1.42822e-19
SPU_018070	TNR	ENSG00000116147	2.02037	4.11013e-08
SPU_017940	TNS3	ENSG00000136205	-3.99525	8.56801e-08
SPU_018686	TONSL	ENSG00000160949	2.47874	0.0475525
SPU_009283	TOPBP1	ENSG00000163781	2.07448	9.91523e-07
SPU_004394	TOPORS	ENSG00000197579	2.63471	0.0188677
SPU_000722	TP53BP1	ENSG00000067369	-3.36127	1.28149e-16
SPU_012328	TPCN1	ENSG00000186815	3.11596	4.60611e-08
SPU_000128	TPM3	ENSG00000143549	-2.88674	3.57299e-16
SPU_017198	TPP2	ENSG00000134900	2.52283	0.000115318
SPU_003644	TPR	ENSG00000047410	2.93864	0.000882611
SPU_016125	TPST2	ENSG00000128294	3.40679	0.00180964
SPU_009592	TPT1	ENSG00000133112	-2.59976	1.25335e-15
SPU_026495	TRAF3	ENSG00000131323	2.11618	2.26372e-05
SPU_014518	TRAPPC10	ENSG00000160218	2.83852	4.40648e-13
SPU_027167	TRAPPC8	ENSG00000153339	2.92954	1.03995e-09
SPU_017170	TREH	ENSG00000118094	2.20227	0.00112184
SPU_010167	TRHR	ENSG00000174417	2.5009	0.000208849
SPU_020091	TRIM13	ENSG00000204977	2.01745	2.17228e-06
SPU_001391	TRIM17	ENSG00000162931	3.49239	0.00795868
SPU_014540	TRIM2	ENSG00000109654	-2.14802	0.00112104
SPU_016382	TRIM23	ENSG00000113595	2.02394	8.25792e-05
SPU_005708	TRIM28	ENSG00000130726	2.36953	6.57805e-08
SPU_020546	TRIM3	ENSG00000110171	3.07646	3.56132e-19
SPU_015933	TRIM36	ENSG00000152503	2.06652	0.0491492
SPU_019245	TRIM59	ENSG00000213186	2.14597	0.0418393
SPU_001721	TRIM71	ENSG00000206557	2.02748	0.0216372
SPU_005098	TRIM8	ENSG00000171206	-2.29166	0.00303056
SPU_008241	TRIP11	ENSG00000100815	2.14066	7.02105e-07
SPU_015403	TRPA1	ENSG00000104321	3.14903	0.0012961
SPU_010555	TRPC4	ENSG00000133107	4.07693	3.61887e-06
SPU_014596	TRPC6	ENSG00000137672	2.30241	2.47116e-06
SPU_009599	TRPV6	ENSG00000165125	2.87389	8.65884e-10
SPU_007354	TSEN54	ENSG00000182173	2.59386	1.04736e-05
SPU_018053	TSHZ3	ENSG00000121297	3.01436	1.95216e-08
SPU_001778	TSPAN3	ENSG00000140391	-2.44289	3.5354e-07
SPU_019310	TSPOAP1	ENSG00000005379	3.16648	3.0356e-07
SPU_023828	TST	ENSG00000128311	-2.2952	1.47972e-09
SPU_024779	TTC22	ENSG00000006555	3.27177	0.00277989
SPU_015625	TTC25	ENSG00000204815	-2.00589	0.000473935
SPU_007252	TTC29	ENSG00000137473	-2.02697	0.000841887
SPU_025799	TTC39B	ENSG00000155158	2.30162	0.0488133
SPU_013917	TTN	ENSG00000155657	-3.12368	3.94662e-19
SPU_007588	TTYH3	ENSG00000136295	2.18952	6.49933e-06
SPU_021669	TUBA1A	ENSG00000167552	-3.28175	1.87999e-08
SPU_022187	TUBA3D	ENSG00000075886	2.86671	1.30316e-17
SPU_012678	TUBA4A	ENSG00000127824	-3.6334	5.66704e-09
SPU_027627	TXNDC5	ENSG00000239264	2.23465	5.07168e-05
SPU_024798	U2AF1	ENSG00000160201	-2.62128	0.000580646
SPU_021701	UBA1	ENSG00000130985	2.00406	2.32495e-08
SPU_010913	UBASH3B	ENSG00000154127	2.30716	0.00172766
SPU_026270	UBE2J2	ENSG00000160087	2.08484	0.00109343
SPU_025627	UBE3A	ENSG00000114062	3.06148	7.66967e-16
SPU_025961	UCHL3	ENSG00000118939	2.20382	3.27351e-09
SPU_006401	UGGT1	ENSG00000136731	2.97414	2.67708e-08
SPU_006664	UGT2A3	ENSG00000278216	-2.43484	0.000437796
SPU_008937	UGT2B4	ENSG00000156096	-2.64418	0.000873717
SPU_020441	UHRF1	ENSG00000276043	2.32717	1.13198e-07
SPU_008621	ULK4	ENSG00000168038	2.38876	0.00378236
SPU_020267	UNC119B	ENSG00000175970	2.30004	3.0652e-09
SPU_028585	UNC80	ENSG00000144406	3.56835	4.4151e-17
SPU_000648	URB1	ENSG00000142207	3.48007	4.05665e-13
SPU_009126	USP16	ENSG00000156256	2.30719	4.85426e-05
SPU_011940	USP22	ENSG00000124422	2.10957	0.00437012
SPU_023264	USP24	ENSG00000162402	2.77494	0.00086198
SPU_000127	USP3	ENSG00000140455	2.34058	6.60797e-06
SPU_014047	UTP20	ENSG00000120800	4.31837	0.000280404
SPU_015724	VAC14	ENSG00000103043	2.03268	1.83111e-07
SPU_009762	VANGL1	ENSG00000173218	2.64877	1.59616e-06
SPU_019587	VAV2	ENSG00000160293	2.46511	1.63578e-08
SPU_010101	VCAN	ENSG00000038427	-2.14407	0.0155964
SPU_019436	VCPIP1	ENSG00000175073	2.09282	6.82493e-05
SPU_005705	VPS13C	ENSG00000129003	2.85657	8.01885e-10
SPU_006419	VPS50	ENSG00000004766	2.17977	0.00111436
SPU_023235	VTN	ENSG00000109072	2.69134	4.4871e-05
SPU_002163	WASF2	ENSG00000158195	3.84493	5.9506e-16
SPU_000408	WDFY3	ENSG00000163625	3.76552	2.15841e-08
SPU_022869	WDR25	ENSG00000176473	2.28647	0.0314994
SPU_020214	WDR3	ENSG00000065183	2.0047	0.00449206
SPU_023776	WDR92	ENSG00000243667	2.36658	0.000487377
SPU_011756	WNT1	ENSG00000125084	-5.57154	1.66972e-13
SPU_013570	WNT6	ENSG00000115596	2.02252	3.78198e-05
SPU_018768	XPNPEP1	ENSG00000108039	-2.12776	7.85804e-08
SPU_019340	XPO6	ENSG00000169180	2.39202	3.67293e-07
SPU_022357	XPO7	ENSG00000130227	2.20275	0.000189449
SPU_019111	XPR1	ENSG00000143324	2.24834	0.000454338
SPU_021688	YPEL2	ENSG00000175155	2.35669	6.06375e-09
SPU_006427	ZBTB49	ENSG00000168826	2.07433	0.011786
SPU_007528	ZCCHC12	ENSG00000174460	2.24416	4.63286e-05
SPU_005490	ZCCHC13	ENSG00000187969	3.56596	0.00598494
SPU_010109	ZDHHC2	ENSG00000104219	2.57358	3.39943e-11
SPU_011001	ZFAT	ENSG00000066827	2.094	0.000822124
SPU_010383	ZFP41	ENSG00000181638	2.03467	0.00237394
SPU_026865	ZFYVE27	ENSG00000155256	2.19359	0.00742854
SPU_011502	ZNF160	ENSG00000170949	2.74608	0.00086088
SPU_017427	ZNF362	ENSG00000160094	2.23501	1.61214e-09
SPU_006497	ZNF423	ENSG00000102935	3.02109	0.000189303
SPU_011901	ZNF474	ENSG00000164185	2.38326	0.0125453
SPU_018888	ZNF507	ENSG00000168813	2.15352	0.000215295
SPU_021382	ZNF654	ENSG00000175105	2.5698	0.026794
SPU_011879	ZNF84	ENSG00000198040	2.16102	0.00415103
SPU_002173	ZNFX1	ENSG00000124201	2.67842	8.30267e-09
