# Supplementary material for: Unique age-related transcriptional signature in the nervous system of the long-lived red sea urchin Mesocentrotus franciscanus
Source: Sci Rep. 2020 Jun 8;10:9182. doi: 10.1038/s41598-020-66052-3 (PMC7280269; doi:10.1038/s41598-020-66052-3)
Supplement: Supplementary file 8 — Supplementary inforamtion8. [file 41598_2020_66052_MOESM8_ESM.xls]

## Sheet: by significance
Supplementary Table S7. Ingenuity Pathway Analysis (IPA) of differentially expressed M. franciscanus Radial Nerve cord (RN) genes (significant pathways are highlighted blue, upregulated pathways are highlighted green and downregulated pathways are highlighted pink)
Ingenuity Canonical Pathways	-log(B-H p-value)	p-value	Ratio	z-score	Molecules
Protein Kinase A Signaling	4.41	3.89045e-05	0.108	0.174	ADCY10,ADCY5,ADD1,AKAP1,AKAP14,AKAP9,BRAF,CALM1 (includesothers),CNGA1,CNGB1,CREM,DUSP22,FLNA,GNA13,H1F0,H3F3A/H3F3B,HIST1H1C,IHH,MPPE1,MYL1,MYL12A,NAPEPLD,NTN1,PDE11A,PDE5A,PDE9A,PHKB,PRKAG2,PRKCD,PRKCI,PTEN,PTPN11,PTPN13,PTPN23,PTPRB,PTPRE,PTPRK,PTPRM,TCF7L2,TH,TNNI2,TTN,UBASH3B
cAMP-mediated signaling	4.41	3.89045e-05	0.132	2.887	ADCY10,ADCY5,ADRA2A,AKAP1,AKAP14,AKAP9,AVPR2,BRAF,CALM1 (includesothers),CHRM2,CNGA1,CNGB1,CREM,CRHR1,DRD1,GABBR1,GRM3,GRM6,HRH3,HTR1D,LHCGR,LTB4R,MPPE1,NAPEPLD,PDE11A,PDE5A,PDE9A,RGS7,SRC,SSTR3
Calcium Signaling	2.89	0.00128825	0.121	1.387	ACTA1,ASPH,ATP2C1,CACNA2D1,CALM1 (includesothers),CHRNA1,CHRNA3,CHRNA7,GRIA3,GRIA4,GRIN1,GRIN2A,HTR3A,LETM1,MYH6,MYL1,PRKAG2,SLC8A1,SLC8A3,TNNI2,TNNT2,TPM3,TRPC4,TRPC6,TRPV6
Gαi Signaling	2.2	0.00630957	0.136	1.291	ADCY10,ADCY5,ADRA2A,CAV1,CHRM2,GABBR1,GRM3,GRM6,HRH3,HTR1D,LTB4R,PRKAG2,RALA,RASD2,RGS7,SRC,SSTR3
AMPK Signaling	2.07	0.00851138	0.108	1.387	ACTB,ADRA2A,AK8,ARID2,CHRM2,CHRNA1,CHRNA3,CHRNA7,CKM,CPT1A,CPT1C,FASN,FOXG1,HLTF,PPAT,PPM1L,PPP2R1A,PRKAG2,RAB27A,RAB2A,RAB6A,SRC,STK11
Synaptogenesis Signaling Pathway	2.07	0.00851138	0.0962	3.024	ADCY10,ADCY5,BET1L,BRAF,CACNA2D1,CADM1,CALM1 (includes others),CDH23,GRIA3,GRIA4,GRIN1,GRIN2A,GRM3,GRM6,ITSN1,LRRTM2,NRXN1,NRXN2,NTRK2,PAFAH1B1,PRKAG2,PRKCD,RALA,RASD2,SRC,STX1A,STXBP1,SYT12,SYT15,SYT17
Glutamate Receptor Signaling	1.82	0.0151356	0.175	0.816	CALM1 (includes others),GRIA3,GRIA4,GRID2,GRIK2,GRIN1,GRIN2A,GRIP1,GRM3,GRM6
Gap Junction Signaling	1.81	0.0154882	0.106	#NUM!	ACTA1,ACTB,ADCY10,ADCY5,CAV1,DRD1,GAD1,GRIA3,GRIA4,GRIK2,PRKAG2,PRKCD,PRKCI,RALA,RASD2,SGSM3,SRC,TJP1,TUBA1A,TUBA3C/TUBA3D,TUBA4A
G-Protein Coupled Receptor Signaling	1.81	0.0154882	0.0959	#NUM!	ADCY10,ADCY5,ADRA2A,AVPR2,BRAF,CHRM2,CRHR1,DRD1,GABBR1,GRM3,GRM6,HRH3,HTR1D,LHCGR,LTB4R,MPPE1,NAPEPLD,PDE11A,PDE5A,PDE9A,PRKAG2,RALA,RASD2,RGS7,SRC,SSTR3
Superpathway of Melatonin Degradation	1.49	0.0323594	0.154	-2.53	CYP1A1,CYP1B1,CYP2C18,CYP2U1,CYP3A4,LARGE2,MAOB,SULT1A3/SULT1A4,UGT2A3,UGT2B4
Amyotrophic Lateral Sclerosis Signaling	1.35	0.0446684	0.124	0.577	ALS2,APAF1,CAPN3,CCS,GPX1,GRIA3,GRIA4,GRID2,GRIK2,GRIN1,GRIN2A,NAIP
α-Adrenergic Signaling	1.35	0.0446684	0.126	2.121	ADCY10,ADCY5,ADRA2A,CALM1 (includes others),PHKB,PRKAG2,PRKCD,PRKCI,RALA,RASD2,SLC8A1,SLC8A3
Thyroid Cancer Signaling	1.35	0.0446684	0.157	#NUM!	BRAF,NTF4,NTRK2,RALA,RASD2,RET,RXRA,TCF7L2
EIF2 Signaling	1.35	0.0446684	0.0938	-2.887	ACTA1,ACTB,ATF3,EIF2AK3,FAU,RALA,RASD2,RPL11,RPL13,RPL15,RPL23,RPL24,RPL29,RPL30,RPL37A,RPL4,RPS11,RPS24,RPS27L,RPS28,RPS7
Melatonin Degradation I	1.35	0.0446684	0.15	-2.333	CYP1A1,CYP1B1,CYP2C18,CYP2U1,CYP3A4,LARGE2,SULT1A3/SULT1A4,UGT2A3,UGT2B4
D-myo-inositol (1,4,5,6)-Tetrakisphosphate Biosynthesis	1.35	0.0446684	0.106	3.357	ALPL,FIG4,INPP5F,IPMK,MTMR7,MTMR9,PPFIA1,PRUNE1,PTEN,PTPN11,PTPN13,PTPN23,PTPRM,PXYLP1,TNS3
D-myo-inositol (3,4,5,6)-tetrakisphosphate Biosynthesis	1.35	0.0446684	0.106	3.357	ALPL,FIG4,INPP5F,IPMK,MTMR7,MTMR9,PPFIA1,PRUNE1,PTEN,PTPN11,PTPN13,PTPN23,PTPRM,PXYLP1,TNS3
Glycine Degradation (Creatine Biosynthesis)	1.35	0.0446684	1	#NUM!	GAMT,GATM
Epithelial Adherens Junction Signaling	1.35	0.0446684	0.105	#NUM!	ACTA1,ACTB,ACTN2,MYH6,MYL1,MYO7A,PTEN,PTPRM,RALA,RASD2,SRC,TCF7L2,TUBA1A,TUBA3C/TUBA3D,TUBA4A,VAV2
Gαs Signaling	1.35	0.0446684	0.121	2.714	ADCY10,ADCY5,ADD1,AVPR2,BRAF,CNGA1,CNGB1,CRHR1,DRD1,LHCGR,PRKAG2,RAPGEF2,SRC
Cardiac β-adrenergic Signaling	1.35	0.0446684	0.107	1.897	ADCY10,ADCY5,AKAP1,AKAP14,AKAP9,MPPE1,NAPEPLD,PDE11A,PDE5A,PDE9A,PPM1L,PPP2R1A,PRKAG2,SLC8A1,SLC8A3
Xenobiotic Metabolism Signaling	1.35	0.0446684	0.0871	#NUM!	ALDH2,CES1,CYP1A1,CYP1B1,CYP3A4,EIF2AK3,GRIP1,GSTA4,GSTM4,GSTT1,HS3ST4,MAOB,MAP3K9,MGST1,PPM1L,PPP2R1A,PRKCD,PRKCI,RALA,RASD2,RXRA,SULT1A3/SULT1A4,SULT1C2,SULT4A1,UGT2B4
NRF2-mediated Oxidative Stress Response	1.25	0.0562341	0.0947	1.414	ABCC1,ABCC4,ACTA1,ACTB,AKR1A1,DNAJB6,DNAJC13,DNAJC16,EIF2AK3,FTH1,GSTA4,GSTM4,GSTT1,MGST1,PRKCD,PRKCI,RALA,RASD2
Glutathione-mediated Detoxification	1.24	0.057544	0.188	-2.449	ANPEP,GSTA4,GSTM4,GSTT1,HPGDS,MGST1
Serotonin Receptor Signaling	1.24	0.057544	0.163	#NUM!	ADCY10,ADCY5,HTR1D,HTR3A,HTR3D,HTR3E,MAOB
LPS/IL-1 Mediated Inhibition of RXR Function	1.22	0.060256	0.0893	-1.89	ABCA1,ABCC4,ACOX1,ACSL5,ALDH2,CPT1A,CPT1C,CYP3A4,FABP2,GSTA4,GSTM4,GSTT1,HS3ST4,MAOB,MGST1,RXRA,SLC27A6,SULT1A3/SULT1A4,SULT1C2,SULT4A1
Virus Entry via Endocytic Pathways	1.22	0.060256	0.112	#NUM!	ACTA1,ACTB,CAV1,DNM1,FLNA,ITGB1,ITSN1,PRKCD,PRKCI,RALA,RASD2,SRC
mTOR Signaling	1.22	0.060256	0.0905	0.905	DGKZ,FAU,FNBP1,MAPKAP1,NAPEPLD,PPM1L,PPP2R1A,PRKAG2,PRKCD,PRKCI,RALA,RASD2,RHOBTB1,RPS11,RPS24,RPS27L,RPS28,RPS7,STK11
Nicotine Degradation III	1.22	0.060256	0.143	-2.121	CYP1A1,CYP1B1,CYP2C18,CYP2U1,CYP3A4,LARGE2,UGT2A3,UGT2B4
Remodeling of Epithelial Adherens Junctions	1.2	0.0630957	0.13	#NUM!	ACTA1,ACTB,ACTN2,DNM1,RALA,SRC,TUBA1A,TUBA3C/TUBA3D,TUBA4A
Integrin Signaling	1.18	0.0660693	0.0888	0	ACTA1,ACTB,ACTN2,BRAF,CAPN3,CAV1,FNBP1,ITGA8,ITGA9,ITGB1,MYL12A,PFN4,PTEN,RALA,RASD2,RHOBTB1,SRC,TSPAN3,TTN
Bupropion Degradation	1.15	0.0707946	0.2	-2.236	CYP1A1,CYP1B1,CYP2C18,CYP2U1,CYP3A4
Sertoli Cell-Sertoli Cell Junction Signaling	1.14	0.0724436	0.0914	#NUM!	ACTA1,ACTB,ACTN2,ADCY10,ITGB1,MAP3K9,MYO7A,PRKAG2,PTEN,RALA,RASD2,SPTAN1,SRC,TJP1,TUBA1A,TUBA3C/TUBA3D,TUBA4A
Axonal Guidance Signaling	1.13	0.074131	0.072	#NUM!	ADAM23,BMP1,BMP3,FZD8,GNA13,HERC2,ITGB1,ITSN1,KLC1,L1CAM,MMP17,MMP24,MYL1,MYL12A,MYSM1,NTF4,NTN1,NTRK2,PLXNA2,PRKAG2,PRKCD,PRKCI,PTPN11,RALA,RASD2,ROBO2,SEMA4B,SEMA6D,SEMA7A,SLIT2,TUBA1A,TUBA3C/TUBA3D,TUBA4A,WNT1,WNT6
Caveolar-mediated Endocytosis Signaling	1.11	0.0776247	0.123	#NUM!	ACTA1,ACTB,CAV1,FLNA,ITGA8,ITGA9,ITGB1,ITSN1,SRC
Neuropathic Pain Signaling In Dorsal Horn Neurons	1.09	0.0812831	0.109	2.111	GRIA3,GRIA4,GRIN1,GRIN2A,GRM3,GRM6,NTRK2,PRKAG2,PRKCD,PRKCI,SRC
Mitochondrial L-carnitine Shuttle Pathway	1.09	0.0812831	0.235	1	ACSL5,CPT1A,CPT1C,SLC27A6
CREB Signaling in Neurons	1.08	0.0831764	0.087	2.324	ADCY10,ADCY5,CACNA2D1,CALM1 (includes others),GNA13,GRIA3,GRIA4,GRID2,GRIK2,GRIN1,GRIN2A,GRM3,GRM6,PRKAG2,PRKCD,PRKCI,RALA,RASD2
Inhibition of Matrix Metalloproteases	1.02	0.0954993	0.154	-1.342	HSPG2,MMP17,MMP24,TIMP1,TIMP2,TIMP3
Agrin Interactions at Neuromuscular Junction	0.975	0.105925	0.115	1.89	ACTA1,ACTB,AGRN,CHRNA1,ITGB1,MUSK,RALA,RASD2,SRC
Nicotine Degradation II	0.975	0.105925	0.123	-2.121	CYP1A1,CYP1B1,CYP2C18,CYP2U1,CYP3A4,LARGE2,UGT2A3,UGT2B4
CDK5 Signaling	0.947	0.11298	0.102	3	ADCY10,ADCY5,CABLES1,DRD1,ITGB1,NTRK2,PPM1L,PPP2R1A,PRKAG2,RALA,RASD2
Regulation of Cellular Mechanics by Calpain Protease	0.947	0.11298	0.121	1	ACTN2,CAPN3,CNGA1,CNGB1,ITGB1,RALA,RASD2,SRC
Germ Cell-Sertoli Cell Junction Signaling	0.943	0.114025	0.0872	#NUM!	ACTA1,ACTB,ACTN2,FNBP1,ITGB1,MAP3K9,MYO7A,RALA,RASD2,RHOBTB1,SRC,TJP1,TUBA1A,TUBA3C/TUBA3D,TUBA4A
Ovarian Cancer Signaling	0.943	0.114025	0.0935	2.646	ARRB1,BRAF,EDNRA,FZD8,LHCGR,PRKAG2,PTEN,RALA,RASD2,SRC,TCF7L2,WNT1,WNT6
tRNA Splicing	0.943	0.114025	0.143	2.449	MPPE1,NAPEPLD,PDE11A,PDE5A,PDE9A,TSEN54
D-myo-inositol-5-phosphate Metabolism	0.943	0.114025	0.0897	3.207	ALPL,FIG4,INPP5F,MTMR7,MTMR9,PPFIA1,PRUNE1,PTEN,PTPN11,PTPN13,PTPN23,PTPRM,PXYLP1,TNS3
Catecholamine Biosynthesis	0.943	0.114025	0.5	#NUM!	DBH,TH
3-phosphoinositide Degradation	0.943	0.114025	0.0903	3.207	ALPL,FIG4,INPP5F,MTMR7,MTMR9,PPFIA1,PRUNE1,PTEN,PTPN11,PTPN13,PTPN23,PTPRM,PXYLP1,TNS3
γ-glutamyl Cycle	0.943	0.114025	0.273	#NUM!	ANPEP,GGT1,GGT7
Acetone Degradation I (to Methylglyoxal)	0.943	0.114025	0.167	-2.236	CYP1A1,CYP1B1,CYP2C18,CYP2U1,CYP3A4
eNOS Signaling	0.893	0.127938	0.0881	2.111	ADCY10,ADCY5,AQP8,CALM1 (includes others),CAV1,CHRM2,CHRNA1,CHRNA3,CHRNA7,CNGA1,CNGB1,PRKAG2,PRKCD,PRKCI
Synaptic Long Term Potentiation	0.876	0.133045	0.093	1.508	CALM1 (includes others),GRIA3,GRIA4,GRIN1,GRIN2A,GRM3,GRM6,PRKAG2,PRKCD,PRKCI,RALA,RASD2
Glioma Invasiveness Signaling	0.81	0.154882	0.108	2.449	FNBP1,RALA,RASD2,RHOBTB1,TIMP1,TIMP2,TIMP3,VTN
nNOS Signaling in Neurons	0.81	0.154882	0.128	#NUM!	CALM1 (includes others),CAPN3,GRIN1,GRIN2A,PRKCD,PRKCI
Creatine-phosphate Biosynthesis	0.81	0.154882	0.4	#NUM!	CKM,MAP4K4
Leukotriene Biosynthesis	0.81	0.154882	0.231	#NUM!	DPEP1,GGT1,GGT7
3-phosphoinositide Biosynthesis	0.81	0.154882	0.0848	3.207	ALPL,FIG4,INPP5F,MTMR7,MTMR9,PPFIA1,PRUNE1,PTEN,PTPN11,PTPN13,PTPN23,PTPRM,PXYLP1,TNS3
Galactose Degradation I (Leloir Pathway)	0.81	0.154882	0.4	#NUM!	GALK1,GALM
GP6 Signaling Pathway	0.801	0.158125	0.0924	-1.265	CALM1 (includes others),COL11A2,COL24A1,COL2A1,COL4A5,COL5A1,COL9A2,GRAP2,LAMA4,PRKCD,PRKCI
Breast Cancer Regulation by Stathmin1	0.796	0.159956	0.08	#NUM!	ADCY10,ADCY5,CALM1 (includes others),GNA13,PPM1L,PPP2R1A,PRKAG2,PRKCD,PRKCI,RALA,RASD2,RB1CC1,STMN1,TUBA1A,TUBA3C/TUBA3D,TUBA4A
PCP pathway	0.796	0.159956	0.115	-1	CELSR1,FZD8,NDP,PFN4,VANGL1,WNT1,WNT6
Glutathione Redox Reactions I	0.78	0.165959	0.167	-2	GPX1,GSTT1,MGST1,PRDX6
Death Receptor Signaling	0.772	0.169044	0.0989	1	ACTA1,ACTB,APAF1,CASP2,GAS2,MAP4K4,NAIP,PARP6,SPTAN1
Dopamine Receptor Signaling	0.762	0.172982	0.104	1.342	ADCY10,ADCY5,DRD1,MAOB,PPM1L,PPP2R1A,PRKAG2,TH
Synaptic Long Term Depression	0.757	0.174985	0.0802	1.941	CACNA2D1,CRHR1,GAD1,GNA13,GRIA3,GRIA4,GRID2,GRM3,GRM6,PPM1L,PPP2R1A,PRKCD,PRKCI,RALA,RASD2
Paxillin Signaling	0.719	0.190985	0.0917	1.134	ACTA1,ACTB,ACTN2,GIT2,ITGA8,ITGA9,ITGB1,RALA,RASD2,SRC
Thyroid Hormone Metabolism II (via Conjugation and/or Degradation)	0.714	0.193197	0.132	-1.342	DIO1,LARGE2,SULT1A3/SULT1A4,UGT2A3,UGT2B4
Choline Biosynthesis III	0.714	0.193197	0.2	#NUM!	CEPT1,NAPEPLD,PCYT1B
UVC-Induced MAPK Signaling	0.714	0.193197	0.118	2.236	BRAF,PRKCD,PRKCI,RALA,RASD2,SRC
FAK Signaling	0.71	0.194984	0.0947	#NUM!	ACTA1,ACTB,CAPN3,GIT2,ITGB1,PTEN,RALA,RASD2,SRC
Aryl Hydrocarbon Receptor Signaling	0.703	0.198153	0.0839	1	ALDH2,APAF1,ATM,CYP1A1,CYP1B1,GSTA4,GSTM4,GSTT1,MGST1,RXRA,SRC,TRIP11
Triacylglycerol Degradation	0.703	0.198153	0.115	0	ABHD2,CES1,MGLL,PNLIPRP2,PNPLA4,PRDX6
RAR Activation	0.688	0.205116	0.0773	#NUM!	ACTB,ADCY10,ADCY5,ARID2,HLTF,PNPLA4,PRKAG2,PRKCD,PRKCI,PTEN,RBP2,RDH13,RXRA,SORBS3,SRC
Serotonin Degradation	0.688	0.205116	0.104	-1.89	AKR1A1,ALDH2,LARGE2,MAOB,SULT1A3/SULT1A4,UGT2A3,UGT2B4
Leukocyte Extravasation Signaling	0.668	0.214783	0.0758	1.807	ACTA1,ACTB,ACTN2,ARHGAP6,ITGB1,MMP17,MMP24,PRKCD,PRKCI,PTPN11,SRC,TIMP1,TIMP2,TIMP3,VAV2
Cellular Effects of Sildenafil (Viagra)	0.668	0.214783	0.084	#NUM!	ACTA1,ACTB,ADCY10,ADCY5,CALM1 (includes others),MYH6,MYL1,MYL12A,PDE5A,PRKAG2,SLC4A11
RhoGDI Signaling	0.668	0.214783	0.0778	-1.508	ACTA1,ACTB,ARHGAP6,CDH23,DGKZ,FNBP1,GNA13,GRIP1,ITGB1,MYL1,MYL12A,RHOBTB1,SRC,WASF2
Estrogen Biosynthesis	0.668	0.214783	0.122	-2.236	CYP1A1,CYP1B1,CYP2C18,CYP2U1,CYP3A4
Phosphatidylcholine Biosynthesis I	0.668	0.214783	0.286	#NUM!	CEPT1,PCYT1B
Superpathway of Inositol Phosphate Compounds	0.668	0.214783	0.0758	3.357	ALPL,FIG4,INPP5F,IPMK,MTMR7,MTMR9,PPFIA1,PRUNE1,PTEN,PTPN11,PTPN13,PTPN23,PTPRM,PXYLP1,TNS3
Apoptosis Signaling	0.668	0.214783	0.0909	-0.378	APAF1,CAPN3,CASP2,GAS2,MAP4K4,NAIP,RALA,RASD2,SPTAN1
Apelin Endothelial Signaling Pathway	0.668	0.214783	0.087	0.707	ADCY10,ADCY5,CALM1 (includes others),GNA13,KLF2,PRKAG2,PRKCD,PRKCI,RALA,RASD2
RAN Signaling	0.648	0.224905	0.176	#NUM!	IPO5,KPNA2,KPNA6
Retinol Biosynthesis	0.64	0.229087	0.119	-1.342	CES1,PNLIPRP2,PNPLA4,RBP2,RDH13
Colorectal Cancer Metastasis Signaling	0.638	0.230144	0.0711	2.324	ADCY10,ADCY5,ARRB1,BRAF,FNBP1,FZD8,LRP5,MMP17,MMP24,PRKAG2,RALA,RASD2,RHOBTB1,SRC,TCF7L2,TLR3,WNT1,WNT6
Tight Junction Signaling	0.623	0.238232	0.0774	#NUM!	ACTA1,ACTB,BET1L,MPP5,MYH6,MYL1,PPM1L,PPP2R1A,PRKAG2,PRKCI,PTEN,SPTAN1,TJP1
Cholecystokinin/Gastrin-mediated Signaling	0.623	0.238232	0.084	2.828	CCKBR,CREM,FNBP1,GNA13,PRKCD,PRKCI,RALA,RASD2,RHOBTB1,SRC
D-myo-inositol (1,3,4)-trisphosphate Biosynthesis	0.623	0.238232	0.167	#NUM!	INPP5F,IPMK,PTEN
4-hydroxybenzoate Biosynthesis	0.623	0.238232	1	#NUM!	TAT
4-hydroxyphenylpyruvate Biosynthesis	0.623	0.238232	1	#NUM!	TAT
Sperm Motility	0.623	0.238232	0.0724	1.633	ADCY10,CALM1 (includes others),CNGA1,CNGB1,DSTYK,FGFR3,MUSK,NTRK2,PRKAG2,PRKCD,PRKCI,PTK7,RET,SLC9A5,SRC,TIE1
Phospholipase C Signaling	0.618	0.240991	0.07	1.155	ADCY10,ADCY5,AHNAK,CALM1 (includes others),FNBP1,GNA13,GRAP2,ITGB1,MYL1,MYL12A,NAPEPLD,PEBP1,PRKCD,PRKCI,RALA,RASD2,RHOBTB1,SRC
Cancer Drug Resistance By Drug Efflux	0.616	0.242103	0.103	#NUM!	ABCC1,BRAF,FOXG1,PTEN,RALA,RASD2
LXR/RXR Activation	0.604	0.248886	0.0826	1.134	ABCA1,ABCG4,APOD,FASN,LDLR,LPA,MSR1,RXRA,TLR3,VTN
TREM1 Signaling	0.573	0.267301	0.0933	2.646	ITGB1,NLRC5,NLRP14,NLRP3,NLRP4,NOD2,TLR3
RhoA Signaling	0.573	0.267301	0.0813	0	ACTA1,ACTB,ARHGAP6,GNA13,MYL1,MYL12A,PFN4,RAPGEF2,SEPT3,TTN
Molecular Mechanisms of Cancer	0.558	0.276694	0.0638	#NUM!	ADCY10,ADCY5,APAF1,ATM,BMP1,BMP3,BRAF,FNBP1,FZD8,GNA13,IHH,ITGB1,LRP5,NAIP,PRKAG2,PRKCD,PRKCI,PTPN11,RALA,RASD2,RHOBTB1,SRC,TAB2,WNT1,WNT6
Macropinocytosis Signaling	0.558	0.276694	0.0921	2	ITGB1,MRC1,PRKCD,PRKCI,RALA,RASD2,SRC
Phosphatidylethanolamine Biosynthesis II	0.551	0.28119	0.222	#NUM!	CEPT1,PCYT2
Phagosome Formation	0.551	0.28119	0.08	#NUM!	CR1,FNBP1,ITGB1,MRC1,MSR1,PRKCD,PRKCI,RHOBTB1,TLR3,VTN
Inflammasome pathway	0.551	0.28119	0.15	#NUM!	NAIP,NLRP3,NOD2
Circadian Rhythm Signaling	0.547	0.283792	0.121	#NUM!	CRY1,GRIN1,GRIN2A,NR1D1
VDR/RXR Activation	0.538	0.289734	0.0897	0	CASR,LRP5,PRKCD,PRKCI,RUNX2,RXRA,TRPV6
14-3-3-mediated Signaling	0.538	0.289734	0.0787	1	PRKCD,PRKCI,RALA,RASD2,SRC,SRPK2,STK11,TUBA1A,TUBA3C/TUBA3D,TUBA4A
Fcγ Receptor-mediated Phagocytosis in Macrophages and Monocytes	0.538	0.289734	0.0851	2.121	ACTA1,ACTB,NAPEPLD,PRKCD,PRKCI,PTEN,SRC,VAV2
Corticotropin Releasing Hormone Signaling	0.527	0.297167	0.0759	2.333	ADCY10,ADCY5,BRAF,CACNA2D1,CALM1 (includes others),CRHR1,GAD1,KRT1,PRKAG2,PRKCD,PRKCI
Endocannabinoid Neuronal Synapse Pathway	0.527	0.297167	0.0781	-0.333	ADCY10,ADCY5,CACNA2D1,GRIA3,GRIA4,GRIN1,GRIN2A,MGLL,NAPEPLD,PRKAG2
Dopamine-DARPP32 Feedback in cAMP Signaling	0.519	0.302691	0.0736	2.111	ADCY10,ADCY5,CALM1 (includes others),CREM,DRD1,GRIN1,GRIN2A,PPM1L,PPP2R1A,PRKAG2,PRKCD,PRKCI
Neuregulin Signaling	0.511	0.308319	0.0833	1.633	ITGB1,PRKCD,PRKCI,PTEN,PTPN11,RALA,RASD2,SRC
Actin Cytoskeleton Signaling	0.489	0.32434	0.0685	0	ACTA1,ACTB,ACTN2,FLNA,GNA13,ITGB1,MYH6,MYL1,MYL12A,RALA,RASD2,TMSB10/TMSB4X,TTN,VAV2,WASF2
Apelin Adipocyte Signaling Pathway	0.489	0.32434	0.0864	-1.89	ADCY10,ADCY5,GPX1,GSTT1,MGST1,PRDX6,PRKAG2
Relaxin Signaling	0.481	0.33037	0.0738	2	ADCY10,ADCY5,BRAF,GAD1,GNA13,MPPE1,NAPEPLD,PDE11A,PDE5A,PDE9A,PRKAG2
CXCR4 Signaling	0.48	0.331131	0.0719	0.632	ADCY10,ADCY5,FNBP1,GNA13,MYL1,MYL12A,PRKCD,PRKCI,RALA,RASD2,RHOBTB1,SRC
Endocannabinoid Developing Neuron Pathway	0.48	0.331131	0.0783	0.378	ADCY10,ADCY5,BRAF,MGLL,PRKAG2,RALA,RASD2,SRC,STMN2
Human Embryonic Stem Cell Pluripotency	0.47	0.338844	0.0741	#NUM!	BMP1,BMP3,FGFR3,FZD8,NTF4,NTRK2,S1PR2,TCF7L2,WNT1,WNT6
Spliceosomal Cycle	0.47	0.338844	0.5	#NUM!	U2AF1/U2AF1L5
Choline Degradation I	0.47	0.338844	0.5	#NUM!	CHDH
Taurine Biosynthesis	0.47	0.338844	0.5	#NUM!	CSAD
Palmitate Biosynthesis I (Animals)	0.47	0.338844	0.5	#NUM!	FASN
Superpathway of D-myo-inositol (1,4,5)-trisphosphate Metabolism	0.47	0.338844	0.13	#NUM!	INPP5F,IPMK,PTEN
Sulfate Activation for Sulfonation	0.47	0.338844	0.5	#NUM!	PAPSS1
Fatty Acid Biosynthesis Initiation II	0.47	0.338844	0.5	#NUM!	FASN
Cysteine Biosynthesis/Homocysteine Degradation	0.47	0.338844	0.5	#NUM!	CBS/CBSL
Glutamate Dependent Acid Resistance	0.47	0.338844	0.5	#NUM!	GAD1
BMP signaling pathway	0.457	0.34914	0.0824	0.447	BMP1,BMP3,PRKAG2,RALA,RASD2,RUNX2,ZNF423
PPARα/RXRα Activation	0.451	0.353997	0.0684	1.265	ABCA1,ACOX1,ADCY10,ADCY5,CKAP5,CYP2C18,FASN,HELZ2,MAP4K4,PRKAG2,RALA,RASD2,RXRA
GNRH Signaling	0.444	0.359749	0.0694	3	ADCY10,ADCY5,CACNA2D1,CALM1 (includes others),GNRHR,MAP3K9,PRKAG2,PRKCD,PRKCI,RALA,RASD2,SRC
ILK Signaling	0.444	0.359749	0.0681	-1.732	ACTA1,ACTB,ACTN2,FLNA,FNBP1,ITGB1,MYH6,MYL1,PPM1L,PPP2R1A,PTEN,RHOBTB1,TMSB10/TMSB4X
IL-15 Production	0.432	0.369828	0.0744	#NUM!	DSTYK,FGFR3,MUSK,NTRK2,PRKCI,PTK7,RET,SRC,TIE1
Regulation of eIF4 and p70S6K Signaling	0.427	0.374111	0.0701	0	FAU,ITGB1,PPM1L,PPP2R1A,RALA,RASD2,RPS11,RPS24,RPS27L,RPS28,RPS7
Tryptophan Degradation X (Mammalian, via Tryptamine)	0.427	0.374111	0.12	#NUM!	AKR1A1,ALDH2,MAOB
G Beta Gamma Signaling	0.426	0.374973	0.0738	2.121	CACNA2D1,CAV1,GNA13,PRKAG2,PRKCD,PRKCI,RALA,RASD2,SRC
Ceramide Signaling	0.424	0.376704	0.0795	2.236	CERK,ENPP7,PPM1L,PPP2R1A,RALA,RASD2,S1PR2
Osteoarthritis Pathway	0.42	0.380189	0.0657	0.832	ACAN,ALPL,CASP2,CASR,COL2A1,FGFR3,FZD8,IHH,ITGB1,PRKAG2,RUNX2,S1PR2,TCF7L2,TIMP3
Opioid Signaling Pathway	0.42	0.380189	0.064	0.775	ADCY10,ADCY5,ARRB1,BRAF,CACNA2D1,CALM1 (includes others),GRIN1,GRIN2A,PRKAG2,PRKCD,PRKCI,RALA,RASD2,RGS7,SRC,TH
Chondroitin Sulfate Biosynthesis	0.416	0.383707	0.0893	0.447	B4GALT7,HS3ST4,SULT1A3/SULT1A4,SULT1C2,SULT4A1
Role of PKR in Interferon Induction and Antiviral Response	0.411	0.38815	0.0976	#NUM!	APAF1,TAB2,TLR3,TRAF3
Mechanisms of Viral Exit from Host Cells	0.411	0.38815	0.0976	#NUM!	ACTA1,ACTB,PRKCD,PRKCI
Basal Cell Carcinoma Signaling	0.411	0.38815	0.0822	0	BMP1,BMP3,FZD8,TCF7L2,WNT1,WNT6
nNOS Signaling in Skeletal Muscle Cells	0.411	0.38815	0.0976	#NUM!	CACNA2D1,CALM1 (includes others),CAPN3,CHRNA1
Fatty Acid Activation	0.41	0.389045	0.154	#NUM!	ACSL5,SLC27A6
Factors Promoting Cardiogenesis in Vertebrates	0.397	0.400867	0.0753	#NUM!	BMP1,BMP3,FZD8,LRP5,PRKCD,PRKCI,TCF7L2
Role of Osteoblasts, Osteoclasts and Chondrocytes in Rheumatoid Arthritis	0.397	0.400867	0.0636	#NUM!	ALPL,BMP1,BMP3,CALM1 (includes others),FZD8,ITGB1,LRP5,NAIP,RUNX2,SRC,TAB2,TCF7L2,WNT1,WNT6
DNA Double-Strand Break Repair by Homologous Recombination	0.397	0.400867	0.143	#NUM!	ATM,ATRX
Trehalose Degradation II (Trehalase)	0.397	0.400867	0.333	#NUM!	TREH
5-aminoimidazole Ribonucleotide Biosynthesis I	0.397	0.400867	0.333	#NUM!	PPAT
Proline Degradation	0.397	0.400867	0.333	#NUM!	LOC102724788/PRODH
Thyronamine and Iodothyronamine Metabolism	0.397	0.400867	0.333	#NUM!	DIO1
Dermatan Sulfate Biosynthesis	0.397	0.400867	0.0847	0.447	B4GALT7,HS3ST4,SULT1A3/SULT1A4,SULT1C2,SULT4A1
Glycogen Degradation III	0.397	0.400867	0.143	#NUM!	GAA,MGAM
D-glucuronate Degradation I	0.397	0.400867	0.333	#NUM!	AKR1A1
Phenylalanine Degradation IV (Mammalian, via Side Chain)	0.397	0.400867	0.143	#NUM!	ALDH2,MAOB
Thiosulfate Disproportionation III (Rhodanese)	0.397	0.400867	0.333	#NUM!	TST
Thyroid Hormone Metabolism I (via Deiodination)	0.397	0.400867	0.333	#NUM!	DIO1
1D-myo-inositol Hexakisphosphate Biosynthesis V (from Ins(1,3,4)P3)	0.397	0.400867	0.333	#NUM!	IPMK
Regulation of Actin-based Motility by Rho	0.385	0.412098	0.0745	0	ACTA1,ACTB,FNBP1,ITGB1,MYL1,MYL12A,RHOBTB1
Melanocyte Development and Pigmentation Signaling	0.385	0.412098	0.0745	2.449	ADCY10,ADCY5,PRKAG2,PTPN11,RALA,RASD2,SRC
Antiproliferative Role of Somatostatin Receptor 2	0.383	0.414	0.0779	2	BRAF,GAD1,PTPN11,RALA,RASD2,SRC
Endothelin-1 Signaling	0.372	0.42462	0.0645	1.508	ADCY10,ADCY5,BRAF,CASP2,EDNRA,GNA13,NAPEPLD,PRKCD,PRKCI,RALA,RASD2,SRC
Superpathway of Citrulline Metabolism	0.364	0.432514	0.133	#NUM!	CPS1,LOC102724788/PRODH
Adenosine Nucleotides Degradation II	0.364	0.432514	0.133	#NUM!	ADA,NT5E
ATM Signaling	0.349	0.447713	0.0722	0.378	ATM,HERC2,PPM1L,PPP2R1A,TOPBP1,TP53BP1,TRIM28
Dopamine Degradation	0.348	0.448745	0.1	#NUM!	ALDH2,MAOB,SULT1A3/SULT1A4
Role of BRCA1 in DNA Damage Response	0.347	0.44978	0.075	#NUM!	ACTB,ARID2,ATM,FAAP100,HLTF,TOPBP1
Dermatan Sulfate Biosynthesis (Late Stages)	0.347	0.44978	0.087	0	HS3ST4,SULT1A3/SULT1A4,SULT1C2,SULT4A1
Thrombopoietin Signaling	0.345	0.451856	0.0794	2	PRKCD,PRKCI,PTPN11,RALA,RASD2
Fc Epsilon RI Signaling	0.338	0.459198	0.0684	1.633	GRAP2,INPP5F,PRKCD,PRKCI,PTPN11,RALA,RASD2,VAV2
Prolactin Signaling	0.338	0.459198	0.0741	1.342	PRKCD,PRKCI,PTPN11,RALA,RASD2,SOCS7
Vitamin-C Transport	0.338	0.459198	0.125	#NUM!	NXN,SLC23A2
Apelin Cardiomyocyte Signaling Pathway	0.338	0.459198	0.0707	0.447	MYL1,MYL12A,PRKCD,PRKCI,SLC8A1,SLC8A3,SLC9A5
Arsenate Detoxification I (Glutaredoxin)	0.337	0.460257	0.25	#NUM!	GLRX2
Retinoate Biosynthesis II	0.337	0.460257	0.25	#NUM!	RBP2
Phenylethylamine Degradation I	0.337	0.460257	0.25	#NUM!	ALDH2
Melatonin Degradation II	0.337	0.460257	0.25	#NUM!	MAOB
N-acetylglucosamine Degradation II	0.337	0.460257	0.25	#NUM!	NAGK
VEGF Signaling	0.337	0.460257	0.07	0	ACTA1,ACTB,ACTN2,PTPN11,RALA,RASD2,SRC
Chondroitin Sulfate Biosynthesis (Late Stages)	0.333	0.464515	0.0833	0	HS3ST4,SULT1A3/SULT1A4,SULT1C2,SULT4A1
Heparan Sulfate Biosynthesis	0.328	0.469894	0.0723	0	B4GALT7,HS3ST4,PRDX6,SULT1A3/SULT1A4,SULT1C2,SULT4A1
Role of Tissue Factor in Cancer	0.327	0.470977	0.0667	#NUM!	ARRB1,GNA13,ITGB1,PTEN,PTPN11,RALA,RASD2,SRC
γ-linolenate Biosynthesis II (Animals)	0.327	0.470977	0.118	#NUM!	ACSL5,SLC27A6
Histamine Degradation	0.327	0.470977	0.118	#NUM!	ALDH2,HNMT
Sirtuin Signaling Pathway	0.327	0.470977	0.0582	1.291	ABCA1,ATG14,ATG4B,CPS1,CPT1A,CPT1C,H1F0,H3F3A/H3F3B,HIST1H1C,NDUFA11,NDUFB1,STK11,TP53BP1,TRIM28,TUBA1A,TUBA3C/TUBA3D,TUBA4A
TR/RXR Activation	0.323	0.475335	0.0714	#NUM!	DIO1,FASN,LDLR,RXRA,SLC16A3,SYT12
Melanoma Signaling	0.305	0.49545	0.08	#NUM!	BRAF,PTEN,RALA,RASD2
IL-8 Signaling	0.304	0.496592	0.0603	2.53	BRAF,FNBP1,GNA13,LASP1,MAP4K4,NAPEPLD,PRKCD,PRKCI,RALA,RASD2,RHOBTB1,SRC
Type II Diabetes Mellitus Signaling	0.304	0.496592	0.0634	#NUM!	ABCC8,ACSL5,CACNA2D1,ENPP7,PRKAG2,PRKCD,PRKCI,SLC27A6,SOCS7
Role of JAK2 in Hormone-like Cytokine Signaling	0.304	0.496592	0.0882	#NUM!	HLTF,PTPN11,SOCS7
1D-myo-inositol Hexakisphosphate Biosynthesis II (Mammalian)	0.304	0.496592	0.111	#NUM!	INPP5F,IPMK
Purine Nucleotides Degradation II (Aerobic)	0.304	0.496592	0.111	#NUM!	ADA,NT5E
IGF-1 Signaling	0.304	0.496592	0.0673	1.342	IGFBP7,PRKAG2,PRKCI,PTPN11,RALA,RASD2,SOCS7
Ephrin Receptor Signaling	0.304	0.496592	0.0611	1.667	GNA13,GRIN1,GRIN2A,ITGB1,ITSN1,MAP4K4,PTPN11,PTPN13,RALA,RASD2,SRC
CMP-N-acetylneuraminate Biosynthesis I (Eukaryotes)	0.299	0.502343	0.2	#NUM!	NAGK
Lysine Degradation II	0.299	0.502343	0.2	#NUM!	AASS
Myo-inositol Biosynthesis	0.299	0.502343	0.2	#NUM!	INPP5F
Tyrosine Degradation I	0.299	0.502343	0.2	#NUM!	TAT
Glutamate Degradation III (via 4-aminobutyrate)	0.299	0.502343	0.2	#NUM!	GAD1
TWEAK Signaling	0.294	0.508159	0.0857	#NUM!	APAF1,NAIP,TRAF3
Noradrenaline and Adrenaline Degradation	0.294	0.508159	0.0857	#NUM!	AKR1A1,ALDH2,MAOB
Tec Kinase Signaling	0.291	0.511682	0.061	2.121	ACTA1,ACTB,FNBP1,GNA13,ITGB1,PRKCD,PRKCI,RHOBTB1,SRC,VAV2
PTEN Signaling	0.291	0.511682	0.0635	-0.378	FGFR3,FOXG1,INPP5F,ITGB1,NTRK2,PTEN,RALA,RASD2
Glioblastoma Multiforme Signaling	0.285	0.5188	0.0606	1.134	FNBP1,FZD8,PRKCD,PTEN,RALA,RASD2,RHOBTB1,SRC,WNT1,WNT6
Hepatic Fibrosis / Hepatic Stellate Cell Activation	0.277	0.528445	0.0591	#NUM!	COL11A2,COL24A1,COL2A1,COL4A5,COL5A1,COL9A2,EDNRA,MYH6,MYL1,TIMP1,TIMP2
Melatonin Signaling	0.277	0.528445	0.0694	1	BRAF,CALM1 (includes others),PRKAG2,PRKCD,PRKCI
ERK5 Signaling	0.277	0.528445	0.0694	2	GNA13,PTPN11,RALA,RASD2,SRC
Granzyme A Signaling	0.277	0.528445	0.1	#NUM!	H1F0,HIST1H1C
Actin Nucleation by ARP-WASP Complex	0.277	0.528445	0.0694	#NUM!	FNBP1,ITGB1,RALA,RASD2,RHOBTB1
The Visual Cycle	0.277	0.528445	0.1	#NUM!	RBP2,RDH13
Thrombin Signaling	0.264	0.544503	0.0577	1.414	ADCY10,ADCY5,FNBP1,GNA13,MYL1,MYL12A,PRKCD,PRKCI,RALA,RASD2,RHOBTB1,SRC
HGF Signaling	0.264	0.544503	0.0631	2.449	ITGB1,MAP3K9,PRKCD,PRKCI,PTPN11,RALA,RASD2
Gα12/13 Signaling	0.264	0.544503	0.0615	0.378	CDH23,GNA13,MYL1,MYL12A,RALA,RASD2,SRC,VAV2
Urea Cycle	0.264	0.544503	0.167	#NUM!	CPS1
Adenine and Adenosine Salvage III	0.264	0.544503	0.167	#NUM!	ADA
Leptin Signaling in Obesity	0.263	0.545758	0.0676	#NUM!	ADCY10,ADCY5,GHSR,PRKAG2,PTPN11
Putrescine Degradation III	0.263	0.545758	0.0952	#NUM!	ALDH2,MAOB
Notch Signaling	0.263	0.545758	0.0789	#NUM!	CNTN1,DLL3,FURIN
GPCR-Mediated Nutrient Sensing in Enteroendocrine Cells	0.263	0.545758	0.0625	2.646	ADCY10,ADCY5,CACNA2D1,CASR,PRKAG2,PRKCD,PRKCI
Erythropoietin Signaling	0.249	0.563638	0.0658	#NUM!	PRKCD,PRKCI,RALA,RASD2,SRC
GDNF Family Ligand-Receptor Interactions	0.249	0.563638	0.0658	#NUM!	DOK7,PDLIM7,RALA,RASD2,RET
Heparan Sulfate Biosynthesis (Late Stages)	0.249	0.563638	0.0658	-0.447	HS3ST4,PRDX6,SULT1A3/SULT1A4,SULT1C2,SULT4A1
ERK/MAPK Signaling	0.249	0.563638	0.057	1.265	BRAF,H3F3A/H3F3B,ITGB1,PPM1L,PPP2R1A,PRKAG2,PRKCD,PRKCI,RALA,RASD2,SRC
GABA Receptor Signaling	0.249	0.563638	0.0632	#NUM!	ADCY10,ADCY5,CACNA2D1,DNM1,GABBR1,GAD1
Neurotrophin/TRK Signaling	0.249	0.563638	0.0658	#NUM!	NTF4,NTRK2,PTPN11,RALA,RASD2
Gustation Pathway	0.249	0.563638	0.0588	#NUM!	ADCY10,ADCY5,CACNA2D1,MPPE1,NAPEPLD,PDE11A,PDE5A,PDE9A,PRKAG2
Role of NFAT in Cardiac Hypertrophy	0.243	0.571479	0.0561	2.714	ADCY10,ADCY5,CACNA2D1,CALM1 (includes others),PRKAG2,PRKCD,PRKCI,RALA,RASD2,SLC8A1,SLC8A3,SRC
Thioredoxin Pathway	0.24	0.57544	0.143	#NUM!	NXN
Tryptophan Degradation to 2-amino-3-carboxymuconate Semialdehyde	0.24	0.57544	0.143	#NUM!	TDO2
Purine Ribonucleosides Degradation to Ribose-1-phosphate	0.24	0.57544	0.143	#NUM!	ADA
Glycoaminoglycan-protein Linkage Region Biosynthesis	0.24	0.57544	0.143	#NUM!	B4GALT7
Aspartate Degradation II	0.24	0.57544	0.143	#NUM!	MDH1B
PAK Signaling	0.238	0.578096	0.0619	0.447	DSCAM,ITGB1,MYL1,MYL12A,RALA,RASD2
Sphingosine-1-phosphate Signaling	0.234	0.583445	0.0598	0.816	ADCY10,ADCY5,CASP2,FNBP1,GNA13,RHOBTB1,S1PR2
Renin-Angiotensin Signaling	0.227	0.592925	0.0593	2	ADCY10,ADCY5,PRKAG2,PRKCD,PRKCI,RALA,RASD2
Semaphorin Signaling in Neurons	0.227	0.592925	0.0667	#NUM!	FNBP1,ITGB1,RHOBTB1,SEMA7A
Natural Killer Cell Signaling	0.223	0.598412	0.0588	#NUM!	INPP5F,PRKCD,PRKCI,PTPN11,RALA,RASD2,VAV2
Cardiac Hypertrophy Signaling	0.223	0.598412	0.0542	1.265	ADCY10,ADCY5,ADRA2A,CALM1 (includes others),FNBP1,GNA13,MAP3K9,MYL1,MYL12A,PRKAG2,RALA,RASD2,RHOBTB1
Role of NANOG in Mammalian Embryonic Stem Cell Pluripotency	0.223	0.598412	0.0588	#NUM!	BMP1,BMP3,FZD8,RALA,RASD2,WNT1,WNT6
Nitric Oxide Signaling in the Cardiovascular System	0.223	0.598412	0.0606	0.816	CALM1 (includes others),CAV1,PDE5A,PRKAG2,PRKCD,PRKCI
JAK/Stat Signaling	0.223	0.598412	0.0625	1	CCKBR,PTPN11,RALA,RASD2,SOCS7
Autophagy	0.223	0.598412	0.0656	#NUM!	ATG4B,LAMP1,RB1CC1,WDFY3
Oncostatin M Signaling	0.218	0.605341	0.0698	#NUM!	RALA,RASD2,TIMP3
Hereditary Breast Cancer Signaling	0.218	0.605341	0.0571	#NUM!	ACTB,ARID2,ATM,FAAP100,HLTF,PTEN,RALA,RASD2
Glucose and Glucose-1-phosphate Degradation	0.218	0.605341	0.125	#NUM!	RGN
Inositol Pyrophosphates Biosynthesis	0.218	0.605341	0.125	#NUM!	IPMK
Sphingomyelin Metabolism	0.218	0.605341	0.125	#NUM!	ENPP7
Signaling by Rho Family GTPases	0.215	0.609537	0.0535	0.632	ACTA1,ACTB,CDH23,FNBP1,GNA13,ITGB1,MAP3K9,MYL1,MYL12A,PRKCI,RHOBTB1,SEPT3,STMN1
NF-κB Activation by Viruses	0.213	0.61235	0.061	2	ITGB1,PRKCD,PRKCI,RALA,RASD2
Endocannabinoid Cancer Inhibition Pathway	0.202	0.628058	0.0559	-1.414	ADCY10,ADCY5,ATF3,CASP2,GNA13,PRKAG2,SRC,TCF7L2
NAD Salvage Pathway II	0.199	0.632412	0.0769	#NUM!	NT5E,PXYLP1
Apelin Liver Signaling Pathway	0.199	0.632412	0.0769	#NUM!	COL11A2,COL2A1
Eicosanoid Signaling	0.199	0.632412	0.0625	#NUM!	DPEP1,GGT1,HPGDS,LTB4R
PXR/RXR Activation	0.198	0.63387	0.0615	#NUM!	CPT1A,CYP3A4,PRKAG2,RXRA
HER-2 Signaling in Breast Cancer	0.198	0.63387	0.0595	#NUM!	ITGB1,PRKCD,PRKCI,RALA,RASD2
Prostanoid Biosynthesis	0.198	0.63387	0.111	#NUM!	HPGDS
Sucrose Degradation V (Mammalian)	0.198	0.63387	0.111	#NUM!	GALM
Citrulline Biosynthesis	0.198	0.63387	0.111	#NUM!	LOC102724788/PRODH
Ketolysis	0.198	0.63387	0.111	#NUM!	BDH1
Stearate Biosynthesis I (Animals)	0.198	0.63387	0.0667	#NUM!	ACSL5,FASN,SLC27A6
FXR/RXR Activation	0.191	0.644169	0.0556	#NUM!	ABCB4,APOD,FASN,RXRA,SLC51A,UGT2B4,VTN
PDGF Signaling	0.188	0.648634	0.0581	2	CAV1,INPP5F,RALA,RASD2,SRC
P2Y Purigenic Receptor Signaling Pathway	0.185	0.653131	0.0551	2.449	ADCY10,ADCY5,PRKAG2,PRKCD,PRKCI,RALA,RASD2
Protein Ubiquitination Pathway	0.181	0.659174	0.0513	#NUM!	DNAJB6,DNAJC13,DNAJC16,NEDD4L,SACS,UBA1,UBE2J2,UBE3A,UCHL3,USP16,USP22,USP24,USP3,USP36
p70S6K Signaling	0.176	0.666807	0.0543	0.816	PPM1L,PPP2R1A,PRKCD,PRKCI,RALA,RASD2,SRC
ErbB4 Signaling	0.176	0.666807	0.0588	#NUM!	PRKCD,PRKCI,RALA,RASD2
Ketogenesis	0.176	0.666807	0.1	#NUM!	BDH1
Calcium Transport I	0.176	0.666807	0.1	#NUM!	ATP2C1
Phagosome Maturation	0.176	0.666807	0.0533	#NUM!	ATP6V0A1,BET1L,EEA1,LAMP1,PRDX6,TUBA1A,TUBA3C/TUBA3D,TUBA4A
Cardiac Hypertrophy Signaling (Enhanced)	0.176	0.666807	0.0494	3.545	ADCY10,ADCY5,ADRA2A,CALM1 (includes others),EDNRA,FGFR3,FZD8,GNA13,INPP5F,ITGB1,MAP3K9,MPPE1,NAPEPLD,PDE11A,PDE5A,PDE9A,PRKAG2,PRKCD,PRKCI,PTEN,RALA,RASD2,WNT1,WNT6
Clathrin-mediated Endocytosis Signaling	0.168	0.679204	0.0518	#NUM!	ACTA1,ACTB,APOD,ARRB1,DNM1,GAK,ITGB1,LDLR,LPA,SRC
Glioma Signaling	0.167	0.680769	0.0545	0.447	CALM1 (includes others),PRKCD,PRKCI,PTEN,RALA,RASD2
PI3K/AKT Signaling	0.158	0.695024	0.053	-0.816	INPP5F,ITGB1,PPM1L,PPP2R1A,PTEN,RALA,RASD2
IL-1 Signaling	0.157	0.696627	0.0549	#NUM!	ADCY10,ADCY5,GNA13,PRKAG2,TAB2
TNFR1 Signaling	0.157	0.696627	0.06	#NUM!	APAF1,CASP2,NAIP
Purine Nucleotides De Novo Biosynthesis II	0.157	0.696627	0.0909	#NUM!	PPAT
Growth Hormone Signaling	0.155	0.699842	0.0563	0	IGFALS,PRKCD,PRKCI,SOCS7
Small Cell Lung Cancer Signaling	0.155	0.699842	0.0563	#NUM!	APAF1,PTEN,RXRA,TRAF3
Adrenomedullin signaling pathway	0.154	0.701455	0.0508	1.89	ADCY10,ADCY5,BRAF,CALM1 (includes others),GAD1,PRKAG2,RALA,RASD2,RXRA,TTN
Androgen Signaling	0.146	0.714496	0.0515	1.633	CACNA2D1,CALM1 (includes others),GNA13,PRKAG2,PRKCD,PRKCI,SRC
Non-Small Cell Lung Cancer Signaling	0.146	0.714496	0.0548	#NUM!	RALA,RASD2,RXRA,STK4
Guanosine Nucleotides Degradation III	0.146	0.714496	0.0833	#NUM!	NT5E
Ethanol Degradation II	0.146	0.714496	0.0625	#NUM!	AKR1A1,ALDH2
Fatty Acid β-oxidation I	0.146	0.714496	0.0625	#NUM!	ACSL5,SLC27A6
UVB-Induced MAPK Signaling	0.146	0.714496	0.0577	#NUM!	H3F3A/H3F3B,PRKCD,PRKCI
STAT3 Pathway	0.146	0.714496	0.0519	1.633	FGFR3,MAP3K9,NTRK2,RALA,RASD2,SOCS7,SRC
BER pathway	0.146	0.714496	0.0833	#NUM!	POLG
Estrogen Receptor Signaling	0.146	0.714496	0.0511	#NUM!	H3F3A/H3F3B,MED27,PELP1,RALA,RASD2,RUNX2,SRC
NF-κB Signaling	0.146	0.714496	0.0503	2.828	BRAF,FGFR3,MAP4K4,NTRK2,RALA,RASD2,TAB2,TLR3,TRAF3
GPCR-Mediated Integration of Enteroendocrine Signaling Exemplified by an L Cell	0.146	0.714496	0.0548	1	ADCY10,ADCY5,CHRM2,PRKAG2
Angiopoietin Signaling	0.143	0.719449	0.0533	#NUM!	PTPN11,RALA,RASD2,TIE1
Bladder Cancer Signaling	0.143	0.719449	0.0515	#NUM!	FGFR3,MMP17,MMP24,RALA,RASD2
PI3K Signaling in B Lymphocytes	0.143	0.719449	0.0507	0.816	ATF3,CALM1 (includes others),PRKCI,PTEN,RALA,RASD2,VAV2
Assembly of RNA Polymerase III Complex	0.143	0.719449	0.0769	#NUM!	GTF3C1
Transcriptional Regulatory Network in Embryonic Stem Cells	0.143	0.719449	0.0556	#NUM!	H3F3A/H3F3B,HIST2H4A,L1CAM
Cholesterol Biosynthesis I	0.143	0.719449	0.0769	#NUM!	DHCR7
Urate Biosynthesis/Inosine 5'-phosphate Degradation	0.143	0.719449	0.0769	#NUM!	NT5E
NAD Phosphorylation and Dephosphorylation	0.143	0.719449	0.0769	#NUM!	PXYLP1
Bile Acid Biosynthesis, Neutral Pathway	0.143	0.719449	0.0769	#NUM!	CYP3A4
Cholesterol Biosynthesis II (via 24,25-dihydrolanosterol)	0.143	0.719449	0.0769	#NUM!	DHCR7
Cholesterol Biosynthesis III (via Desmosterol)	0.143	0.719449	0.0769	#NUM!	DHCR7
Insulin Receptor Signaling	0.143	0.719449	0.0504	0	INPP5F,PRKAG2,PRKCI,PTEN,PTPN11,RALA,RASD2
Phototransduction Pathway	0.143	0.719449	0.0566	#NUM!	CNGA1,CNGB1,PRKAG2
DNA Methylation and Transcriptional Repression Signaling	0.138	0.72778	0.0588	#NUM!	H3F3A/H3F3B,HIST2H4A
Retinoate Biosynthesis I	0.138	0.72778	0.0588	#NUM!	RBP2,RDH13
Reelin Signaling in Neurons	0.13	0.74131	0.0513	#NUM!	ITGB1,MAP3K9,PAFAH1B1,SRC
Role of Wnt/GSK-3β Signaling in the Pathogenesis of Influenza	0.13	0.74131	0.0513	#NUM!	FZD8,TCF7L2,WNT1,WNT6
DNA Double-Strand Break Repair by Non-Homologous End Joining	0.13	0.74131	0.0714	#NUM!	ATM
NAD biosynthesis II (from tryptophan)	0.13	0.74131	0.0714	#NUM!	TDO2
Colanic Acid Building Blocks Biosynthesis	0.13	0.74131	0.0714	#NUM!	GALK1
IL-3 Signaling	0.128	0.744732	0.0506	#NUM!	PRKCD,PRKCI,RALA,RASD2
Role of CHK Proteins in Cell Cycle Checkpoint Control	0.128	0.744732	0.0526	#NUM!	ATM,PPM1L,PPP2R1A
Production of Nitric Oxide and Reactive Oxygen Species in Macrophages	0.128	0.744732	0.0479	0.707	APOD,FNBP1,LPA,MAP3K9,PPM1L,PPP2R1A,PRKCD,PRKCI,RHOBTB1
Systemic Lupus Erythematosus In B Cell Signaling Pathway	0.128	0.744732	0.0473	1.387	CALM1 (includes others),FOXG1,INPP5F,MAP4K4,PRKCD,PRKCI,PTPN11,RALA,RASD2,RASGRP3,SRC,TLR3,TRAF3
Cdc42 Signaling	0.125	0.749894	0.0479	0.816	EXOC4,ITGB1,MYL1,MYL12A,PRKCI,RALA,SRC,VAV2
SAPK/JNK Signaling	0.123	0.753356	0.049	2	GNA13,MAP3K9,MAP4K4,RALA,RASD2
Chemokine Signaling	0.123	0.753356	0.05	#NUM!	CALM1 (includes others),RALA,RASD2,SRC
Cell Cycle Regulation by BTG Family Proteins	0.121	0.756833	0.0541	#NUM!	PPM1L,PPP2R1A
Nur77 Signaling in T Lymphocytes	0.121	0.756833	0.0508	#NUM!	APAF1,CALM1 (includes others),RXRA
Mouse Embryonic Stem Cell Pluripotency	0.121	0.756833	0.0485	1	FZD8,PTPN11,RALA,RASD2,TCF7L2
Complement System	0.121	0.756833	0.0541	#NUM!	CFB,CR1
Mitochondrial Dysfunction	0.12	0.758578	0.0468	#NUM!	ATP5PD,CPT1A,CPT1C,FURIN,GLRX2,MAOB,NDUFA11,NDUFB1
LPS-stimulated MAPK Signaling	0.12	0.758578	0.0488	#NUM!	PRKCD,PRKCI,RALA,RASD2
CNTF Signaling	0.12	0.758578	0.05	#NUM!	PTPN11,RALA,RASD2
Endometrial Cancer Signaling	0.12	0.758578	0.05	#NUM!	PTEN,RALA,RASD2
Retinoic acid Mediated Apoptosis Signaling	0.12	0.758578	0.05	#NUM!	APAF1,PARP6,RXRA
PEDF Signaling	0.12	0.758578	0.0488	#NUM!	RALA,RASD2,TCF7L2,WASF2
Regulation of the Epithelial-Mesenchymal Transition Pathway	0.12	0.758578	0.0466	#NUM!	BRAF,FGFR3,FZD8,PTPN11,RALA,RASD2,TCF7L2,WNT1,WNT6
Granzyme B Signaling	0.117	0.763836	0.0625	#NUM!	APAF1
T Cell Receptor Signaling	0.117	0.763836	0.0476	#NUM!	CALM1 (includes others),GRAP2,RALA,RASD2,VAV2
IL-2 Signaling	0.115	0.767361	0.0492	#NUM!	PTPN11,RALA,RASD2
Wnt/β-catenin Signaling	0.114	0.76913	0.0462	-1.414	FZD8,LRP5,PPM1L,PPP2R1A,SRC,TCF7L2,WNT1,WNT6
VEGF Family Ligand-Receptor Interactions	0.113	0.770903	0.0476	#NUM!	PRKCD,PRKCI,RALA,RASD2
White Adipose Tissue Browning Pathway	0.113	0.770903	0.0465	2.449	ADCY10,ADCY5,CACNA2D1,FGFR3,PRKAG2,RXRA
Telomerase Signaling	0.112	0.772681	0.0467	0	PPM1L,PPP2R1A,RALA,RASD2,TEP1
D-myo-inositol (1,4,5)-trisphosphate Degradation	0.108	0.77983	0.0588	#NUM!	INPP5F
Myc Mediated Apoptosis Signaling	0.0958	0.802047	0.0462	#NUM!	APAF1,RALA,RASD2
ErbB2-ErbB3 Signaling	0.0958	0.802047	0.0462	#NUM!	PTEN,RALA,RASD2
Netrin Signaling	0.0958	0.802047	0.0462	#NUM!	CACNA2D1,NTN1,PRKAG2
Pyridoxal 5'-phosphate Salvage Pathway	0.0958	0.802047	0.0462	#NUM!	BRAF,MAP3K9,PRKCD
Methylglyoxal Degradation III	0.0958	0.802047	0.0556	#NUM!	AKR1A1
FAT10 Signaling Pathway	0.0958	0.802047	0.0556	#NUM!	UBA1
Intrinsic Prothrombin Activation Pathway	0.0947	0.804081	0.0476	#NUM!	COL11A2,COL2A1
GADD45 Signaling	0.091	0.810961	0.0526	#NUM!	ATM
Oxidative Ethanol Degradation III	0.091	0.810961	0.0526	#NUM!	ALDH2
DNA damage-induced 14-3-3σ Signaling	0.091	0.810961	0.0526	#NUM!	ATM
Apelin Muscle Signaling Pathway	0.091	0.810961	0.0526	#NUM!	PRKAG2
CDP-diacylglycerol Biosynthesis I	0.0799	0.831955	0.05	#NUM!	CDS2
Fatty Acid α-oxidation	0.0799	0.831955	0.05	#NUM!	ALDH2
Maturity Onset Diabetes of Young (MODY) Signaling	0.0696	0.851922	0.0476	#NUM!	FABP2
Endoplasmic Reticulum Stress Pathway	0.0696	0.851922	0.0476	#NUM!	EIF2AK3
Glucocorticoid Receptor Signaling	0	1	0.0238	#NUM!	ACTB,ARID2,HLTF,KRT1,PRKAG2,RALA,RASD2,TAT
IL-10 Signaling	0	1	0.0145	#NUM!	MAP4K4
Huntington's Disease Signaling	0	1	0.0338	0	APAF1,BET1L,CAPN3,CASP2,DNM1,PRKCD,PRKCI,STX1A
p53 Signaling	0	1	0.0408	1	APAF1,ATM,PTEN,TOPBP1
Acute Phase Response Signaling	0	1	0.0391	1.342	CFB,NOLC1,PTPN11,RALA,RASD2,RBP2,SOCS7
Hepatic Cholestasis	0	1	0.0435	#NUM!	ABCB4,ABCC1,ADCY10,ADCY5,PRKAG2,PRKCD,PRKCI,RXRA
Activation of IRF by Cytosolic Pattern Recognition Receptors	0	1	0.0317	#NUM!	DDX58,TRAF3
IL-12 Signaling and Production in Macrophages	0	1	0.0379	#NUM!	APOD,LPA,PRKCD,PRKCI,RXRA
Role of RIG1-like Receptors in Antiviral Innate Immunity	0	1	0.0455	#NUM!	DDX58,TRAF3
Role of Pattern Recognition Receptors in Recognition of Bacteria and Viruses	0	1	0.039	2.449	DDX58,NLRP3,NOD2,PRKCD,PRKCI,TLR3
Role of NFAT in Regulation of the Immune Response	0	1	0.0221	#NUM!	CALM1 (includes others),GNA13,RALA,RASD2
FcγRIIB Signaling in B Lymphocytes	0	1	0.04	#NUM!	CACNA2D1,RALA,RASD2
CCR5 Signaling in Macrophages	0	1	0.0426	#NUM!	CACNA2D1,CALM1 (includes others),PRKCD,PRKCI
CD40 Signaling	0	1	0.0154	#NUM!	TRAF3
Calcium-induced T Lymphocyte Apoptosis	0	1	0.0455	#NUM!	CALM1 (includes others),PRKCD,PRKCI
Cytotoxic T Lymphocyte-mediated Apoptosis of Target Cells	0	1	0.0294	#NUM!	APAF1
CD27 Signaling in Lymphocytes	0	1	0.0377	#NUM!	APAF1,MAP3K9
Lymphotoxin β Receptor Signaling	0	1	0.0377	#NUM!	APAF1,TRAF3
IL-17 Signaling	0	1	0.0375	#NUM!	RALA,RASD2,TIMP1
fMLP Signaling in Neutrophils	0	1	0.0431	1	CALM1 (includes others),PRKCD,PRKCI,RALA,RASD2
CTLA4 Signaling in Cytotoxic T Lymphocytes	0	1	0.0449	#NUM!	GRAP2,PPM1L,PPP2R1A,PTPN11
Induction of Apoptosis by HIV1	0	1	0.0328	#NUM!	APAF1,NAIP
B Cell Activating Factor Signaling	0	1	0.0244	#NUM!	TRAF3
CCR3 Signaling in Eosinophils	0	1	0.0403	#NUM!	CALM1 (includes others),PRKCD,PRKCI,RALA,RASD2
CD28 Signaling in T Helper Cells	0	1	0.025	#NUM!	CALM1 (includes others),GRAP2,PTPN11
IL-15 Signaling	0	1	0.0282	#NUM!	RALA,RASD2
Dendritic Cell Maturation	0	1	0.0164	#NUM!	COL11A2,COL2A1,TLR3
HIF1α Signaling	0	1	0.0442	#NUM!	MMP17,MMP24,P4HTM,RALA,RASD2
Docosahexaenoic Acid (DHA) Signaling	0	1	0.0263	#NUM!	APAF1
iCOS-iCOSL Signaling in T Helper Cells	0	1	0.027	#NUM!	CALM1 (includes others),GRAP2,PTEN
Mitotic Roles of Polo-Like Kinase	0	1	0.0455	#NUM!	PLK2,PPM1L,PPP2R1A
HMGB1 Signaling	0	1	0.0242	#NUM!	FNBP1,RALA,RASD2,RHOBTB1
FLT3 Signaling in Hematopoietic Progenitor Cells	0	1	0.0361	#NUM!	PTPN11,RALA,RASD2
Role of Oct4 in Mammalian Embryonic Stem Cell Pluripotency	0	1	0.0217	#NUM!	TASOR
Aldosterone Signaling in Epithelial Cells	0	1	0.038	#NUM!	DNAJB6,DNAJC13,DNAJC16,PRKCD,PRKCI,SACS
Prostate Cancer Signaling	0	1	0.033	#NUM!	PTEN,RALA,RASD2
Renal Cell Carcinoma Signaling	0	1	0.0375	#NUM!	PTPN11,RALA,RASD2
Type I Diabetes Mellitus Signaling	0	1	0.045	#NUM!	APAF1,CPE,GAD1,ICA1,SOCS7
Primary Immunodeficiency Signaling	0	1	0.02	#NUM!	ADA
Acute Myeloid Leukemia Signaling	0	1	0.0449	#NUM!	BRAF,RALA,RASD2,TCF7L2
Chronic Myeloid Leukemia Signaling	0	1	0.0388	#NUM!	MECOM,PTPN11,RALA,RASD2
Pancreatic Adenocarcinoma Signaling	0	1	0.0183	#NUM!	NAPEPLD,RALA
Communication between Innate and Adaptive Immune Cells	0	1	0.0104	#NUM!	TLR3
Crosstalk between Dendritic Cells and Natural Killer Cells	0	1	0.0337	#NUM!	ACTA1,ACTB,TLR3
Systemic Lupus Erythematosus Signaling	0	1	0.0174	#NUM!	CREM,LSM14A,RALA,RASD2
April Mediated Signaling	0	1	0.0256	#NUM!	TRAF3
Rac Signaling	0	1	0.045	#NUM!	ANK1,ITGB1,PRKCI,RALA,RASD2
Altered T Cell and B Cell Signaling in Rheumatoid Arthritis	0	1	0.0222	#NUM!	TLR3,TRAF3
Atherosclerosis Signaling	0	1	0.0403	#NUM!	APOD,COL11A2,COL2A1,LPA,MSR1
Role of Macrophages, Fibroblasts and Endothelial Cells in Rheumatoid Arthritis	0	1	0.0417	#NUM!	CALM1 (includes others),FZD8,LRP5,PRKCD,PRKCI,RALA,RASD2,SRC,TCF7L2,TLR3,TRAF3,WNT1,WNT6
Estrogen-Dependent Breast Cancer Signaling	0	1	0.0405	#NUM!	RALA,RASD2,SRC
RANK Signaling in Osteoclasts	0	1	0.0455	1	CALM1 (includes others),MAP3K9,SRC,TAB2
Neuroprotective Role of THOP1 in Alzheimer's Disease	0	1	0.0172	#NUM!	PRKAG2,TMPRSS9
Regulation of IL-2 Expression in Activated and Anergic T Lymphocytes	0	1	0.0449	#NUM!	CALM1 (includes others),RALA,RASD2,VAV2
PKCθ Signaling in T Lymphocytes	0	1	0.0387	2	CACNA2D1,GRAP2,MAP3K9,RALA,RASD2,VAV2
Role of MAPK Signaling in the Pathogenesis of Influenza	0	1	0.0256	#NUM!	RALA,RASD2
TNFR2 Signaling	0	1	0.0333	#NUM!	NAIP
MSP-RON Signaling Pathway	0	1	0.0345	#NUM!	ACTA1,ACTB
OX40 Signaling Pathway	0	1	0.0111	#NUM!	TRAF3
Inhibition of Angiogenesis by TSP1	0	1	0.0294	#NUM!	HSPG2
Tumoricidal Function of Hepatic Natural Killer Cells	0	1	0.0417	#NUM!	APAF1
Cyclins and Cell Cycle Regulation	0	1	0.037	#NUM!	ATM,PPM1L,PPP2R1A
IL-17A Signaling in Airway Cells	0	1	0.0156	#NUM!	PTEN
Role of JAK family kinases in IL-6-type Cytokine Signaling	0	1	0.04	#NUM!	PTPN11
Role of JAK1 and JAK3 in γc Cytokine Signaling	0	1	0.0435	#NUM!	PTPN11,RALA,RASD2
NGF Signaling	0	1	0.0439	2	MAP3K9,PRKCD,PTPN11,RALA,RASD2
iNOS Signaling	0	1	0.0222	#NUM!	CALM1 (includes others)
Ephrin A Signaling	0	1	0.0426	#NUM!	PTPN11,VAV2
Ephrin B Signaling	0	1	0.0417	#NUM!	GNA13,ITSN1,VAV2
ErbB Signaling	0	1	0.0426	#NUM!	PRKCD,PRKCI,RALA,RASD2
Pyrimidine Ribonucleotides De Novo Biosynthesis	0	1	0.0227	#NUM!	AK8
Pyrimidine Deoxyribonucleotides De Novo Biosynthesis I	0	1	0.0455	#NUM!	AK8
Phospholipases	0	1	0.0164	#NUM!	NAPEPLD
Phosphatidylglycerol Biosynthesis II (Non-plastidic)	0	1	0.0455	#NUM!	CDS2
TCA Cycle II (Eukaryotic)	0	1	0.0417	#NUM!	MDH1B
Tryptophan Degradation III (Eukaryotic)	0	1	0.0455	#NUM!	TDO2
Salvage Pathways of Pyrimidine Ribonucleotides	0	1	0.0412	1	AK8,BRAF,MAP3K9,PRKCD
Pyrimidine Ribonucleotides Interconversion	0	1	0.0238	#NUM!	AK8
Gluconeogenesis I	0	1	0.0385	#NUM!	MDH1B
Ethanol Degradation IV	0	1	0.0435	#NUM!	ALDH2
Superpathway of Methionine Degradation	0	1	0.027	#NUM!	CBS/CBSL
Superpathway of Cholesterol Biosynthesis	0	1	0.0357	#NUM!	DHCR7
Antioxidant Action of Vitamin C	0	1	0.028	#NUM!	NAPEPLD,NXN,SLC23A2
Gαq Signaling	0	1	0.0446	0.816	CALM1 (includes others),FNBP1,NAPEPLD,PRKCD,PRKCI,RGS7,RHOBTB1
Cysteine Biosynthesis III (mammalia)	0	1	0.0417	#NUM!	CBS/CBSL
Agranulocyte Adhesion and Diapedesis	0	1	0.0365	#NUM!	ACTA1,ACTB,ITGB1,MMP17,MMP24,MYH6,MYL1
Granulocyte Adhesion and Diapedesis	0	1	0.0279	#NUM!	HRH3,HRH4,ITGB1,MMP17,MMP24
UVA-Induced MAPK Signaling	0	1	0.0408	#NUM!	ATM,PARP6,RALA,RASD2
Oxidative Phosphorylation	0	1	0.0275	#NUM!	ATP5PD,NDUFA11,NDUFB1
Adipogenesis pathway	0	1	0.0224	#NUM!	FGFR3,FZD8,ZNF423
HIPPO signaling	0	1	0.0353	#NUM!	PPM1L,PPP2R1A,STK4
Unfolded protein response	0	1	0.0179	#NUM!	EIF2AK3
Wnt/Ca+ pathway	0	1	0.0161	#NUM!	FZD8
Toll-like Receptor Signaling	0	1	0.0395	#NUM!	MAP4K4,TAB2,TLR3
EGF Signaling	0	1	0.0182	#NUM!	SRC
Cell Cycle: G1/S Checkpoint Regulation	0	1	0.0299	#NUM!	ATM,RPL11
Nucleotide Excision Repair Pathway	0	1	0.0286	#NUM!	ERCC4
Amyloid Processing	0	1	0.0392	#NUM!	CAPN3,PRKAG2
FGF Signaling	0	1	0.0238	#NUM!	FGFR3,PTPN11
Cell Cycle: G2/M DNA Damage Checkpoint Regulation	0	1	0.0204	#NUM!	ATM
IL-4 Signaling	0	1	0.0353	#NUM!	INPP5F,RALA,RASD2
Antigen Presentation Pathway	0	1	0.0256	#NUM!	NLRC5
B Cell Receptor Signaling	0	1	0.0432	0.378	CALM1 (includes others),INPP5F,MAP3K9,PTEN,PTPN11,RALA,RASD2,VAV2
Sonic Hedgehog Signaling	0	1	0.0333	#NUM!	PRKAG2
PPAR Signaling	0	1	0.0385	#NUM!	MAP4K4,RALA,RASD2,RXRA
p38 MAPK Signaling	0	1	0.0169	#NUM!	H3F3A/H3F3B,TAB2
TGF-β Signaling	0	1	0.0417	#NUM!	RALA,RASD2,RUNX2,ZNF423
Hypoxia Signaling in the Cardiovascular System	0	1	0.0405	#NUM!	ATM,PTEN,UBE2J2
IL-6 Signaling	0	1	0.032	#NUM!	MAP4K4,PTPN11,RALA,RASD2
PD-1, PD-L1 cancer immunotherapy pathway	0	1	0.0189	#NUM!	PTEN,PTPN11
Sumoylation Pathway	0	1	0.0291	#NUM!	FNBP1,RHOBTB1,TDG
Th1 and Th2 Activation Pathway	0	1	0.00581	#NUM!	IKZF1
Th2 Pathway	0	1	0.0073	#NUM!	IKZF1
IL-7 Signaling Pathway	0	1	0.0128	#NUM!	FOXG1
Neuroinflammation Signaling Pathway	0	1	0.0333	0.707	CX3CR1,GABBR1,GAD1,GRIN1,GRIN2A,NAIP,NLRP3,TLR3,TRAF3,WNT1
Iron homeostasis signaling pathway	0	1	0.0438	#NUM!	ABCB10,ATP6V0A1,BMP1,BMP3,FTH1,MMS19
SPINK1 Pancreatic Cancer Pathway	0	1	0.0333	#NUM!	CPD,CPE
NER Pathway	0	1	0.0291	#NUM!	ERCC4,H3F3A/H3F3B,HIST2H4A
SPINK1 General Cancer Pathway	0	1	0.029	#NUM!	RALA,RASD2
Apelin Pancreas Signaling Pathway	0	1	0.0455	#NUM!	EIF2AK3,PRKAG2
Apelin Cardiac Fibroblast Signaling Pathway	0	1	0.0435	#NUM!	PRKAG2
BAG2 Signaling Pathway	0	1	0.0233	#NUM!	CHRNA7
PFKFB4 Signaling Pathway	0	1	0.0217	#NUM!	PRKAG2
T Cell Exhaustion Signaling Pathway	0	1	0.0343	2	FOXP1,PPM1L,PPP2R1A,PTPN11,RALA,RASD2
Systemic Lupus Erythematosus In T Cell Signaling Pathway	0	1	0.0269	1.667	CASP2,CREM,FNBP1,GNA13,PPM1L,PPP2R1A,RALA,RASD2,RHOBTB1
HOTAIR Regulatory Pathway	0	1	0.044	0	H3F3A/H3F3B,MMP17,MMP24,PTEN,TCF7L2,WNT1,WNT6
GM-CSF Signaling	0	1	0.0429	#NUM!	PTPN11,RALA,RASD2
