# Supplementary material for: Unique age-related transcriptional signature in the nervous system of the long-lived red sea urchin Mesocentrotus franciscanus
Source: Sci Rep. 2020 Jun 8;10:9182. doi: 10.1038/s41598-020-66052-3 (PMC7280269; doi:10.1038/s41598-020-66052-3)
Supplement: Supplementary file 9 — Supplementary inforamtion9. [file 41598_2020_66052_MOESM9_ESM.xlsx]

## Sheet: Sheet1
Supplementary Table S8. Common age-related differentially expressed genes in Radial Nerve cord (RN) of M. franciscanus and S. purpuratus
SPU ID	SPU gene name	Mf expression	Sp expression	Notes
SPU_003889	Sp-Hs3st2	Down	Down	heparan sulfate D-glucosaminyl 3-O-sulfotransferase-2
SPU_009076	Sp-6Afcol	Down	Down	collagen-fibrillar V/XI
SPU_019147	Sp-SnrpE	Down	Up	SNRPE - small nuclear ribonucleoprotein E
SPU_018393	Sp-Scratch	Up	Up	transcriptional repressor scratch 2
SPU_014802	Sp-Hlx	Down	Down	H2.0-like homeobox, Transcription factor
SPU_011756	Sp-Wnt1	Down	Down	Wnt1, wingless-type MMTV integration site family, member 1
SPU_009620	Sp-Mapkk1ip1	Down	Up	MAPKK1 iP1 - similar to mitogen-activated protein kinase 1 interacting protein 1
SPU_006132	Sp-Ppm1l	Up	Up	Protein phosphatase magnesium-dependent 1 l
SPU_009406	Sp-Prokr2	Up	Up	prokineticin receptor 2; G protein-coupled receptor 73. Receptor for prokineticin 2. Exclusively coupled to the G(q) subclass of heteromeric G proteins. Activation leads to mobilization of calcium, stimulation of phosphoinositide turnover and activation of p44/p42 mitogen-activated protein kinase.
SPU_012599	Sp-Imp	Down	Down	IGF-II mRNA-binding protein
SPU_010065	Sp-Ph4_2	Down	Down	HIF-prolyl hydroxylase PH-4 (Hypoxia-inducible factor prolyl 4-hydroxylase)
SPU_022262	Sp-Kiaa0391L	Up	Up	KIAA0391 protein-like. Part of mitochondrial Rnase P 3, similar to RIKEN cDNA. Functions in mitochondrial tRNA maturation an cleaving tRNA molecules in their 5'-ends.
SPU_012329	Sp-Stx1	Up	Up	Syntaxin 1A, exocytosis regulatory protein
SPU_025812	Sp-Ndusf8	Down	Up	NADH dehydrogenase (ubiquinone) Fe-S protein 8, 23kDa (NADH-coenzyme Q reductase), partial [Strongylocentrotus purpuratus], This gene encodes a subunit of mitochondrial NADH:ubiquinone oxidoreductase, or Complex I, a multimeric enzyme of the respiratory chain responsible for NADH oxidation, ubiquinone reduction, and the ejection of protons from mitochondria. The encoded protein is involved in the…
SPU_000428	Sp-Tlr004	Up	Up	Tlr004, Toll-like receptor
SPU_004619	Sp-Pacrg	Down	Down	Parkin Coregulated, Molecular Chaperone/Chaperonin-Binding Protein
SPU_014298	Sp-Fabp12	Up	Up	fatty acid-binding protein 12
SPU_015082	none	Up	Up	Uncharacterized protein
SPU_010958	Sp-Srd5a1	Up	Up	3-oxo-5-alpha-steroid 4-dehydrogenase 1, Converts testosterone into 5-alpha-dihydrotestosterone and progesterone or corticosterone into their corresponding 5-alpha-3-oxosteroids. It plays a central role in sexual differentiation and androgen physiology.
SPU_003779	Sp-Lrrc59	Up	Up	Leucine rich repeat containing 59, reported to be an ER membrane protein that interacts with SGOL1
SPU_010013	Sp-Wdr74	Down	Up	WD repeat-containing protein 74, WD-repeat-containing proteins are those that contain 4 or more copies of the WD-repeat (tryptophan-aspartate repeat)
SPU_016653	Sp-Xpmc2hL	Down	Up	XPMC2 prevents mitotic catastrophe 2 homologue, RNA exonuclease 4, RNA exonuclease 4, The ability of XPMC2 to rescue mitotic catastrophe suggests a role for this protein in regulation of cdc2 kinase activity and a role in cell-cycle progression and cellular proliferation.The cDNA for XPMC2 was previously shown to rescue mitotic catastrophe in mutant S. Pombe defective in cdc2 kinase function. RNA…
SPU_015595	Sp-Calpn	Down	Down	myophilin, family member-calponin
SPU_020172	none	Down	Up	Uncharacterized protein
SPU_005728	none	Down	Down	Down in Mf (1.86), Down in Sp, uncharacterized protein
SPU_005764	Sp-Rnf41L	Down	Down	ring finger protein 41-like. This gene encodes an E3 ubiquitin ligase. The encoded protein plays a role in type 1 cytokine receptor signaling by controlling the balance between JAK2-associated cytokine receptor degradation and ectodomain shedding.
SPU_013114	Sp-Hypp_2069	Down	Down	hypothetical protein-2069
				27
